# Supplementary material for: SETD1B-mediated broad H3K4me3 controls proper temporal patterns of gene expression critical for spermatid development
Source: Cell Res. 2025 Mar 4;35(5):345–61. doi: 10.1038/s41422-025-01080-0 (PMC12012180; doi:10.1038/s41422-025-01080-0)
Supplement: Supplementary file 1 — Supplementary Information, Table S1 [file 41422_2025_1080_MOESM1_ESM.xlsx]

## Sheet: ChIP-seq
ChIP-seq Dataset summary
Samples	Source	GEO accession number
H3K27ac.A1.rep1	Chen Y, et al. 2020	GSE132446
H3K27ac.A1.rep2	Chen Y, et al. 2020	GSE132446
H3K27ac.TypeB.rep1	Chen Y, et al. 2020	GSE132446
H3K27ac.TypeB.rep2	Chen Y, et al. 2020	GSE132446
H3K27ac.mPL.rep1	Chen Y, et al. 2020	GSE132446
H3K27ac.mPL.rep2	Chen Y, et al. 2020	GSE132446
H3K27ac.L.rep1	Chen Y, et al. 2020	GSE132446
H3K27ac.L.rep2	Chen Y, et al. 2020	GSE132446
H3K27ac.mZ.rep1	Chen Y, et al. 2020	GSE132446
H3K27ac.mZ.rep2	Chen Y, et al. 2020	GSE132446
H3K27ac.mP.rep1	Chen Y, et al. 2020	GSE132446
H3K27ac.mP.rep2	Chen Y, et al. 2020	GSE132446
H3K27ac.D.rep1	Chen Y, et al. 2020	GSE132446
H3K27ac.D.rep2	Chen Y, et al. 2020	GSE132446
H3K27ac, RS2, rep1	This paper	GSE242515
H3K27ac, RS2, rep2	This paper	GSE242515
H3K27ac, RS4, rep1	This paper	GSE242515
H3K27ac, RS4, rep2	This paper	GSE242515
H3K27ac, RS8, rep1	This paper	GSE242515
H3K27ac, RS8, rep2	This paper	GSE242515
H3K27me3.A1.rep1	Chen Y, et al. 2020	GSE132446
H3K27me3.A1.rep2	Chen Y, et al. 2020	GSE132446
H3K27me3.TypeB.rep1	Chen Y, et al. 2020	GSE132446
H3K27me3.TypeB.rep2	Chen Y, et al. 2020	GSE132446
H3K27me3.mPL.rep1	Chen Y, et al. 2020	GSE132446
H3K27me3.mPL.rep2	Chen Y, et al. 2020	GSE132446
H3K27me3.L.rep1	Chen Y, et al. 2020	GSE132446
H3K27me3.L.rep2	Chen Y, et al. 2020	GSE132446
H3K27me3.mZ.rep1	Chen Y, et al. 2020	GSE132446
H3K27me3.mZ.rep2	Chen Y, et al. 2020	GSE132446
H3K27me3.mP.rep1	Chen Y, et al. 2020	GSE132446
H3K27me3.mP.rep2	Chen Y, et al. 2020	GSE132446
H3K27me3.D.rep1	Chen Y, et al. 2020	GSE132446
H3K27me3.D.rep2	Chen Y, et al. 2020	GSE132446
H3K27me3, RS2, rep1	This paper	GSE242515
H3K27me3, RS2, rep2	This paper	GSE242515
H3K27me3, RS4, rep1	This paper	GSE242515
H3K27me3, RS4, rep2	This paper	GSE242515
H3K27me3, RS8, rep1	This paper	GSE242515
H3K27me3, RS8, rep2	This paper	GSE242515
H3K36me3.A1.rep1	Chen Y, et al. 2020	GSE132446
H3K36me3.A1.rep2	Chen Y, et al. 2020	GSE132446
H3K36me3.TypeB.rep1	Chen Y, et al. 2020	GSE132446
H3K36me3.TypeB.rep2	Chen Y, et al. 2020	GSE132446
H3K36me3.mPL.rep1	Chen Y, et al. 2020	GSE132446
H3K36me3.mPL.rep2	Chen Y, et al. 2020	GSE132446
H3K36me3.L.rep1	Chen Y, et al. 2020	GSE132446
H3K36me3.L.rep2	Chen Y, et al. 2020	GSE132446
H3K36me3.mZ.rep1	Chen Y, et al. 2020	GSE132446
H3K36me3.mZ.rep2	Chen Y, et al. 2020	GSE132446
H3K36me3.mP.rep1	Chen Y, et al. 2020	GSE132446
H3K36me3.mP.rep2	Chen Y, et al. 2020	GSE132446
H3K36me3.D.rep1	Chen Y, et al. 2020	GSE132446
H3K36me3.D.rep2	Chen Y, et al. 2020	GSE132446
H3K36me3, RS2, rep1	This paper	GSE242515
H3K36me3, RS2, rep2	This paper	GSE242515
H3K36me3, RS4, rep1	This paper	GSE242515
H3K36me3, RS4, rep2	This paper	GSE242515
H3K36me3, RS8, rep1	This paper	GSE242515
H3K36me3, RS8, rep2	This paper	GSE242515
H3K4me1.A1.rep1	Chen Y, et al. 2020	GSE132446
H3K4me1.A1.rep2	Chen Y, et al. 2020	GSE132446
H3K4me1.TypeB.rep1	Chen Y, et al. 2020	GSE132446
H3K4me1.TypeB.rep2	Chen Y, et al. 2020	GSE132446
H3K4me1.mPL.rep1	Chen Y, et al. 2020	GSE132446
H3K4me1.mPL.rep2	Chen Y, et al. 2020	GSE132446
H3K4me1.L.rep1	Chen Y, et al. 2020	GSE132446
H3K4me1.L.rep2	Chen Y, et al. 2020	GSE132446
H3K4me1.mZ.rep1	Chen Y, et al. 2020	GSE132446
H3K4me1.mZ.rep2	Chen Y, et al. 2020	GSE132446
H3K4me1.mP.rep1	Chen Y, et al. 2020	GSE132446
H3K4me1.mP.rep2	Chen Y, et al. 2020	GSE132446
H3K4me1.D.rep1	Chen Y, et al. 2020	GSE132446
H3K4me1.D.rep2	Chen Y, et al. 2020	GSE132446
H3K4me1, RS2, rep1	This paper	GSE242515
H3K4me1, RS2, rep2	This paper	GSE242515
H3K4me1, RS4, rep1	This paper	GSE242515
H3K4me1, RS4, rep2	This paper	GSE242515
H3K4me1, RS8, rep1	This paper	GSE242515
H3K4me1, RS8, rep2	This paper	GSE242515
H3K4me3.A1.rep1	Chen Y, et al. 2020	GSE132446
H3K4me3.A1.rep2	Chen Y, et al. 2020	GSE132446
H3K4me3.TypeB.rep1	Chen Y, et al. 2020	GSE132446
H3K4me3.TypeB.rep2	Chen Y, et al. 2020	GSE132446
H3K4me3.mPL.rep1	Chen Y, et al. 2020	GSE132446
H3K4me3.mPL.rep2	Chen Y, et al. 2020	GSE132446
H3K4me3.L.rep1	Chen Y, et al. 2020	GSE132446
H3K4me3.L.rep2	Chen Y, et al. 2020	GSE132446
H3K4me3.mZ.rep1	Chen Y, et al. 2020	GSE132446
H3K4me3.mZ.rep2	Chen Y, et al. 2020	GSE132446
H3K4me3.mP.rep1	Chen Y, et al. 2020	GSE132446
H3K4me3.mP.rep2	Chen Y, et al. 2020	GSE132446
H3K4me3.D.rep1	Chen Y, et al. 2020	GSE132446
H3K4me3.D.rep2	Chen Y, et al. 2020	GSE132446
H3K4me3, RS2, rep1	This paper	GSE242515
H3K4me3, RS2, rep2	This paper	GSE242515
H3K4me3, RS4, rep1	This paper	GSE242515
H3K4me3, RS4, rep2	This paper	GSE242515
H3K4me3, RS8, rep1	This paper	GSE242515
H3K4me3, RS8, rep2	This paper	GSE242515
H3K9me2.A1.rep1	Chen Y, et al. 2020	GSE132446
H3K9me2.A1.rep2	Chen Y, et al. 2020	GSE132446
H3K9me2.TypeB.rep1	Chen Y, et al. 2020	GSE132446
H3K9me2.TypeB.rep2	Chen Y, et al. 2020	GSE132446
H3K9me2.mPL.rep1	Chen Y, et al. 2020	GSE132446
H3K9me2.mPL.rep2	Chen Y, et al. 2020	GSE132446
H3K9me2.L.rep1	Chen Y, et al. 2020	GSE132446
H3K9me2.L.rep2	Chen Y, et al. 2020	GSE132446
H3K9me2.mZ.rep1	Chen Y, et al. 2020	GSE132446
H3K9me2.mZ.rep2	Chen Y, et al. 2020	GSE132446
H3K9me2.mP.rep1	Chen Y, et al. 2020	GSE132446
H3K9me2.mP.rep2	Chen Y, et al. 2020	GSE132446
H3K9me2.D.rep1	Chen Y, et al. 2020	GSE132446
H3K9me2.D.rep2	Chen Y, et al. 2020	GSE132446
H3K9me2, RS2, rep1	This paper	GSE242515
H3K9me2, RS2, rep2	This paper	GSE242515
H3K9me2, RS4, rep1	This paper	GSE242515
H3K9me2, RS4, rep2	This paper	GSE242515
H3K9me2, RS8, rep1	This paper	GSE242515
H3K9me2, RS8, rep2	This paper	GSE242515
H3K9me3.A1.rep1	Chen Y, et al. 2020	GSE132446
H3K9me3.A1.rep2	Chen Y, et al. 2020	GSE132446
H3K9me3.TypeB.rep1	Chen Y, et al. 2020	GSE132446
H3K9me3.TypeB.rep2	Chen Y, et al. 2020	GSE132446
H3K9me3.mPL.rep1	Chen Y, et al. 2020	GSE132446
H3K9me3.mPL.rep2	Chen Y, et al. 2020	GSE132446
H3K9me3.L.rep1	Chen Y, et al. 2020	GSE132446
H3K9me3.L.rep2	Chen Y, et al. 2020	GSE132446
H3K9me3.mZ.rep1	Chen Y, et al. 2020	GSE132446
H3K9me3.mZ.rep2	Chen Y, et al. 2020	GSE132446
H3K9me3.mP.rep1	Chen Y, et al. 2020	GSE132446
H3K9me3.mP.rep2	Chen Y, et al. 2020	GSE132446
H3K9me3.D.rep1	Chen Y, et al. 2020	GSE132446
H3K9me3.D.rep2	Chen Y, et al. 2020	GSE132446
H3K9me3, RS2, rep1	This paper	GSE242515
H3K9me3, RS2, rep2	This paper	GSE242515
H3K9me3, RS4, rep1	This paper	GSE242515
H3K9me3, RS4, rep2	This paper	GSE242515
H3K9me3, RS8, rep1	This paper	GSE242515
H3K9me3, RS8, rep2	This paper	GSE242515
Input, RS2	This paper	GSE242515
Input, RS4	This paper	GSE242515
Input, RS8	This paper	GSE242515
H3K4me3, WT RS4	This paper	GSE242515
H3K4me3, WT RS8	This paper	GSE242515
H3K27ac, WT RS4	This paper	GSE242515
Input, WT RS4	This paper	GSE242515
H3K4me3, Setd1bKO RS4	This paper	GSE242515
H3K4me3, Setd1bKO RS8	This paper	GSE242515
H3K27ac, Setd1bKO RS4	This paper	GSE242515
Input, Setd1bKO RS4	This paper	GSE242515
RNA Pol II-NTD, WT bulk RS, rep1	This paper	GSE242515
RNA Pol II-NTD, WT bulk RS, rep2	This paper	GSE242515
RNA Pol II-NTD, Setd1bKO bulk RS, rep1	This paper	GSE242515
RNA Pol II-NTD, Setd1bKO bulk RS, rep2	This paper	GSE242515
TAF3, WT bulk RS, rep1	This paper	GSE242515
TAF3, WT bulk RS, rep2	This paper	GSE242515
TAF3, Setd1bKO bulk RS, rep1	This paper	GSE242515
TAF3, Setd1bKO bulk RS, rep2	This paper	GSE242515
RNA Pol II-NTD, WT RS4, rep1	This paper	GSE242515
RNA Pol II-NTD, WT RS4, rep2	This paper	GSE242515
RNA Pol II-NTD, Setd1bKO RS4, rep1	This paper	GSE242515
RNA Pol II-NTD, Setd1bKO RS4, rep2	This paper	GSE242515
RNA Pol II-NTD, WT RS8, rep1	This paper	GSE242515
RNA Pol II-NTD, WT RS8, rep2	This paper	GSE242515
RNA Pol II-NTD, Setd1bKO RS8, rep1	This paper	GSE242515
RNA Pol II-NTD, Setd1bKO RS8, rep2	This paper	GSE242515
RNA Pol II-NTD, WT LS, rep1	This paper	GSE242515
RNA Pol II-NTD, WT LS, rep2	This paper	GSE242515
RNA Pol II-NTD, Setd1bKO LS, rep1	This paper	GSE242515
RNA Pol II-NTD, Setd1bKO LS, rep2	This paper	GSE242515
Input.Undiff	Chen Y, et al. 2020	GSE132446
Input.A1	Chen Y, et al. 2020	GSE132446
Input.TypeB	Chen Y, et al. 2020	GSE132446
Input.mPL	Chen Y, et al. 2020	GSE132446
Input.L	Chen Y, et al. 2020	GSE132446
Input.mZ	Chen Y, et al. 2020	GSE132446
Input.mP	Chen Y, et al. 2020	GSE132446
Input.D	Chen Y, et al. 2020	GSE132446

## Sheet: NOMe-seq
NOMe-seq mapping summary
Samples	Source	GEO accession number
Undif_1_combined	Chen Y, et al. 2020	GSE132446
Undif_2_combined	Chen Y, et al. 2020	GSE132446
A1_1_combined	Chen Y, et al. 2020	GSE132446
A1_2_combined	Chen Y, et al. 2020	GSE132446
B_1_combined	Chen Y, et al. 2020	GSE132446
B_2_combined	Chen Y, et al. 2020	GSE132446
PL_1_combined	Chen Y, et al. 2020	GSE132446
PL_2_combined	Chen Y, et al. 2020	GSE132446
L_1_combined	Chen Y, et al. 2020	GSE132446
L_2_combined	Chen Y, et al. 2020	GSE132446
Z_1_combined	Chen Y, et al. 2020	GSE132446
Z_2_combined	Chen Y, et al. 2020	GSE132446
P_1_combined	Chen Y, et al. 2020	GSE132446
P_2_combined	Chen Y, et al. 2020	GSE132446
D_1_combined	Chen Y, et al. 2020	GSE132446
D_2_combined	Chen Y, et al. 2020	GSE132446
D_3_combined	Chen Y, et al. 2020	GSE132446
RS2_1_combined	This paper	GSE242515
RS2_2_combined	This paper	GSE242515
RS4_1_combined	This paper	GSE242515
RS4_2_combined	This paper	GSE242515
RS4_3_combined	This paper	GSE242515
RS8_3_combined	This paper	GSE242515
RS8_6_combined	This paper	GSE242515
Sperm_1_combined	This paper	GSE242515
Sperm_2_combined	This paper	GSE242515
Sperm_3_combined	This paper	GSE242515

## Sheet: RNA-seq
RNA-seq mapping summary
Samples	Source	GEO accession number
RNA-seq Undiff, rep1	This paper	GSE242515
RNA-seq Undiff, rep2	This paper	GSE242515
RNA-seq A1, rep1	This paper	GSE242515
RNA-seq A1, rep2	This paper	GSE242515
RNA-seq B, rep1	This paper	GSE242515
RNA-seq B, rep2	This paper	GSE242515
RNA-seq pL, rep1	This paper	GSE242515
RNA-seq pL, rep2	This paper	GSE242515
RNA-seq L, rep1	This paper	GSE242515
RNA-seq L, rep2	This paper	GSE242515
RNA-seq Z, rep1	This paper	GSE242515
RNA-seq Z, rep2	This paper	GSE242515
RNA-seq mP, rep1	This paper	GSE242515
RNA-seq mP, rep2	This paper	GSE242515
RNA-seq D, rep1	This paper	GSE242515
RNA-seq D, rep2	This paper	GSE242515
RNA-seq RS2, rep1	This paper	GSE242515
RNA-seq RS2, rep2	This paper	GSE242515
RNA-seq RS4, rep1	This paper	GSE242515
RNA-seq RS4, rep2	This paper	GSE242515
RNA-seq RS8, rep1	This paper	GSE242515
RNA-seq RS8, rep2	This paper	GSE242515
RNA-seq WT bulk RS, rep1	This paper	GSE242515
RNA-seq WT bulk RS, rep2	This paper	GSE242515
RNA-seq Setd1bKO bulk RS, rep1	This paper	GSE242515
RNA-seq Setd1bKO bulk RS, rep2	This paper	GSE242515
RNA-seq WT RS4, rep1	This paper	GSE242515
RNA-seq WT RS4, rep2	This paper	GSE242515
RNA-seq Setd1bKO RS4, rep1	This paper	GSE242515
RNA-seq Setd1bKO RS4, rep2	This paper	GSE242515
RNA-seq WT RS8, rep1	This paper	GSE242515
RNA-seq WT RS8, rep2	This paper	GSE242515
RNA-seq Setd1bKO RS8, rep1	This paper	GSE242515
RNA-seq Setd1bKO RS8, rep2	This paper	GSE242515
RNA-seq WT LS, rep1	This paper	GSE242515
RNA-seq WT LS, rep2	This paper	GSE242515
RNA-seq Setd1bKO LS, rep1	This paper	GSE242515
RNA-seq Setd1bKO LS, rep2	This paper	GSE242515
