# Supplementary material for: SETD1B-mediated broad H3K4me3 controls proper temporal patterns of gene expression critical for spermatid development
Source: Cell Res. 2025 Mar 4;35(5):345–61. doi: 10.1038/s41422-025-01080-0 (PMC12012180; doi:10.1038/s41422-025-01080-0)
Supplement: Supplementary file 2 — Supplementary Information, Table S2 [file 41422_2025_1080_MOESM2_ESM.xlsx]

## Sheet: ChIP-seq
ChIP-seq mapping summary
Samples	Raw reads	Clean reads	Mapped reads	Deduplicated reads	Mapping ratios
H3K27ac, RS2, rep1	21246523	20862817	19839058	17992313	0.9509
H3K27ac, RS2, rep2	28406840	27977159	25591272	18922227	0.9147
H3K27ac, RS4, rep1	17947747	17671751	16599355	15064922	0.9393
H3K27ac, RS4, rep2	33376020	32857888	29242156	20917575	0.89
H3K27ac, RS8, rep1	22022842	21613279	20529589	18455190	0.9499
H3K27ac, RS8, rep2	26183902	25132922	22118813	15251815	0.8801
H3K27me3, RS2, rep1	32460997	30092688	28290010	25596340	0.9401
H3K27me3, RS2, rep2	29691556	26943932	24249191	14316643	0.9
H3K27me3, RS4, rep1	20891152	19991114	18870561	17628504	0.9439
H3K27me3, RS4, rep2	29829050	29546498	26049072	18306784	0.8816
H3K27me3, RS8, rep1	23512057	22478446	20803171	18807495	0.9255
H3K27me3, RS8, rep2	25997507	25251785	22988297	16456178	0.9104
H3K36me3, RS2, rep1	18001299	17703369	17431828	16366922	0.9847
H3K36me3, RS2, rep2	30675742	30196104	29398887	21484224	0.9736
H3K36me3, RS4, rep1	27347987	27099050	26745370	24703754	0.9869
H3K36me3, RS4, rep2	30877153	30305084	29151994	21609452	0.962
H3K36me3, RS8, rep1	19167675	19059355	18756418	17480284	0.9841
H3K36me3, RS8, rep2	28671333	28574999	27204936	19882609	0.9521
H3K4me1, RS2, rep1	23070238	23059404	22432561	19764413	0.9728
H3K4me1, RS2, rep2	26919552	26870556	25299625	21324277	0.9415
H3K4me1, RS4, rep1	20516814	20507473	19925668	17241054	0.9716
H3K4me1, RS4, rep2	21703463	21695253	20607789	15586561	0.9499
H3K4me1, RS8, rep1	29918509	29906012	29247428	26144076	0.978
H3K4me1, RS8, rep2	28662537	28652385	27197924	19826021	0.9492
H3K4me3, RS2, rep1	30158502	26889220	21632973	14561932	0.8045
H3K4me3, RS2, rep2	37939141	36959648	34604233	24783180	0.9363
H3K4me3, RS4, rep1	28508176	28260624	22445043	13409175	0.7942
H3K4me3, RS4, rep2	38598855	37280772	34525177	24448723	0.9261
H3K4me3, RS8, rep1	27853789	26406740	22025668	13633166	0.8341
H3K4me3, RS8, rep2	35966950	35696123	33600391	24398542	0.9413
H3K9me2, RS2, rep1	26163785	23236899	21922236	19898683	0.9434
H3K9me2, RS2, rep2	27979067	27591775	21909575	15717549	0.7941
H3K9me2, RS4, rep1	23547824	20308768	19289616	17566426	0.9498
H3K9me2, RS4, rep2	25078429	24743858	17538844	11488757	0.7088
H3K9me2, RS4, rep3	30866533	30809276	27410723	17185683	0.8897
H3K9me2, RS8, rep1	28270098	25531977	24149346	21818029	0.9458
H3K9me2, RS8, rep2	29385834	26302148	22035960	16046814	0.8378
H3K9me3, RS2, rep1	30901513	30054918	29041522	25795673	0.9663
H3K9me3, RS2, rep2	38527163	37364439	35586438	23067956	0.9524
H3K9me3, RS4, rep1	27065419	24740057	23839223	20478932	0.9636
H3K9me3, RS4, rep2	35334613	34826917	32898050	17614839	0.9446
H3K9me3, RS8, rep1	28285361	27346248	26314101	19039267	0.9623
H3K9me3, RS8, rep2	35396309	35324750	33487202	17218600	0.948
Input, RS2	22924251	22835198	22660642	20745531	0.9924
Input, RS4	21958527	21934379	21605953	15111992	0.985
Input, RS8	25669834	25644103	25200771	16879014	0.9827
H3K4me3, WT RS4	30915949	30848198	23666703	14598910	0.7672
H3K4me3, WT RS8	27918300	24005694	14821004	4361993	0.6174
H3K27ac, WT RS4	31065014	31032158	27261467	19087373	0.8785
Input, WT RS4	8737397	8734423	7872809	4167218	0.9014
H3K4me3, Setd1bKO RS4	26325588	26289877	20366484	11533230	0.7747
H3K4me3, Setd1bKO RS8	27412324	25999668	13697641	3437149	0.5268
H3K27ac, Setd1bKO RS4	29985642	29944847	27204431	19682183	0.9085
Input, Setd1bKO RS4	24651963	24643069	22188300	18280488	0.9004
RNA Pol II-NTD, WT bulk RS, rep1	30259890	30237695	26626051	19311284	0.8806
RNA Pol II-NTD, WT bulk RS, rep2	35013374	34978554	30171877	22507605	0.8626
RNA Pol II-NTD, Setd1bKO bulk RS, rep1	39863441	39821963	34046319	24611884	0.855
RNA Pol II-NTD, Setd1bKO bulk RS, rep2	32648481	32598593	28803275	20672560	0.8836
TAF3, WT bulk RS, rep1	31299447	30245188	25794515	15501750	0.8528
TAF3, WT bulk RS, rep2	34597241	33869612	23166784	13703494	0.684
TAF3, Setd1bKO bulk RS, rep1	33217805	32360530	21113382	12392161	0.6524
TAF3, Setd1bKO bulk RS, rep2	36140849	34666909	24089696	15436956	0.6949
RNA Pol II-NTD, WT RS4, rep1	52529574	51525557	44286652	26784828	0.8595
RNA Pol II-NTD, WT RS4, rep2	57272051	57133062	48288386	25603623	0.8452
RNA Pol II-NTD, Setd1bKO RS4, rep1	55947749	55625641	45435066	26830351	0.8168
RNA Pol II-NTD, Setd1bKO RS4, rep2	56153508	55949495	49866226	31402455	0.8913
RNA Pol II-NTD, WT RS8, rep1	26042829	25244875	12411058	3850863	0.6897
RNA Pol II-NTD, WT RS8, rep2	24058205	21339520	13532992	8197907	0.6342
RNA Pol II-NTD, Setd1bKO RS8, rep1	22821961	22004995	12489894	6748650	0.5676
RNA Pol II-NTD, Setd1bKO RS8, rep2	32837894	31621443	17987983	6835037	0.5689
RNA Pol II-NTD, WT LS, rep1	49808949	49720058	42297497	26789549	0.8507
RNA Pol II-NTD, WT LS, rep2	61061065	60170643	46406078	29706150	0.7712
RNA Pol II-NTD, Setd1bKO LS, rep1	50756508	50490631	34121052	15977775	0.6758
RNA Pol II-NTD, Setd1bKO LS, rep2	65726810	65126013	43674264	14831991	0.6706

## Sheet: NOMe-seq
NOMe-seq mapping summary
	Total Sequenced Reads	Total Sequenced Bases	Clean Reads	Unique Reads	Mapping Rate	Endogenous Bisulfite Conversion Rate	Endogenous chrM Methylation Level	Endogenous 1× Coverage	Endogenous 3× Coverage	Endogenous 5× Coverage	Chromatin Accessibility in vitro Methylation Rate	Chromatin Accessibility chrM Methylation Level	Chromatin Accessibility 1× Coverage	Chromatin Accessibility 3× Coverage	Chromatin Accessibility 5× Coverage
Undif_1_combined	242373842	36356076300	234797838	92175186	0.393	0.971	0.4399	0.6929	0.3631	0.185	0.6897	0.8178	0.6925	0.3578	0.1801
Undif_2_combined	278649774	41797466100	202261428	78746880	0.389	0.979	0.4573	0.6037	0.2829	0.1356	0.7033	0.8741	0.6072	0.2828	0.1341
A1_1_combined	266665734	39999860100	218385592	86204789	0.395	0.9932	0.414	0.637	0.3183	0.1611	0.2072	0.766	0.6391	0.3167	0.1586
A1_2_combined	258046200	38706930000	211129124	84631542	0.401	0.9935	0.4082	0.6355	0.3138	0.1564	0.2102	0.7769	0.6365	0.311	0.1533
B_1_combined	232323860	34848579000	186102386	71595612	0.385	0.9761	0.3854	0.5885	0.273	0.1308	0.7934	0.9574	0.5885	0.2696	0.1272
B_2_combined	289545744	43431861600	209469648	82834675	0.395	0.9793	0.3879	0.6015	0.2968	0.1518	0.9019	0.9562	0.6025	0.2937	0.148
PL_1_combined	288089130	43213369500	207273390	80043060	0.386	0.9885	0.3985	0.5979	0.2914	0.1458	0.3648	0.9586	0.5963	0.286	0.141
PL_2_combined	239223606	35883540900	172208550	68535114	0.398	0.9869	0.3747	0.5663	0.2526	0.1153	0.3103	0.9629	0.5642	0.2477	0.1113
L_1_combined	226551010	33982651500	158350744	58083946	0.367	0.9848	0.439	0.5226	0.2063	0.0843	0.6132	0.9287	0.5237	0.2035	0.0816
L_2_combined	208017990	31202698500	159841072	60635323	0.379	0.9831	0.4384	0.5495	0.2247	0.094	0.6903	0.9553	0.5501	0.2217	0.0912
Z_1_combined	350027656	52504148400	299125496	126202086	0.422	0.98892	0.380474	0.722375	0.414567	0.232713	0.203616	0.966127	0.723272	0.410524	0.227639
Z_2_combined	443205652	66480847800	376677204	159834971	0.424	0.993609	0.388874	0.759049	0.479653	0.29733	0.114632	0.96129	0.760866	0.476519	0.292514
P_1_combined	253026408	37953961200	194440718	75283660	0.387	0.986	0.4135	0.5792	0.2597	0.1209	0.6977	0.8566	0.5808	0.2575	0.118
P_2_combined	250792854	37618928100	191098560	75671260	0.396	0.9887	0.3246	0.5703	0.256	0.1205	0.5664	0.8872	0.5712	0.2529	0.1169
D_6_combined	209381904	31407285600	166060606	57862108	0.348	0.9918	0.3421	0.5438	0.2112	0.0839	0.3259	0.9177	0.5462	0.2094	0.0816
D_7_combined	284432242	42664836300	223817232	77363257	0.346	0.9899	0.3198	0.6081	0.2808	0.1315	0.3707	0.9265	0.6117	0.2796	0.1291
D_8_combined	178068296	26710244400	139404014	47293191	0.339	0.9924	0.3287	0.4917	0.1648	0.0571	0.3657	0.9213	0.4946	0.1634	0.0553
RS2_1_combined	232458574	34868786100	191221426	74357285	0.389	0.9931	0.4077	0.6297	0.2748	0.118	0.3161	0.9469	0.6313	0.2727	0.1154
RS2_2_combined	218270932	32740639800	187017498	71399951	0.382	0.9929	0.4044	0.5973	0.2576	0.1138	0.2595	0.9339	0.5993	0.2565	0.1117
RS4_1_combined	141600226	21240033900	107748414	37059153	0.344	0.9921	0.3861	0.4201	0.1188	0.0352	0.381	0.6825	0.4225	0.1177	0.0341
RS4_2_combined	128329912	19249486800	99288872	34496421	0.347	0.9865	0.3914	0.4067	0.1092	0.031	0.6184	0.6895	0.4084	0.1078	0.0298
RS4_3_combined	351177624	52676643600	267783460	93855894	0.35	0.991	0.3655	0.6354	0.3224	0.1658	0.4567	0.693	0.6404	0.3233	0.1647
RS8_3_combined	204746968	30712045200	199168406	100799196	0.506	0.9723	0.6218	0.5736	0.2047	0.0751	0.6938	0.677	0.5949	0.2224	0.0842
RS8_6_combined	174691756	26203763400	153659094	68251173	0.444	0.9777	0.5336	0.6082	0.2415	0.0904	0.6711	0.7806	0.6115	0.2422	0.0904
Sperm_1_combined	178700474	26805071100	131387218	43508165	0.331	0.9828	0.4913	0.4614	0.1519	0.0547	0.3139	0.4786	0.4662	0.151	0.052
Sperm_2_combined	171521534	25728230100	125095372	40989495	0.328	0.9807	0.489	0.4399	0.1423	0.0509	0.2625	0.4362	0.445	0.1414	0.0481
Sperm_3_combined	249328944	37399341600	189045422	63148222	0.334	0.9695	0.5844	0.5457	0.2296	0.1028	0.2205	0.458	0.5524	0.2308	0.1006

## Sheet: RNA-seq
RNA-seq mapping summary
Samples	Raw reads	Mapped reads	Mapping ratios
RNA-seq Undiff, rep1	62846823	56266761	0.8953
RNA-seq Undiff, rep2	65278497	63731397	0.9763
RNA-seq A1, rep1	55343902	52637585	0.9511
RNA-seq A1, rep2	62479911	58599909	0.9379
RNA-seq B, rep1	67854727	63858084	0.9411
RNA-seq B, rep2	49936089	47918671	0.9596
RNA-seq pL, rep1	53234279	51807600	0.9732
RNA-seq pL, rep2	63268673	61648995	0.9744
RNA-seq L, rep1	55574954	50039689	0.9004
RNA-seq L, rep2	44611161	40359717	0.9047
RNA-seq Z, rep1	55463862	49701167	0.8961
RNA-seq Z, rep2	55037595	52588422	0.9555
RNA-seq mP, rep1	59383473	57821688	0.9737
RNA-seq mP, rep2	59753787	58086656	0.9721
RNA-seq D, rep1	66512363	64769739	0.9738
RNA-seq D, rep2	58846005	57316009	0.974
RNA-seq RS2, rep1	63245595	60348947	0.9542
RNA-seq RS2, rep2	59240179	57664390	0.9734
RNA-seq RS4, rep1	63583374	62000148	0.9751
RNA-seq RS4, rep2	62794773	61526319	0.9798
RNA-seq RS8, rep1	58679567	57558787	0.9809
RNA-seq RS8, rep2	62025726	60853440	0.9811
RNA-seq WT bulk RS, rep1	27592872	27112756	0.9826
RNA-seq WT bulk RS, rep2	27885697	27347503	0.9807
RNA-seq Setd1bKO bulk RS, rep1	26376159	25909301	0.9823
RNA-seq Setd1bKO bulk RS, rep2	30751843	30235212	0.9832
RNA-seq WT RS4, rep1	36964670	35988803	0.9736
RNA-seq WT RS4, rep2	36728702	35711317	0.9723
RNA-seq Setd1bKO RS4, rep1	41592177	40477507	0.9732
RNA-seq Setd1bKO RS4, rep2	42277993	40929325	0.9681
RNA-seq WT RS8, rep1	27909161	23323686	0.8357
RNA-seq WT RS8, rep2	25336533	22275880	0.8792
RNA-seq Setd1bKO RS8, rep1	27223532	23292454	0.8556
RNA-seq Setd1bKO RS8, rep2	27135081	23884298	0.8802
RNA-seq WT LS, rep1	27394405	26547918	0.9691
RNA-seq WT LS, rep2	29758118	28835616	0.969
RNA-seq Setd1bKO LS, rep1	24241279	23627975	0.9747
RNA-seq Setd1bKO LS, rep2	22180356	21370773	0.9635
