# Supplementary material for: SETD1B-mediated broad H3K4me3 controls proper temporal patterns of gene expression critical for spermatid development
Source: Cell Res. 2025 Mar 4;35(5):345–61. doi: 10.1038/s41422-025-01080-0 (PMC12012180; doi:10.1038/s41422-025-01080-0)
Supplement: Supplementary file 3 — Supplementary Information, Table S3 [file 41422_2025_1080_MOESM3_ESM.xlsx]

## Sheet: Sheet1
	Undiff_vs_A1	Undiff_vs_TypeB	Undiff_vs_mPL	Undiff_vs_L	Undiff_vs_Z	Undiff_vs_mP	Undiff_vs_D	Undiff_vs_RS12	Undiff_vs_RS34	Undiff_vs_RS78
segments.1	0.904412	0.933934	0.962825	0.995526	0.982869	0.996013	0.999023	0.999585	0.999646	0.999578
segments.2	0.223706	0.345151	0.448339	0.507692	0.413266	0.765214	0.789242	0.837827	0.871093	0.969113
segments.3	0.259885	0.647316	0.627049	0.677892	0.70759	0.633164	0.751751	0.775754	0.77177	0.757162
segments.4	0.417204	0.539174	0.701532	0.65713	0.572553	0.828303	0.84733	0.882792	0.887764	0.963243
segments.5	0.539049	0.878968	0.889981	0.961835	0.955504	0.955564	0.967166	0.977623	0.978426	0.977637
segments.6	0.709814	0.588303	0.6018	0.748861	0.844637	0.941944	0.973396	0.982307	0.992271	0.994537
segments.7	0.339413	0.531971	0.626744	0.670689	0.710535	0.820589	0.902378	0.902107	0.903804	0.899092
segments.8	0.172264	0.244479	0.256703	0.363595	0.346617	0.370617	0.522924	0.485247	0.487694	0.477086
segments.9	0.880165	0.850633	0.886895	0.913406	0.924678	0.989845	0.99732	0.998208	0.998219	0.998172
segments.10	0.860026	0.845029	0.888541	0.84681	0.874131	0.963423	0.980298	0.981361	0.985969	0.990858
segments.11	0.435139	0.902167	0.864832	0.910276	0.910066	0.734905	0.769343	0.771176	0.773165	0.774676
segments.12	0.441397	0.675593	0.625003	0.819763	0.827103	0.663809	0.665404	0.731973	0.771158	0.752746
segments.13	0.205541	0.23649	0.239858	0.279133	0.341265	0.427917	0.876995	0.96015	0.974073	0.993454
segments.14	0.763499	0.933614	0.945149	0.941998	0.958351	0.952746	0.965542	0.965656	0.963089	0.956472
segments.15	0.0647402	0.0936146	0.120135	0.116651	0.110596	0.103914	0.125581	0.132399	0.144131	0.143183
