# Supplementary material for: SETD1B-mediated broad H3K4me3 controls proper temporal patterns of gene expression critical for spermatid development
Source: Cell Res. 2025 Mar 4;35(5):345–61. doi: 10.1038/s41422-025-01080-0 (PMC12012180; doi:10.1038/s41422-025-01080-0)
Supplement: Supplementary file 4 — Supplementary Information, Table S4 [file 41422_2025_1080_MOESM4_ESM.xlsx]

## Sheet: sheet1
Regions exhibiting a switch from H3K4me3 to H3K27me3 during Z to mP transition.
chr	start	end	target genes	strand
chr1	3531360	3532340	nan	nan
chr1	3532362	3533590	nan	nan
chr1	3670342	3672846	Xkr4	-
chr1	4491374	4493941	nan	nan
chr1	4571166	4572383	nan	nan
chr1	4687796	4689745	nan	nan
chr1	5017840	5021260	Rgs20	-
chr1	5915996	5918156	Npbwr1	-
chr1	6358653	6359775	Fam150a	+
chr1	7177411	7178919	nan	nan
chr1	9298325	9300563	Sntg1	-
chr1	9601009	9602214	3110035E14Rik	+
chr1	9648664	9649804	nan	nan
chr1	9794929	9795825	nan	nan
chr1	9797317	9799065	Sgk3	+
chr1	9966610	9968858	Tcf24	-
chr1	10805050	10806151	nan	nan
chr1	10993115	10994603	Prex2	+
chr1	11413415	11414958	A830018L16Rik	+
chr1	12691575	12693514	Sulf1	+
chr1	12807791	12808827	nan	nan
chr1	12835399	12836575	nan	nan
chr1	12864696	12865870	nan	nan
chr1	12989901	12993062	Slco5a1	-
chr1	13103386	13105492	nan	nan
chr1	13125163	13127229	Prdm14	-
chr1	13425957	13427551	nan	nan
chr1	13494442	13495486	nan	nan
chr1	14309176	14310692	Eya1	-
chr1	14495877	14496821	nan	nan
chr1	14506052	14507842	nan	nan
chr1	14754497	14756655	Msc	-
chr1	14918065	14919794	Trpa1	-
chr1	15286059	15287832	nan	nan
chr1	15312229	15313326	Kcnb2	+
chr1	15892143	15893637	Sbspon	-
chr1	17096337	17098437	Jph1	-
chr1	17726891	17728229	Crispld1	+
chr1	18056957	18059171	nan	nan
chr1	18324253	18325261	nan	nan
chr1	19103226	19104965	Tfap2d	+
chr1	19209229	19211002	Tfap2b	+
chr1	19213741	19214633	Tfap2b	+
chr1	19234337	19235344	nan	nan
chr1	20477487	20478623	nan	nan
chr1	20889914	20892242	Paqr8	+
chr1	21166027	21167643	nan	nan
chr1	21271167	21272932	nan	nan
chr1	21401939	21403304	nan	nan
chr1	21960116	21962768	Kcnq5	-
chr1	22532698	22534578	nan	nan
chr1	22805007	22807133	Rims1	-
chr1	23381999	23384124	Ogfrl1	-
chr1	23761274	23763799	B3gat2	+
chr1	23958461	23959966	nan	nan
chr1	24175956	24177130	Col9a1	+
chr1	24245702	24247102	nan	nan
chr1	24263113	24265353	nan	nan
chr1	24361347	24362232	nan	nan
chr1	24549746	24551447	nan	nan
chr1	24584987	24587774	Col19a1	-
chr1	25228088	25229389	nan	nan
chr1	25828850	25831406	Adgrb3	-
chr1	33906716	33909312	Bend6	-
chr1	33906716	33909312	Dst	+
chr1	34005691	34006805	nan	nan
chr1	34010875	34012521	Dst	+
chr1	34177491	34178845	nan	nan
chr1	34458868	34460666	Ptpn18	+
chr1	34472420	34473778	nan	nan
chr1	34536360	34537932	Cfc1	+
chr1	34677601	34679184	nan	nan
chr1	34749611	34751742	nan	nan
chr1	34805749	34806768	nan	nan
chr1	34929173	34930964	nan	nan
chr1	35889970	35891084	nan	nan
chr1	36030292	36031432	nan	nan
chr1	36064423	36065875	nan	nan
chr1	36067592	36069631	Hs6st1	+
chr1	36103467	36104450	nan	nan
chr1	36254516	36256473	nan	nan
chr1	36291129	36292162	nan	nan
chr1	36302964	36304078	nan	nan
chr1	36784573	36786484	nan	nan
chr1	37197119	37198189	nan	nan
chr1	37539956	37541891	Mgat4a	-
chr1	37718957	37720666	2010300C02Rik	-
chr1	38209776	38210931	nan	nan
chr1	38217889	38218980	nan	nan
chr1	38315232	38316398	nan	nan
chr1	38358759	38359782	nan	nan
chr1	38626111	38628576	Aff3	-
chr1	38835231	38837082	nan	nan
chr1	38855690	38856612	nan	nan
chr1	38896805	38898744	Chst10	-
chr1	39178321	39179559	nan	nan
chr1	39192121	39195212	Npas2	+
chr1	39477658	39479418	Tbc1d8	-
chr1	39613819	39615539	nan	nan
chr1	39649801	39651856	Creg2	-
chr1	39760993	39762436	nan	nan
chr1	39869850	39870414	nan	nan
chr1	39899779	39902148	Map4k4	+
chr1	39935431	39937898	nan	nan
chr1	40085310	40086504	Il1r2	+
chr1	40266080	40267307	Il1r1	+
chr1	40325093	40326599	Il1rl2	+
chr1	40680209	40682621	Slc9a2	+
chr1	40953670	40955377	nan	nan
chr1	41156981	41158433	nan	nan
chr1	41274687	41275794	nan	nan
chr1	41890745	41891785	nan	nan
chr1	42179451	42180372	nan	nan
chr1	42387800	42389250	nan	nan
chr1	42491296	42492368	nan	nan
chr1	42538820	42539998	nan	nan
chr1	42683987	42685278	nan	nan
chr1	42685990	42687396	nan	nan
chr1	42693415	42699299	Pou3f3	+
chr1	42712947	42714939	nan	nan
chr1	42919248	42920461	nan	nan
chr1	42952401	42954028	Gpr45	+
chr1	43032149	43033346	nan	nan
chr1	43163102	43164549	Fhl2	-
chr1	43444409	43447327	Nck2	+
chr1	43887967	43889291	nan	nan
chr1	43897879	43900179	nan	nan
chr1	44117858	44120507	Kdelc1	-
chr1	44117858	44120507	Bivm	+
chr1	44198195	44199461	nan	nan
chr1	44211741	44213501	nan	nan
chr1	44551076	44552851	Gulp1	+
chr1	45768347	45769886	nan	nan
chr1	45924771	45926678	Slc40a1	-
chr1	50925219	50928728	Tmeff2	+
chr1	51288634	51290132	Sdpr	+
chr1	51333141	51334794	nan	nan
chr1	51597137	51597848	nan	nan
chr1	51914547	51916670	Myo1b	-
chr1	51940558	51941459	nan	nan
chr1	52726003	52727954	Mfsd6	-
chr1	54193645	54195551	Hecw2	-
chr1	54924919	54927212	Ankrd44	-
chr1	55127425	55128628	nan	nan
chr1	55381253	55382825	nan	nan
chr1	56969033	56974173	Satb2	-
chr1	56975814	56978247	nan	nan
chr1	57044254	57045629	nan	nan
chr1	57518207	57519909	nan	nan
chr1	57773738	57776185	Spats2l	+
chr1	58210023	58211288	Aox4	+
chr1	58736838	58737582	nan	nan
chr1	58795080	58796561	Casp8	+
chr1	58802099	58803592	Casp8	+
chr1	59480650	59484811	Fzd7	+
chr1	59515685	59516978	Gm973	+
chr1	61528047	61529519	nan	nan
chr1	62702564	62704141	Nrp2	+
chr1	62705454	62708252	nan	nan
chr1	62984307	62985091	nan	nan
chr1	63199383	63201232	Zdbf2	+
chr1	63266044	63267249	nan	nan
chr1	63364282	63365882	nan	nan
chr1	63444993	63447033	Adam23	+
chr1	64119504	64122891	Klf7	-
chr1	64223606	64224537	nan	nan
chr1	64335794	64338960	nan	nan
chr1	64993860	64995169	nan	nan
chr1	65050608	65051780	Cryge	-
chr1	65062760	65063745	Crygd	-
chr1	65102720	65103778	Cryga	-
chr1	65109314	65110586	nan	nan
chr1	65177730	65180205	Idh1	-
chr1	65310963	65312375	Pth2r	+
chr1	66174545	66176043	Map2	+
chr1	66467238	66469155	Unc80	+
chr1	66643820	66644735	nan	nan
chr1	66862144	66863953	Acadl	-
chr1	69104717	69109053	Erbb4	-
chr1	69220776	69222762	nan	nan
chr1	69376245	69378861	nan	nan
chr1	69684986	69688561	Ikzf2	-
chr1	69790287	69791429	nan	nan
chr1	72121378	72122672	nan	nan
chr1	72235850	72237515	nan	nan
chr1	72283133	72285095	Pecr	-
chr1	72283133	72285095	Tmem169	+
chr1	72535781	72537680	2023-03-04	-
chr1	72823542	72825880	Igfbp2	+
chr1	72944941	72945976	nan	nan
chr1	74036512	74037581	nan	nan
chr1	74097942	74099515	nan	nan
chr1	74123929	74125555	Tns1	-
chr1	74123929	74125555	Rufy4	+
chr1	74191667	74192944	Cxcr1	-
chr1	74367626	74369320	nan	nan
chr1	74386129	74387615	nan	nan
chr1	74389491	74392887	Ctdsp1	+
chr1	74396767	74398767	nan	nan
chr1	74418494	74419791	nan	nan
chr1	74712789	74714236	Cyp27a1	+
chr1	74748344	74749399	Prkag3	-
chr1	74770910	74773448	Wnt6	+
chr1	74783467	74784908	nan	nan
chr1	74791419	74792425	Wnt10a	+
chr1	74794303	74795437	nan	nan
chr1	74800386	74801208	nan	nan
chr1	74802736	74803846	nan	nan
chr1	74854038	74856777	Cdk5r2	+
chr1	74857864	74859385	nan	nan
chr1	74881731	74883064	nan	nan
chr1	74884158	74886253	Fev	-
chr1	74892496	74893761	Cryba2	-
chr1	75262916	75264697	Ptprn	-
chr1	75344577	75346194	nan	nan
chr1	75374871	75375915	Speg	+
chr1	75381417	75382918	Speg	+
chr1	75387836	75389346	nan	nan
chr1	75421544	75423771	nan	nan
chr1	75445209	75446470	nan	nan
chr1	75458012	75459182	nan	nan
chr1	75486702	75488359	nan	nan
chr1	75504904	75506885	Obsl1	-
chr1	75504904	75506885	Inha	+
chr1	75545829	75547234	Slc4a3	+
chr1	75685675	75686660	nan	nan
chr1	77084279	77085213	nan	nan
chr1	77506169	77507583	nan	nan
chr1	77512307	77517242	Epha4	-
chr1	77521336	77522210	nan	nan
chr1	78188709	78190233	nan	nan
chr1	78196101	78197569	Pax3	-
chr1	78215397	78218532	nan	nan
chr1	78511373	78512422	Mogat1	+
chr1	79580793	79582098	nan	nan
chr1	79670958	79672884	Ap1s3	-
chr1	79857615	79859410	Serpine2	-
chr1	79997860	79999284	nan	nan
chr1	80199829	80200930	nan	nan
chr1	80382920	80385140	nan	nan
chr1	80757107	80759224	Dock10	-
chr1	82282564	82284224	nan	nan
chr1	82289085	82293471	Irs1	-
chr1	82586356	82587561	Col4a4	-
chr1	82586356	82587561	Col4a3	+
chr1	82770547	82771589	nan	nan
chr1	82819042	82820769	nan	nan
chr1	82959666	82961194	nan	nan
chr1	83000071	83001567	nan	nan
chr1	83037464	83039040	Slc19a3	-
chr1	83406988	83408661	Sphkap	-
chr1	84283869	84285216	Pid1	-
chr1	84305346	84306790	nan	nan
chr1	84622654	84623677	nan	nan
chr1	84694961	84696772	Dner	-
chr1	84933460	84935714	Slc16a14	-
chr1	85893870	85895915	Itm2c	+
chr1	86045469	86047392	2810459M11Rik	+
chr1	86302701	86304315	B3gnt7	+
chr1	86313167	86314344	nan	nan
chr1	86669438	86671282	Nppc	-
chr1	87086445	87088165	Alppl2	-
chr1	87127135	87128109	nan	nan
chr1	87153527	87156535	Ecel1	-
chr1	87174213	87174977	nan	nan
chr1	87205936	87206683	Chrng	+
chr1	87474976	87476039	nan	nan
chr1	87509084	87511028	Ngef	-
chr1	87607322	87608338	nan	nan
chr1	89069080	89072119	Sh3bp4	+
chr1	89302360	89303569	nan	nan
chr1	89453751	89456447	Agap1	+
chr1	89579704	89582050	nan	nan
chr1	89922590	89923847	nan	nan
chr1	89929722	89932676	Gbx2	-
chr1	89933501	89934220	nan	nan
chr1	89939207	89940898	nan	nan
chr1	89940934	89942765	nan	nan
chr1	89967540	89969357	nan	nan
chr1	89974029	89975205	nan	nan
chr1	89991876	89993525	nan	nan
chr1	90201996	90204103	Ackr3	+
chr1	90914504	90915627	Mlph	+
chr1	90927475	90928746	nan	nan
chr1	90998158	90999834	Lrrfip1	+
chr1	91016997	91017991	nan	nan
chr1	91052311	91054369	Lrrfip1	+
chr1	91344367	91346046	nan	nan
chr1	91365778	91367208	Fam132b	+
chr1	91412077	91414719	Hes6	-
chr1	91800232	91803168	Twist2	+
chr1	92830587	92833068	Gpc1	+
chr1	93100001	93102381	Kif1a	-
chr1	93176034	93177337	nan	nan
chr1	93685119	93687015	Bok	+
chr1	94080262	94081642	nan	nan
chr1	94468391	94470584	nan	nan
chr1	95168742	95169655	nan	nan
chr1	95664705	95666541	St8sia4	-
chr1	95666823	95668731	St8sia4	-
chr1	96870908	96872845	Slco4c1	-
chr1	97976222	97977874	nan	nan
chr1	98094588	98096485	Pam	-
chr1	104768020	104770103	Cdh20	+
chr1	105355024	105357343	Rnf152	-
chr1	105455437	105456865	nan	nan
chr1	105779862	105781799	Tnfrsf11a	+
chr1	105843041	105845203	nan	nan
chr1	106687457	106688509	nan	nan
chr1	106712158	106715042	Bcl2	-
chr1	106758503	106760712	Kdsr	-
chr1	112416107	112417366	nan	nan
chr1	112455910	112457062	nan	nan
chr1	112485651	112487817	nan	nan
chr1	118627339	118629033	Tfcp2l1	+
chr1	119051595	119054773	Gli2	-
chr1	119064426	119065630	nan	nan
chr1	119189302	119190034	nan	nan
chr1	119419906	119423113	Inhbb	-
chr1	120006777	120008161	Sctr	+
chr1	120072904	120074397	Tmem37	-
chr1	120264588	120265760	Steap3	-
chr1	120340182	120343064	C1ql2	+
chr1	120596085	120597412	nan	nan
chr1	120601382	120604253	En1	+
chr1	120606569	120607600	nan	nan
chr1	120613507	120615421	nan	nan
chr1	120963631	120964683	nan	nan
chr1	121177001	121179321	nan	nan
chr1	121907059	121908079	nan	nan
chr1	124043914	124046606	Dpp10	-
chr1	125676493	125678058	Gpr39	+
chr1	125910551	125913412	Lypd1	-
chr1	126737126	126738912	nan	nan
chr1	126829296	126831210	Nckap5	-
chr1	127204065	127206860	Mgat5	+
chr1	127676297	127678708	Tmem163	-
chr1	128456663	128457900	nan	nan
chr1	128590305	128594043	Cxcr4	-
chr1	129272925	129274437	Thsd7b	+
chr1	130547560	130548613	nan	nan
chr1	130550336	130551532	nan	nan
chr1	130877631	130878956	nan	nan
chr1	131244183	131246412	Rassf5	-
chr1	131598815	131599849	Avpr1b	+
chr1	131796991	131798015	Pm20d1	+
chr1	131866645	131868426	Rab29	+
chr1	131962013	131964168	Slc45a3	+
chr1	132067085	132068603	Mfsd4a	-
chr1	132138607	132140340	Cdk18	-
chr1	132189703	132192074	Lemd1	+
chr1	132298218	132299765	Klhdc8a	+
chr1	132390543	132392401	Tmcc2	-
chr1	132542502	132543456	Cntn2	-
chr1	132740950	132742421	Nfasc	-
chr1	132758583	132759425	nan	nan
chr1	132879889	132881886	Lrrn2	+
chr1	132938042	132939521	nan	nan
chr1	133045176	133047219	Pik3c2b	+
chr1	133163260	133165187	nan	nan
chr1	133168173	133169536	nan	nan
chr1	133181051	133183802	nan	nan
chr1	133328963	133330155	Kiss1	+
chr1	133363030	133364620	Etnk2	+
chr1	133417910	133418791	nan	nan
chr1	133422320	133424802	Sox13	-
chr1	133799934	133801637	nan	nan
chr1	133907886	133909366	Optc	-
chr1	133978730	133979987	nan	nan
chr1	134060428	134061714	nan	nan
chr1	134062658	134064051	nan	nan
chr1	134078132	134079955	Btg2	-
chr1	134092490	134093823	nan	nan
chr1	134234424	134236003	Adora1	-
chr1	134244036	134244843	nan	nan
chr1	134298428	134299792	nan	nan
chr1	134512703	134514306	nan	nan
chr1	134517572	134519032	nan	nan
chr1	134644828	134647722	Syt2	+
chr1	134708222	134710408	nan	nan
chr1	135084876	135085944	nan	nan
chr1	135104499	135105938	Lgr6	-
chr1	135145944	135148096	Arl8a	+
chr1	135153800	135155006	nan	nan
chr1	135198832	135199860	nan	nan
chr1	135258178	135259424	Elf3	-
chr1	135368061	135369344	nan	nan
chr1	135373969	135375649	Shisa4	-
chr1	135509750	135511140	nan	nan
chr1	135583176	135586297	Nav1	-
chr1	135686401	135689071	nan	nan
chr1	135698326	135700152	nan	nan
chr1	135728432	135729952	Csrp1	+
chr1	135765407	135767219	Phlda3	+
chr1	135793168	135794465	nan	nan
chr1	135817884	135819559	Lad1	+
chr1	135918301	135919796	Pkp1	-
chr1	136007079	136008600	Igfn1	-
chr1	136007079	136008600	Tmem9	+
chr1	136050521	136051773	Ascl5	+
chr1	136050521	136051773	Cacna1s	+
chr1	136364545	136365609	nan	nan
chr1	136568682	136571545	nan	nan
chr1	136781285	136782598	nan	nan
chr1	136788850	136789839	nan	nan
chr1	136838985	136840413	nan	nan
chr1	136946742	136947699	nan	nan
chr1	136947837	136949975	nan	nan
chr1	136951893	136954023	Nr5a2	-
chr1	136958033	136958847	Nr5a2	-
chr1	137898094	137899304	nan	nan
chr1	137900138	137901203	nan	nan
chr1	138327271	138328872	nan	nan
chr1	138384947	138386016	nan	nan
chr1	138617068	138620883	Nek7	-
chr1	138841082	138842243	Lhx9	-
chr1	138847046	138849453	Lhx9	-
chr1	138901407	138902506	nan	nan
chr1	139928099	139929898	nan	nan
chr1	144003346	144005408	Rgs2	-
chr1	144952744	144954537	nan	nan
chr1	146497182	146498840	Brinp3	+
chr1	149960486	149961624	Pla2g4a	-
chr1	150008727	150010397	nan	nan
chr1	150099154	150100640	Ptgs2	+
chr1	150992573	150994051	Hmcn1	-
chr1	151078965	151079731	nan	nan
chr1	151182147	151183788	nan	nan
chr1	151192041	151193537	nan	nan
chr1	151198225	151199607	nan	nan
chr1	151203749	151205318	nan	nan
chr1	151209722	151211284	nan	nan
chr1	151250192	151251410	nan	nan
chr1	151570803	151572216	Fam129a	+
chr1	151861106	151862548	nan	nan
chr1	151863250	151864475	nan	nan
chr1	151878844	151880522	nan	nan
chr1	152084092	152085425	nan	nan
chr1	152088820	152091603	1700025G04Rik	-
chr1	152399509	152401043	Colgalt2	+
chr1	152497152	152498093	nan	nan
chr1	152624247	152625849	Rgl1	-
chr1	152954463	152956610	Nmnat2	+
chr1	153071343	153072987	nan	nan
chr1	153185240	153186771	Lamc2	-
chr1	153331333	153334175	Lamc1	-
chr1	153549052	153550344	Npl	-
chr1	153640171	153642799	nan	nan
chr1	153723159	153724249	nan	nan
chr1	153748531	153749904	Rnasel	+
chr1	154117172	154118503	nan	nan
chr1	154204471	154205836	nan	nan
chr1	154541906	154542644	nan	nan
chr1	154723307	154723871	nan	nan
chr1	154725518	154728660	Cacna1e	-
chr1	154785297	154786479	nan	nan
chr1	154798918	154799930	nan	nan
chr1	154883270	154885145	nan	nan
chr1	155243513	155245291	nan	nan
chr1	155728547	155729656	nan	nan
chr1	155736190	155738176	nan	nan
chr1	155740359	155743812	Lhx4	-
chr1	156204016	156205605	Fam163a	-
chr1	156310336	156311458	Nphs2	+
chr1	156665783	156667550	nan	nan
chr1	156672737	156675045	Tor3a	-
chr1	156953838	156955198	nan	nan
chr1	157085999	157087264	nan	nan
chr1	157449487	157451394	nan	nan
chr1	157554411	157555713	nan	nan
chr1	157725613	157726571	nan	nan
chr1	158355306	158356972	Brinp2	-
chr1	158361947	158363255	Astn1	+
chr1	158596150	158598213	nan	nan
chr1	158935682	158936710	nan	nan
chr1	159670700	159671747	nan	nan
chr1	160154002	160156474	Tnn	-
chr1	161287674	161288710	nan	nan
chr1	161442838	161444377	nan	nan
chr1	161734423	161736131	nan	nan
chr1	162858530	162859382	nan	nan
chr1	163309879	163315530	Prrx1	-
chr1	164457026	164459372	Atp1b1	-
chr1	164898579	164899719	nan	nan
chr1	165119737	165121360	nan	nan
chr1	165193340	165195183	Sft2d2	-
chr1	165280814	165283145	nan	nan
chr1	165655185	165656200	nan	nan
chr1	165707366	165708687	Rcsd1	-
chr1	165762837	165764630	Creg1	+
chr1	165780084	165782440	nan	nan
chr1	165844378	165845977	nan	nan
chr1	166043017	166044114	nan	nan
chr1	166047400	166049423	nan	nan
chr1	166064625	166065631	nan	nan
chr1	166099649	166101348	nan	nan
chr1	166137913	166139099	nan	nan
chr1	166153641	166155350	nan	nan
chr1	166157476	166158616	nan	nan
chr1	166160453	166161420	nan	nan
chr1	166164186	166165617	nan	nan
chr1	166253562	166255128	Ildr2	+
chr1	166308468	166310143	nan	nan
chr1	167000094	167002766	Fam78b	+
chr1	167102203	167103508	nan	nan
chr1	167582793	167584428	nan	nan
chr1	167597924	167599359	Rxrg	+
chr1	167660218	167661784	nan	nan
chr1	167687887	167690267	Lmx1a	+
chr1	167691675	167692980	nan	nan
chr1	167802179	167803873	nan	nan
chr1	167888217	167889263	nan	nan
chr1	168475109	168476636	nan	nan
chr1	168708766	168709849	nan	nan
chr1	169747176	169748389	Rgs4	-
chr1	170109362	170110869	nan	nan
chr1	170513476	170514995	nan	nan
chr1	170588803	170590581	Nos1ap	-
chr1	170643735	170645192	Olfml2b	+
chr1	171063409	171067307	nan	nan
chr1	171085058	171086309	nan	nan
chr1	171101685	171103565	nan	nan
chr1	171109707	171112330	nan	nan
chr1	171113300	171114596	nan	nan
chr1	171158819	171162266	nan	nan
chr1	171195367	171196693	Pcp4l1	-
chr1	171379804	171380726	nan	nan
chr1	171679279	171680307	Cd48	+
chr1	171975834	171977464	nan	nan
chr1	172026214	172028291	Vangl2	-
chr1	172310923	172313267	Igsf8	+
chr1	172340355	172341830	Kcnj10	+
chr1	172368443	172370148	nan	nan
chr1	172499654	172501877	Tagln2	+
chr1	172561686	172563878	nan	nan
chr1	172587744	172589285	Slamf8	-
chr1	173366304	173368434	Cadm3	-
chr1	174501409	174504013	Fmn2	+
chr1	174836454	174837753	nan	nan
chr1	174921162	174922292	Grem2	-
chr1	175491590	175493155	Rgs7	-
chr1	175646749	175647985	nan	nan
chr1	176274235	176276174	Pld5	-
chr1	177322250	177323637	nan	nan
chr1	177338407	177339642	nan	nan
chr1	177427989	177428946	nan	nan
chr1	177460041	177461066	nan	nan
chr1	177620314	177621111	nan	nan
chr1	178527089	178531287	Kif26b	+
chr1	178611312	178612729	nan	nan
chr1	178917213	178918307	nan	nan
chr1	179847259	179848490	nan	nan
chr1	179859048	179860180	nan	nan
chr1	179865869	179868607	nan	nan
chr1	179917372	179920696	nan	nan
chr1	179939895	179941543	nan	nan
chr1	180225320	180227103	nan	nan
chr1	180255328	180257094	Psen2	-
chr1	180330146	180333255	Itpkb	+
chr1	180402333	180404407	nan	nan
chr1	180432650	180433588	nan	nan
chr1	180482433	180484303	Stum	-
chr1	180696099	180697892	Mixl1	-
chr1	180762000	180764358	nan	nan
chr1	180767818	180769067	nan	nan
chr1	180777149	180779366	nan	nan
chr1	180793315	180794867	nan	nan
chr1	180893901	180895163	Lefty2	+
chr1	180936498	180937462	Lefty1	+
chr1	180941593	180943323	Tmem63a	+
chr1	181016637	181018460	Ephx1	-
chr1	181256060	181257704	nan	nan
chr1	181302013	181302990	nan	nan
chr1	181351880	181354087	Cnih3	+
chr1	181545090	181547316	nan	nan
chr1	181852435	181854099	nan	nan
chr1	181880599	181881806	nan	nan
chr1	182112237	182113482	nan	nan
chr1	182516528	182518117	Capn2	-
chr1	182763014	182765488	Susd4	+
chr1	182954276	182955686	Tlr5	+
chr1	182959178	182960939	nan	nan
chr1	182982507	182984300	nan	nan
chr1	182987191	182988358	nan	nan
chr1	183437647	183439791	nan	nan
chr1	184235125	184236189	nan	nan
chr1	184583782	184585289	nan	nan
chr1	184614308	184615611	nan	nan
chr1	184664938	184667545	nan	nan
chr1	184731375	184733758	Hlx	-
chr1	184810360	184811667	2023-03-01	-
chr1	184844746	184846886	2023-03-02	-
chr1	184851556	184852623	nan	nan
chr1	184873725	184874939	nan	nan
chr1	184882098	184883569	C130074G19Rik	-
chr1	185030625	185032025	nan	nan
chr1	185192040	185193944	nan	nan
chr1	185454346	185456133	Slc30a10	+
chr1	185515072	185516321	nan	nan
chr1	186413127	186415122	nan	nan
chr1	186546475	186547455	nan	nan
chr1	186703592	186706371	Tgfb2	-
chr1	186833026	186835025	nan	nan
chr1	186858031	186859205	nan	nan
chr1	186895149	186896447	nan	nan
chr1	187452284	187453237	nan	nan
chr1	187606317	187608136	Esrrg	+
chr1	187608271	187610259	Esrrg	+
chr1	187650976	187653722	nan	nan
chr1	187996805	187998514	Esrrg	+
chr1	188154573	188155894	nan	nan
chr1	188890419	188892504	nan	nan
chr1	189342396	189344393	Kcnk2	-
chr1	189550147	189551634	nan	nan
chr1	189717498	189718609	nan	nan
chr1	189727175	189729460	Ptpn14	+
chr1	190006605	190008405	nan	nan
chr1	190018155	190020011	nan	nan
chr1	190480588	190481801	nan	nan
chr1	190482710	190484082	nan	nan
chr1	191024971	191027215	Mfsd7b	-
chr1	191097487	191099272	Batf3	+
chr1	191125530	191126400	nan	nan
chr1	191182181	191186909	Atf3	-
chr1	191317177	191318489	Nenf	-
chr1	191325293	191327115	Tmem206	+
chr1	191431946	191433058	nan	nan
chr1	192190197	192191942	Kcnh1	+
chr1	192443936	192445000	nan	nan
chr1	192770075	192771606	Hhat	-
chr1	192833461	192836037	nan	nan
chr1	192854176	192856799	Sertad4	-
chr1	193272420	193273779	G0s2	-
chr1	193381785	193383276	nan	nan
chr1	194938290	194939609	Cd34	+
chr1	194975792	194977527	nan	nan
chr1	195130422	195132181	Cr1l	-
chr10	3365775	3367611	Ppp1r14c	+
chr10	3739783	3741981	Plekhg1	+
chr10	3972640	3974462	Mthfd1l	+
chr10	4210013	4211139	nan	nan
chr10	4265447	4267490	Akap12	+
chr10	4598345	4599304	nan	nan
chr10	4611558	4612955	Esr1	+
chr10	4626933	4627891	nan	nan
chr10	4711724	4713391	Esr1	+
chr10	5549868	5551241	Syne1	-
chr10	5603554	5605146	nan	nan
chr10	5790853	5792204	nan	nan
chr10	5822790	5825212	Mtrf1l	-
chr10	5920693	5923258	Rgs17	-
chr10	7210631	7213355	Cnksr3	-
chr10	7390357	7394187	nan	nan
chr10	7866967	7868253	nan	nan
chr10	8517327	8519803	Ust	-
chr10	8538180	8539944	nan	nan
chr10	8835293	8836754	nan	nan
chr10	8884983	8887089	Sash1	-
chr10	8944867	8945935	nan	nan
chr10	9117035	9118403	nan	nan
chr10	9228657	9230180	nan	nan
chr10	9508714	9510318	nan	nan
chr10	9674153	9677501	Samd5	-
chr10	9683461	9685104	nan	nan
chr10	9698802	9699757	nan	nan
chr10	9898999	9902824	Stxbp5	-
chr10	10320650	10322013	nan	nan
chr10	10688690	10690007	nan	nan
chr10	10718657	10720221	nan	nan
chr10	11079727	11082375	Grm1	-
chr10	12547587	12549256	nan	nan
chr10	12614309	12615357	nan	nan
chr10	12866732	12870046	nan	nan
chr10	12921615	12923637	nan	nan
chr10	12940792	12942143	nan	nan
chr10	12963285	12965153	Stx11	-
chr10	12993181	12994601	nan	nan
chr10	12996608	12997363	nan	nan
chr10	13060057	13061695	nan	nan
chr10	13089708	13092144	Plagl1	+
chr10	13323058	13324833	Phactr2	-
chr10	13472963	13475131	Phactr2	-
chr10	13964081	13968622	Hivep2	+
chr10	14544334	14546040	Adgrg6	-
chr10	17633599	17634547	nan	nan
chr10	17721506	17725123	Cited2	+
chr10	18021954	18023780	Abracl	-
chr10	18317548	18319873	nan	nan
chr10	18406886	18408374	Nhsl1	+
chr10	18462772	18463809	nan	nan
chr10	18525231	18527421	nan	nan
chr10	18544937	18546498	Hebp2	-
chr10	18549017	18550681	nan	nan
chr10	18590942	18592463	nan	nan
chr10	18743071	18744311	Arfgef3	-
chr10	18844334	18845775	Perp	+
chr10	19013876	19016475	Tnfaip3	-
chr10	19261635	19262751	nan	nan
chr10	19352122	19353394	nan	nan
chr10	19356525	19357853	Olig3	+
chr10	19711896	19713204	Il20ra	+
chr10	19817780	19819207	nan	nan
chr10	19933138	19935722	Map3k5	+
chr10	20399860	20401008	nan	nan
chr10	20527956	20529424	nan	nan
chr10	20547773	20549295	nan	nan
chr10	20575069	20576372	nan	nan
chr10	20724391	20725691	Pde7b	-
chr10	20726206	20727185	Pde7b	-
chr10	20914299	20915104	nan	nan
chr10	20915105	20915941	nan	nan
chr10	21381928	21382774	nan	nan
chr10	21668817	21669395	nan	nan
chr10	21690007	21691433	nan	nan
chr10	21881600	21883239	Sgk1	+
chr10	21992274	21995432	Sgk1	+
chr10	22147948	22152319	E030030I06Rik	-
chr10	22158034	22160192	nan	nan
chr10	22272888	22274902	H60b	+
chr10	22644332	22646006	Slc2a12	+
chr10	22815895	22816914	nan	nan
chr10	22818964	22820366	Tcf21	-
chr10	22842802	22844511	nan	nan
chr10	22953165	22954770	nan	nan
chr10	22963127	22964835	nan	nan
chr10	23076563	23077664	nan	nan
chr10	23347974	23351059	Eya4	-
chr10	23449060	23450528	nan	nan
chr10	23458903	23459978	nan	nan
chr10	23796360	23797660	Slc18b1	+
chr10	23894533	23895601	Vnn1	+
chr10	24222783	24224439	Moxd1	+
chr10	24595161	24596621	Ctgf	+
chr10	24617508	24618984	nan	nan
chr10	24711013	24712846	Enpp1	-
chr10	24778334	24779381	nan	nan
chr10	25144988	25146555	nan	nan
chr10	25199627	25200674	nan	nan
chr10	25296202	25297808	Akap7	-
chr10	26077453	26079397	Tmem200a	-
chr10	26107432	26108383	nan	nan
chr10	26372870	26376875	L3mbtl3	-
chr10	26492180	26493627	nan	nan
chr10	26494226	26495102	nan	nan
chr10	26520219	26521677	nan	nan
chr10	26631980	26633260	nan	nan
chr10	26771800	26773330	Arhgap18	+
chr10	27616100	27617157	Lama2	-
chr10	28073936	28076973	Ptprk	+
chr10	29143189	29144536	Soga3	+
chr10	29146305	29148774	nan	nan
chr10	29532799	29536493	Rspo3	-
chr10	30841692	30845011	Hey2	-
chr10	31312766	31314273	Hddc2	+
chr10	31444868	31446402	Tpd52l1	-
chr10	31608134	31610473	Rnf217	-
chr10	32889281	32891259	Nkain2	-
chr10	33623776	33625108	Clvs2	-
chr10	34206264	34208469	Dse	-
chr10	34483273	34484798	Frk	+
chr10	36506253	36508843	Hs3st5	+
chr10	37396991	37398049	nan	nan
chr10	38965074	38966469	Lama4	+
chr10	39169818	39173541	nan	nan
chr10	39368568	39371276	Fyn	+
chr10	39925788	39927598	Mfsd4b2	-
chr10	39959337	39961133	Mfsd4b3	-
chr10	40164209	40165514	nan	nan
chr10	40212548	40213804	nan	nan
chr10	40521444	40522280	nan	nan
chr10	40535866	40537444	nan	nan
chr10	40682864	40684014	Mettl24	+
chr10	40750473	40751736	nan	nan
chr10	40761500	40762632	nan	nan
chr10	40781394	40782398	nan	nan
chr10	40810270	40811143	nan	nan
chr10	40969274	40970067	nan	nan
chr10	41070477	41072687	Gpr6	-
chr10	41150861	41152200	nan	nan
chr10	41475783	41478064	Mical1	+
chr10	41480876	41482102	nan	nan
chr10	41689864	41690828	nan	nan
chr10	42054026	42055725	nan	nan
chr10	42274077	42279196	Foxo3	-
chr10	42579195	42580661	nan	nan
chr10	42581650	42585128	Nr2e1	-
chr10	42590820	42592793	nan	nan
chr10	42601613	42602254	nan	nan
chr10	42631258	42633669	nan	nan
chr10	42635170	42637687	nan	nan
chr10	42643397	42644842	nan	nan
chr10	42714924	42716153	nan	nan
chr10	42852307	42853295	nan	nan
chr10	42863407	42864627	nan	nan
chr10	42924785	42925937	nan	nan
chr10	42929936	42930959	nan	nan
chr10	42957736	42958792	nan	nan
chr10	43020676	43022939	nan	nan
chr10	43172562	43176066	Sobp	-
chr10	43455842	43456899	nan	nan
chr10	43466964	43468462	nan	nan
chr10	43577481	43581352	Cd24a	+
chr10	43666598	43668316	nan	nan
chr10	43705536	43706726	nan	nan
chr10	43722730	43724169	nan	nan
chr10	44003114	44004922	Aim1	-
chr10	44005175	44006763	Aim1	-
chr10	44148155	44149709	nan	nan
chr10	44440685	44441976	nan	nan
chr10	44456412	44460018	Prdm1	-
chr10	44852339	44853365	nan	nan
chr10	45017071	45018620	nan	nan
chr10	45048348	45049942	nan	nan
chr10	45051230	45052094	nan	nan
chr10	45066302	45068445	Prep	+
chr10	45237509	45239124	nan	nan
chr10	45288457	45290287	Popdc3	+
chr10	45313789	45315423	nan	nan
chr10	45334652	45336947	Bves	+
chr10	46008623	46010333	nan	nan
chr10	49782187	49783926	nan	nan
chr10	49788064	49789331	Grik2	-
chr10	50891789	50893263	nan	nan
chr10	50893882	50895829	Sim1	+
chr10	50910238	50911244	nan	nan
chr10	51553267	51553971	nan	nan
chr10	51589393	51590866	Fam162b	-
chr10	51677169	51678729	Rfx6	+
chr10	52021715	52023696	Vgll2	+
chr10	52027107	52028466	nan	nan
chr10	52232298	52234985	Dcbld1	+
chr10	52319274	52321218	nan	nan
chr10	52690049	52691990	Slc35f1	+
chr10	52704154	52705483	nan	nan
chr10	53434976	53436500	nan	nan
chr10	54074062	54076736	Man1a	-
chr10	56387423	56389035	nan	nan
chr10	56431217	56432509	nan	nan
chr10	57631559	57632877	Pkib	+
chr10	58675008	58675975	Edar	-
chr10	58713940	58715077	nan	nan
chr10	58799118	58801809	nan	nan
chr10	58811893	58814419	Sh3rf3	+
chr10	59279682	59281133	nan	nan
chr10	59395278	59396274	nan	nan
chr10	59403252	59404581	Pla2g12b	+
chr10	59409848	59410769	nan	nan
chr10	59435307	59436293	nan	nan
chr10	59503184	59504454	nan	nan
chr10	59615552	59617971	Mcu	-
chr10	59920356	59921620	nan	nan
chr10	59942329	59943903	nan	nan
chr10	59957192	59958150	nan	nan
chr10	59969626	59970809	nan	nan
chr10	60105815	60108114	Spock2	+
chr10	60185493	60186954	nan	nan
chr10	60218077	60219781	Chst3	-
chr10	60346247	60347572	Vsir	+
chr10	60538871	60540193	nan	nan
chr10	60685730	60688086	nan	nan
chr10	60690880	60692181	nan	nan
chr10	60826374	60827456	nan	nan
chr10	60829984	60832400	Unc5b	-
chr10	60862340	60863540	nan	nan
chr10	60884969	60886306	nan	nan
chr10	61068741	61069947	nan	nan
chr10	61080038	61081952	nan	nan
chr10	61088964	61090031	Pcbd1	+
chr10	61145535	61148677	Sgpl1	-
chr10	61245462	61246335	nan	nan
chr10	61272573	61274104	Adamts14	-
chr10	61381803	61384195	Pald1	-
chr10	61417692	61419564	Nodal	+
chr10	61423163	61423987	nan	nan
chr10	61594631	61595963	Npffr1	+
chr10	61625041	61626498	nan	nan
chr10	61782530	61784710	H2afy2	-
chr10	61794871	61795629	nan	nan
chr10	61977489	61980509	Col13a1	-
chr10	62110137	62111747	2010107G23Rik	-
chr10	62127604	62129517	nan	nan
chr10	62132538	62134915	Neurog3	+
chr10	62242316	62243618	nan	nan
chr10	62260925	62262155	nan	nan
chr10	62339027	62341192	Hk1	-
chr10	62404814	62405892	nan	nan
chr10	62812334	62813370	nan	nan
chr10	62864911	62866214	nan	nan
chr10	62885301	62887819	nan	nan
chr10	63089373	63090535	nan	nan
chr10	63099266	63100977	Atoh7	+
chr10	63115644	63117119	nan	nan
chr10	63191883	63193405	nan	nan
chr10	63386000	63387481	Dnajc12	+
chr10	63416035	63417015	nan	nan
chr10	63501551	63502912	nan	nan
chr10	63583108	63584576	nan	nan
chr10	63611357	63612620	nan	nan
chr10	63886098	63887322	nan	nan
chr10	64087336	64089242	Lrrtm3	-
chr10	66813862	66815928	nan	nan
chr10	66920197	66921590	nan	nan
chr10	67002141	67004914	nan	nan
chr10	67095544	67098485	Reep3	-
chr10	67342364	67343929	nan	nan
chr10	67534791	67539544	Egr2	+
chr10	67835878	67837105	nan	nan
chr10	67875598	67876747	nan	nan
chr10	67911499	67913184	Zfp365	-
chr10	67932243	67933047	nan	nan
chr10	67976991	67980577	Rtkn2	+
chr10	68096563	68098392	nan	nan
chr10	68135961	68137041	nan	nan
chr10	68180134	68182024	nan	nan
chr10	68282430	68283664	nan	nan
chr10	68723183	68725086	Tmem26	+
chr10	69045122	69046498	nan	nan
chr10	69265268	69266696	nan	nan
chr10	69269618	69270912	nan	nan
chr10	69384858	69386029	nan	nan
chr10	69397828	69400749	nan	nan
chr10	69776958	69778424	nan	nan
chr10	69792155	69793525	nan	nan
chr10	69822006	69823370	nan	nan
chr10	70059803	70061450	nan	nan
chr10	70094385	70099036	Ccdc6	+
chr10	70244355	70246290	Slc16a9	+
chr10	70439820	70441692	Fam13c	+
chr10	70448351	70450819	nan	nan
chr10	70520014	70521775	nan	nan
chr10	71157943	71160503	Bicc1	-
chr10	71185110	71186982	nan	nan
chr10	71283992	71285969	Ube2d1	-
chr10	71704419	71705588	nan	nan
chr10	73097774	73100586	nan	nan
chr10	74643065	74644452	nan	nan
chr10	74645289	74646163	nan	nan
chr10	75316380	75318118	Adora2a	+
chr10	75332980	75334373	nan	nan
chr10	75559379	75560917	Lrrc75b	-
chr10	75608962	75610860	nan	nan
chr10	75797279	75798988	Gstt1	-
chr10	75931768	75933094	Mmp11	-
chr10	75935251	75936800	Chchd10	+
chr10	76203139	76204447	nan	nan
chr10	76583694	76584887	nan	nan
chr10	76596124	76596856	nan	nan
chr10	76622851	76623977	Col6a2	-
chr10	76727769	76728727	Col6a1	-
chr10	77032123	77034203	Slc19a1	+
chr10	77165233	77166836	Col18a1	-
chr10	77677431	77678336	nan	nan
chr10	77863931	77865081	Gm3285	+
chr10	78008821	78010412	Pfkl	-
chr10	78068553	78070251	Icosl	+
chr10	78391493	78392506	nan	nan
chr10	78425107	78426509	Cstb	+
chr10	78481381	78482783	nan	nan
chr10	78591204	78592502	Syde1	-
chr10	78779650	78781134	Slc1a6	+
chr10	79611776	79613092	C2cd4c	-
chr10	79613268	79614488	C2cd4c	-
chr10	79636831	79638436	Shc2	-
chr10	79715987	79718376	Hcn2	+
chr10	79776796	79777805	Fstl3	+
chr10	79880483	79881404	Prtn3	+
chr10	79916283	79917611	R3hdm4	-
chr10	79916283	79917611	Kiss1r	+
chr10	79920536	79922172	nan	nan
chr10	79987868	79989505	Cnn2	+
chr10	79990754	79991832	nan	nan
chr10	80136180	80139840	Cbarp	-
chr10	80164316	80165526	nan	nan
chr10	80178837	80180370	Efna2	+
chr10	80189599	80191530	nan	nan
chr10	80304398	80305668	nan	nan
chr10	80341467	80343724	nan	nan
chr10	80347857	80349399	Adamtsl5	-
chr10	80355912	80357665	Plk5	+
chr10	80357754	80358675	Plk5	+
chr10	80471642	80472507	nan	nan
chr10	80494564	80496576	Onecut3	+
chr10	80806273	80809434	Amh	+
chr10	80809843	80810789	nan	nan
chr10	80917186	80918826	Lmnb2	-
chr10	80921746	80922565	nan	nan
chr10	80931627	80934464	Gadd45b	+
chr10	80935615	80936964	nan	nan
chr10	80939160	80940426	nan	nan
chr10	80985151	80986327	nan	nan
chr10	81021659	81022912	nan	nan
chr10	81024885	81026361	Diras1	-
chr10	81128581	81129888	nan	nan
chr10	81133833	81138935	Zbtb7a	+
chr10	81256923	81258296	Matk	+
chr10	81284734	81286553	Tjp3	-
chr10	81332208	81333606	nan	nan
chr10	81337666	81338592	nan	nan
chr10	81342635	81343840	Gipc3	-
chr10	81346055	81347441	nan	nan
chr10	81426045	81427531	Nfic	-
chr10	81429433	81431914	nan	nan
chr10	81432340	81434252	nan	nan
chr10	81463932	81465289	nan	nan
chr10	81481904	81483020	Celf5	-
chr10	81558910	81561419	Aes	+
chr10	81570347	81572467	nan	nan
chr10	81574728	81576092	Tle2	+
chr10	81632993	81634419	nan	nan
chr10	81686666	81688296	nan	nan
chr10	81811547	81813081	nan	nan
chr10	81845764	81847379	nan	nan
chr10	81978082	81979572	nan	nan
chr10	82795020	82796813	nan	nan
chr10	82954115	82955667	nan	nan
chr10	82984452	82987116	Chst11	+
chr10	83533081	83535060	Aldh1l2	-
chr10	83661220	83662712	nan	nan
chr10	83805879	83807646	nan	nan
chr10	83815889	83817070	nan	nan
chr10	84018617	84020098	nan	nan
chr10	84439717	84441836	Nuak1	-
chr10	84751649	84753010	nan	nan
chr10	85044005	85045320	nan	nan
chr10	85330826	85332963	nan	nan
chr10	85378655	85379605	nan	nan
chr10	85386473	85389687	Btbd11	+
chr10	85598205	85599512	Btbd11	+
chr10	86295469	86296623	nan	nan
chr10	86299903	86301516	Timp3	+
chr10	86496896	86499456	Syn3	-
chr10	87485678	87486866	nan	nan
chr10	87491960	87494250	Ascl1	-
chr10	87556919	87558767	nan	nan
chr10	87859842	87861381	Igf1	+
chr10	88321182	88324182	nan	nan
chr10	88378289	88380467	Gnptab	+
chr10	88589723	88591309	nan	nan
chr10	88621962	88623164	nan	nan
chr10	88885393	88886923	Slc5a8	+
chr10	89343985	89345647	nan	nan
chr10	89482888	89484087	nan	nan
chr10	89620478	89621713	Slc17a8	-
chr10	89872191	89874621	Anks1b	+
chr10	90132679	90135592	nan	nan
chr10	90717834	90719135	nan	nan
chr10	91249398	91250285	nan	nan
chr10	91295449	91296599	nan	nan
chr10	92403696	92405532	nan	nan
chr10	93143136	93144195	nan	nan
chr10	93309152	93311987	Elk3	-
chr10	93430733	93431566	nan	nan
chr10	93533998	93535037	nan	nan
chr10	93640256	93642822	Ntn4	+
chr10	93907205	93908461	nan	nan
chr10	94237682	94238821	nan	nan
chr10	94341473	94342170	nan	nan
chr10	94344397	94345659	nan	nan
chr10	94377987	94379255	nan	nan
chr10	94441682	94443036	nan	nan
chr10	94479398	94480804	nan	nan
chr10	94514014	94516330	Tmcc3	+
chr10	94942346	94945871	Plxnc1	-
chr10	94970156	94971192	nan	nan
chr10	95058929	95060336	nan	nan
chr10	95466508	95467766	nan	nan
chr10	95615600	95616755	nan	nan
chr10	95647185	95648920	nan	nan
chr10	95677084	95678468	nan	nan
chr10	95680403	95681712	nan	nan
chr10	96370693	96371826	nan	nan
chr10	96479264	96480980	nan	nan
chr10	96723439	96724553	nan	nan
chr10	96751256	96752248	nan	nan
chr10	98742584	98743353	nan	nan
chr10	98913220	98916866	Atp2b1	+
chr10	99228505	99229666	nan	nan
chr10	99260864	99265191	Dusp6	+
chr10	99270299	99271867	nan	nan
chr10	99279072	99280242	nan	nan
chr10	99286627	99288339	nan	nan
chr10	99309792	99311496	nan	nan
chr10	99353225	99354478	nan	nan
chr10	99443684	99445623	nan	nan
chr10	99460662	99462065	nan	nan
chr10	99474437	99475804	nan	nan
chr10	100009897	100011109	nan	nan
chr10	100015089	100017170	Kitl	+
chr10	100127875	100129332	nan	nan
chr10	103367090	103370641	Slc6a15	+
chr10	105369448	105371049	nan	nan
chr10	105572673	105575754	Tmtc2	-
chr10	106957110	106958415	nan	nan
chr10	107123048	107124741	Acss3	-
chr10	107485146	107487138	Myf5	-
chr10	107868984	107870540	nan	nan
chr10	108292749	108294265	nan	nan
chr10	108295798	108297005	nan	nan
chr10	108297892	108299419	nan	nan
chr10	108330844	108334144	Pawr	+
chr10	108445355	108447172	nan	nan
chr10	108451943	108453378	nan	nan
chr10	108481356	108482244	nan	nan
chr10	108901586	108903148	nan	nan
chr10	109010042	109012436	Syt1	-
chr10	109244808	109245929	nan	nan
chr10	109637059	109638997	nan	nan
chr10	109683257	109685144	nan	nan
chr10	109764301	109765320	nan	nan
chr10	109832337	109833489	nan	nan
chr10	110454825	110456685	nan	nan
chr10	110733271	110734279	nan	nan
chr10	110918305	110921170	Csrp2	+
chr10	111102137	111103736	nan	nan
chr10	111107548	111109609	nan	nan
chr10	111125621	111126913	nan	nan
chr10	111335452	111336924	nan	nan
chr10	111377081	111378751	nan	nan
chr10	111387571	111388979	nan	nan
chr10	111411637	111412534	nan	nan
chr10	111505457	111508500	Phlda1	+
chr10	111539847	111541175	nan	nan
chr10	111666655	111667653	nan	nan
chr10	111782123	111783495	nan	nan
chr10	111843097	111844917	nan	nan
chr10	111855293	111856271	nan	nan
chr10	111912849	111914112	nan	nan
chr10	112455215	112456621	nan	nan
chr10	112799376	112800257	nan	nan
chr10	114799997	114802975	Trhde	-
chr10	115163538	115164566	nan	nan
chr10	115470378	115471521	nan	nan
chr10	115584589	115588420	Lgr5	-
chr10	115617777	115619296	nan	nan
chr10	116017192	116019647	Ptprr	+
chr10	116176989	116178168	Ptprr	+
chr10	116300823	116302142	Ptprb	+
chr10	116349965	116351161	nan	nan
chr10	116396932	116398551	nan	nan
chr10	116653256	116654759	nan	nan
chr10	116662047	116663552	nan	nan
chr10	116808000	116809807	nan	nan
chr10	117003712	117004996	nan	nan
chr10	117023675	117024830	nan	nan
chr10	117045152	117046525	Lrrc10	+
chr10	117149584	117151209	Frs2	-
chr10	117417043	117419337	nan	nan
chr10	117432007	117433298	nan	nan
chr10	117493862	117494896	nan	nan
chr10	117628550	117630361	Cpm	+
chr10	117639688	117640460	nan	nan
chr10	117675385	117677102	nan	nan
chr10	117745307	117748198	Slc35e3	-
chr10	117905484	117907047	nan	nan
chr10	118102827	118103953	nan	nan
chr10	118132738	118133987	nan	nan
chr10	118563449	118564797	nan	nan
chr10	118601027	118602378	nan	nan
chr10	118802867	118804568	nan	nan
chr10	119020892	119021857	nan	nan
chr10	119053900	119055623	nan	nan
chr10	119065292	119066239	nan	nan
chr10	119094276	119095333	nan	nan
chr10	119120102	119121357	nan	nan
chr10	119164668	119165793	nan	nan
chr10	119168729	119169673	nan	nan
chr10	119377422	119378319	nan	nan
chr10	119452741	119455578	Grip1	+
chr10	119467293	119468542	nan	nan
chr10	119489848	119491691	nan	nan
chr10	119662892	119664445	nan	nan
chr10	119691738	119693174	nan	nan
chr10	120112060	120113733	Helb	-
chr10	120130280	120131068	nan	nan
chr10	120200873	120202889	Irak3	-
chr10	120396530	120397775	nan	nan
chr10	120414305	120415331	nan	nan
chr10	120428185	120429538	nan	nan
chr10	120474054	120478155	Hmga2	-
chr10	120551523	120553691	nan	nan
chr10	120609581	120610959	nan	nan
chr10	121032914	121034863	Wif1	+
chr10	121266617	121267831	nan	nan
chr10	121297012	121297784	nan	nan
chr10	121309621	121311591	Tbc1d30	-
chr10	121336469	121337535	nan	nan
chr10	121350282	121352156	nan	nan
chr10	121474908	121477492	Rassf3	-
chr10	121504762	121506214	nan	nan
chr10	121506564	121508151	nan	nan
chr10	121532232	121534105	nan	nan
chr10	122046554	122048514	Srgap1	-
chr10	122051194	122052133	nan	nan
chr10	122447784	122449740	Avpr1a	+
chr10	122692955	122694855	nan	nan
chr10	122912405	122913661	nan	nan
chr10	122959924	122961627	nan	nan
chr10	123207938	123209829	nan	nan
chr10	123257365	123258398	nan	nan
chr10	123263811	123266292	Fam19a2	+
chr10	123371375	123372526	nan	nan
chr10	123800191	123801337	nan	nan
chr10	124089174	124091590	nan	nan
chr10	124287814	124289207	nan	nan
chr10	125485181	125486397	nan	nan
chr10	125724917	125726408	nan	nan
chr10	125786721	125788106	nan	nan
chr10	125965584	125967637	Lrig3	+
chr10	126168150	126170127	nan	nan
chr10	126180980	126182065	nan	nan
chr10	126809279	126810441	nan	nan
chr10	126844244	126845602	nan	nan
chr10	126934547	126935482	nan	nan
chr10	127009537	127011163	nan	nan
chr10	127048645	127050077	Cyp27b1	+
chr10	127058314	127061133	2023-03-09	-
chr10	127069289	127071194	Tspan31	-
chr10	127078372	127080538	Agap2	+
chr10	127169655	127171535	nan	nan
chr10	127176577	127179095	Slc26a10	-
chr10	127187891	127190520	Arhgef25	-
chr10	127262094	127263692	Kif5a	-
chr10	127325836	127327540	nan	nan
chr10	127331768	127333158	nan	nan
chr10	127333243	127334509	nan	nan
chr10	127339063	127342943	Gli1	-
chr10	127349975	127351298	Inhbe	-
chr10	127369659	127370648	Inhbc	-
chr10	127524577	127527183	nan	nan
chr10	127533668	127535503	Nxph4	-
chr10	127620162	127622547	Lrp1	-
chr10	127642532	127644325	Stat6	+
chr10	127652773	127653801	nan	nan
chr10	127738851	127740383	Zbtb39	+
chr10	127749791	127750978	Gpr182	-
chr10	128193533	128195752	Gls2	+
chr10	128210761	128213842	Spryd4	-
chr10	128261791	128263201	nan	nan
chr10	128515653	128516787	nan	nan
chr10	128524129	128526908	Esyt1	-
chr10	128588725	128590890	Erbb3	-
chr10	128645067	128646250	Ikzf4	-
chr10	128743183	128744741	Dgka	-
chr10	128908829	128911193	Cd63	+
chr10	128933047	128934690	Itga7	+
chr10	130411889	130413537	nan	nan
chr11	3288230	3292271	Patz1	+
chr11	3514204	3515550	Selm	+
chr11	3516713	3517970	nan	nan
chr11	3520897	3521908	nan	nan
chr11	3534999	3536526	nan	nan
chr11	3538567	3540890	Smtn	-
chr11	3628591	3629986	nan	nan
chr11	3912260	3914994	Slc35e4	-
chr11	3945622	3946522	nan	nan
chr11	3983121	3984318	Gal3st1	+
chr11	3997713	3999302	nan	nan
chr11	4026320	4027263	nan	nan
chr11	4031151	4032427	Sec14l4	+
chr11	4118019	4119218	Sec14l2	-
chr11	4134429	4136065	Rnf215	+
chr11	4217487	4219082	Gatsl3	+
chr11	4266260	4267523	Lif	+
chr11	4270884	4271994	nan	nan
chr11	4619906	4620986	nan	nan
chr11	4745623	4747722	Cabp7	-
chr11	4873445	4875271	Nipsnap1	+
chr11	5151544	5153007	Emid1	-
chr11	5836896	5838681	Polm	-
chr11	5861270	5862767	Aebp1	+
chr11	5896971	5898391	Myl7	-
chr11	5901470	5903231	nan	nan
chr11	6064080	6066497	Camk2b	-
chr11	6833953	6835126	nan	nan
chr11	7062655	7064911	Adcy1	+
chr11	7212555	7215140	Igfbp3	-
chr11	8468269	8469218	nan	nan
chr11	8663380	8665065	Tns3	-
chr11	9117514	9119607	Upp1	+
chr11	9149586	9151016	nan	nan
chr11	11113604	11116905	Vwc2	+
chr11	11684782	11687128	Ikzf1	+
chr11	11768614	11769797	nan	nan
chr11	11836272	11837353	nan	nan
chr11	12463620	12465588	Cobl	-
chr11	16257023	16258269	Vstm2a	+
chr11	16260501	16261657	nan	nan
chr11	16514189	16516154	nan	nan
chr11	16751614	16753497	Egfr	+
chr11	17051256	17052893	Cnrip1	+
chr11	17158471	17160935	Ppp3r1	+
chr11	18870381	18872295	nan	nan
chr11	18876529	18878612	nan	nan
chr11	19007379	19008520	nan	nan
chr11	19013715	19016482	nan	nan
chr11	19018031	19021631	Meis1	-
chr11	19713287	19714313	nan	nan
chr11	19827099	19828461	nan	nan
chr11	19919192	19921182	nan	nan
chr11	19923365	19926513	Spred2	+
chr11	20331561	20333810	Slc1a4	-
chr11	20531593	20533133	nan	nan
chr11	20829865	20832182	Lgalsl	-
chr11	21996036	21997710	nan	nan
chr11	22006885	22009027	nan	nan
chr11	22857899	22861109	B3gnt2	-
chr11	23047683	23049095	nan	nan
chr11	23203317	23204518	nan	nan
chr11	23210888	23212097	nan	nan
chr11	23979981	23981119	nan	nan
chr11	24049137	24050214	nan	nan
chr11	24060590	24062408	nan	nan
chr11	24073833	24075342	nan	nan
chr11	24163344	24165263	nan	nan
chr11	24304858	24306127	nan	nan
chr11	25356784	25358286	nan	nan
chr11	28582847	28584669	Ccdc85a	-
chr11	28852757	28854557	Efemp1	+
chr11	29297858	29298841	nan	nan
chr11	30023216	30026983	Eml6	-
chr11	30266564	30269377	nan	nan
chr11	30754476	30755893	nan	nan
chr11	31359420	31360383	nan	nan
chr11	31368113	31372143	Stc2	-
chr11	32057383	32058576	nan	nan
chr11	32161910	32163186	nan	nan
chr11	32220723	32223151	Rhbdf1	-
chr11	32286571	32287911	Hbq1b	+
chr11	32299823	32300930	Hbq1a	+
chr11	32347129	32348599	Sh3pxd2b	+
chr11	32925300	32926508	nan	nan
chr11	33117613	33119224	nan	nan
chr11	33146430	33149046	Fgf18	-
chr11	33180352	33181504	nan	nan
chr11	33199688	33204902	Tlx3	-
chr11	33754462	33755340	nan	nan
chr11	33842782	33844117	Kcnip1	-
chr11	33992343	33993523	Kcnip1	-
chr11	35006643	35007673	nan	nan
chr11	35120463	35122764	Slit3	+
chr11	35797169	35799175	Fbll1	-
chr11	35979188	35981168	Wwc1	-
chr11	35985480	35986859	nan	nan
chr11	36000630	36002346	nan	nan
chr11	36676959	36678565	nan	nan
chr11	36943461	36944461	Tenm2	-
chr11	37074687	37076056	nan	nan
chr11	37235252	37237523	nan	nan
chr11	42181589	42183515	Gabra1	-
chr11	42418552	42421755	Gabrb2	+
chr11	43361510	43362695	nan	nan
chr11	43528061	43529854	Ccnjl	+
chr11	43625837	43627235	nan	nan
chr11	43633664	43634788	nan	nan
chr11	43652404	43653534	nan	nan
chr11	43775314	43776731	nan	nan
chr11	43835779	43837008	Adra1b	-
chr11	44398510	44399448	Il12b	+
chr11	44610880	44612031	nan	nan
chr11	44612620	44613773	nan	nan
chr11	44616361	44618898	Ebf1	+
chr11	44619658	44620847	Ebf1	+
chr11	44685729	44686748	nan	nan
chr11	45828940	45830040	nan	nan
chr11	46055531	46057652	Adam19	+
chr11	46068766	46070099	nan	nan
chr11	46165772	46166887	Nipal4	-
chr11	46311234	46313185	Cyfip2	-
chr11	46450547	46451653	nan	nan
chr11	47378721	47379931	Sgcd	-
chr11	47987555	47989828	nan	nan
chr11	48756177	48757225	nan	nan
chr11	48823193	48824769	Trim7	+
chr11	48825625	48827385	Trim7	+
chr11	48833320	48834692	nan	nan
chr11	48836728	48838815	nan	nan
chr11	48849428	48850206	nan	nan
chr11	48852813	48854527	nan	nan
chr11	48854531	48858711	nan	nan
chr11	49168818	49170029	nan	nan
chr11	49187444	49188442	Btnl9	-
chr11	49249985	49251359	Mgat1	+
chr11	49609008	49611108	Flt4	+
chr11	49633665	49635315	nan	nan
chr11	49636339	49637616	nan	nan
chr11	49793123	49795384	Gfpt2	+
chr11	49901105	49902774	Rasgef1c	+
chr11	50224060	50226150	Mgat4b	+
chr11	50230372	50231744	nan	nan
chr11	50233256	50235293	nan	nan
chr11	50236091	50237874	Ltc4s	-
chr11	50565203	50566384	nan	nan
chr11	50601318	50603895	Adamts2	+
chr11	50795913	50797464	nan	nan
chr11	50850655	50851988	Grm6	+
chr11	50859159	50860264	nan	nan
chr11	50915359	50918319	Zfp2	-
chr11	51058751	51060127	Zfp354a	+
chr11	51289357	51291101	Col23a1	+
chr11	51614730	51616300	nan	nan
chr11	51854772	51859280	Jade2	-
chr11	51915769	51917323	nan	nan
chr11	52166422	52168883	nan	nan
chr11	52313732	52314808	nan	nan
chr11	52359350	52362222	Vdac1	+
chr11	52764022	52766236	Fstl4	+
chr11	53456717	53457873	Shroom1	+
chr11	53463058	53464331	nan	nan
chr11	53465881	53467087	nan	nan
chr11	53478132	53480492	Sowaha	-
chr11	53518924	53520985	2023-09-08	+
chr11	53635916	53636939	Il13	-
chr11	53637143	53638312	nan	nan
chr11	53734850	53737427	nan	nan
chr11	53762831	53764281	nan	nan
chr11	53769012	53771160	Irf1	+
chr11	53858518	53859913	nan	nan
chr11	54027355	54029130	Slc22a4	-
chr11	54068319	54069734	Pdlim4	-
chr11	54100191	54101722	P4ha2	+
chr11	54902308	54903595	Gpx3	+
chr11	55032132	55034082	Anxa6	-
chr11	55077006	55078580	Ccdc69	-
chr11	55373126	55374255	nan	nan
chr11	55386469	55389054	nan	nan
chr11	55573702	55574754	nan	nan
chr11	55607171	55608848	Glra1	-
chr11	57448735	57449684	nan	nan
chr11	57800445	57802963	Sap30l	+
chr11	57962125	57963506	nan	nan
chr11	58096481	58098610	nan	nan
chr11	58198786	58199863	Igtp	+
chr11	58212566	58215589	Irgm2	+
chr11	58238731	58239990	nan	nan
chr11	58640253	58641476	Trim58	+
chr11	58650793	58651934	nan	nan
chr11	58665336	58666423	Olfr322	+
chr11	58732088	58733145	Olfr317	-
chr11	58786148	58787630	Olfr314	+
chr11	58914010	58915546	nan	nan
chr11	59134223	59136573	Obscn	-
chr11	59261918	59265041	nan	nan
chr11	59288597	59291565	Wnt3a	-
chr11	59306053	59308377	Wnt9a	+
chr11	59524738	59526648	nan	nan
chr11	59537245	59539184	nan	nan
chr11	59963480	59965892	Rasd1	-
chr11	60104096	60107043	Rai1	+
chr11	60174974	60177657	nan	nan
chr11	60476655	60479208	nan	nan
chr11	60496016	60497304	nan	nan
chr11	60508638	60510306	nan	nan
chr11	60573858	60576393	nan	nan
chr11	60631243	60633833	nan	nan
chr11	60669146	60671807	nan	nan
chr11	60682244	60685009	nan	nan
chr11	61021764	61023623	Kcnj12	+
chr11	61128707	61130171	nan	nan
chr11	61146716	61148027	nan	nan
chr11	61211883	61212815	nan	nan
chr11	61377388	61378507	Slc47a1	-
chr11	61484222	61485176	Mfap4	+
chr11	61683420	61685434	Fam83g	+
chr11	61956086	61958050	Specc1	+
chr11	62247507	62250175	Adora2b	+
chr11	62560071	62561444	nan	nan
chr11	62574919	62577321	Trpv2	+
chr11	62647564	62651203	Lrrc75a	-
chr11	62647564	62651203	Mmgt2	+
chr11	62744153	62744879	nan	nan
chr11	62745230	62747141	nan	nan
chr11	63130726	63133652	Pmp22	+
chr11	63412364	63413549	nan	nan
chr11	63677869	63679223	nan	nan
chr11	63913939	63915168	nan	nan
chr11	64110753	64111884	nan	nan
chr11	64147204	64148464	nan	nan
chr11	64434628	64437026	Hs3st3a1	+
chr11	64811681	64812676	nan	nan
chr11	64898314	64899384	nan	nan
chr11	65186745	65188001	nan	nan
chr11	65269347	65270752	Myocd	-
chr11	66167529	66169480	Dnah9	-
chr11	66216670	66217826	nan	nan
chr11	66524983	66527333	Shisa6	-
chr11	66566807	66568209	nan	nan
chr11	66905695	66906749	nan	nan
chr11	66984478	66985282	nan	nan
chr11	67020515	67021701	nan	nan
chr11	67024033	67025837	Tmem220	+
chr11	67080434	67081675	nan	nan
chr11	67083469	67084549	nan	nan
chr11	67092944	67094084	nan	nan
chr11	67125144	67125805	nan	nan
chr11	67189100	67189824	nan	nan
chr11	67258237	67259454	nan	nan
chr11	67298161	67298925	nan	nan
chr11	67454555	67456416	nan	nan
chr11	67770591	67771864	Glp2r	-
chr11	67920844	67923243	Usp43	-
chr11	68384316	68387727	Ntn1	-
chr11	68398974	68401086	nan	nan
chr11	68431426	68433006	Pik3r5	+
chr11	68622585	68624165	nan	nan
chr11	68892351	68893449	nan	nan
chr11	68953480	68955339	Arhgef15	-
chr11	69124633	69126611	Aloxe3	+
chr11	69133660	69135341	nan	nan
chr11	69156592	69157706	Alox12b	+
chr11	69196947	69198168	Alox8	-
chr11	69223504	69224568	nan	nan
chr11	69235033	69237356	Gucy2e	-
chr11	69559364	69561077	Efnb3	-
chr11	69604452	69606783	Atp1b2	-
chr11	69613385	69614795	nan	nan
chr11	69695223	69696439	Tnfsf12	-
chr11	69695223	69696439	Tnfsfm13	-
chr11	69712606	69713558	nan	nan
chr11	69714852	69715939	nan	nan
chr11	69718552	69720273	nan	nan
chr11	69784313	69785533	nan	nan
chr11	69794697	69796494	Chrnb1	-
chr11	69833626	69835073	Nlgn2	-
chr11	69836485	69839310	Nlgn2	-
chr11	69836485	69839310	Tmem256	+
chr11	69845762	69847628	Plscr3	+
chr11	69880418	69882008	Kctd11	-
chr11	69964642	69967729	Cldn7	+
chr11	70189114	70190184	nan	nan
chr11	70213511	70215751	Slc16a11	+
chr11	70219907	70221900	Slc16a13	-
chr11	70226225	70227106	nan	nan
chr11	70321643	70322753	Alox12e	-
chr11	70351162	70352609	Alox15	-
chr11	70464942	70466379	nan	nan
chr11	70519720	70521056	Gltpd2	+
chr11	70539481	70541028	Pld2	+
chr11	71032220	71034450	6330403K07Rik	-
chr11	71750358	71752290	Wscd1	+
chr11	72041440	72043352	Fam64a	+
chr11	72488297	72490798	Spns2	-
chr11	72575845	72577382	nan	nan
chr11	72960310	72962069	Atp2a3	+
chr11	73018241	73020079	Camkk1	+
chr11	73159660	73161222	P2rx5	+
chr11	74521638	74523931	nan	nan
chr11	74589356	74591076	Rap1gap2	-
chr11	74610208	74611555	nan	nan
chr11	74619056	74620401	Ccdc92b	+
chr11	74637397	74639324	nan	nan
chr11	75164664	75171294	Hic1	-
chr11	75213445	75214506	nan	nan
chr11	75281487	75282791	nan	nan
chr11	75453759	75455272	Wdr81	-
chr11	75467266	75469053	Tlcd2	+
chr11	75794647	75796739	Doc2b	-
chr11	76026724	76028633	Fam101b	-
chr11	76201386	76203046	Fam57a	+
chr11	76436651	76437832	nan	nan
chr11	76493875	76495724	nan	nan
chr11	76570270	76572006	Abr	-
chr11	76621617	76624422	nan	nan
chr11	76645622	76646591	nan	nan
chr11	76665948	76667002	nan	nan
chr11	76672167	76673682	Bhlha9	+
chr11	76694982	76696903	nan	nan
chr11	76699236	76700910	nan	nan
chr11	76709651	76710161	nan	nan
chr11	76996800	76999452	Slc6a4	+
chr11	77461770	77463403	Coro6	+
chr11	77466632	77469381	nan	nan
chr11	77471168	77472987	nan	nan
chr11	77512272	77516537	Abhd15	+
chr11	77512272	77516537	Trp53i13	-
chr11	77858906	77860339	nan	nan
chr11	77914308	77915337	nan	nan
chr11	77930504	77932527	Sez6	+
chr11	78465178	78466893	Slc46a1	+
chr11	78483014	78484073	nan	nan
chr11	78490337	78491563	nan	nan
chr11	78496393	78498537	Sarm1	-
chr11	78496393	78498537	Vtn	+
chr11	78924551	78925807	Nos2	+
chr11	79145140	79147164	Ksr1	-
chr11	79710337	79712606	nan	nan
chr11	80153522	80155240	Adap2	+
chr11	80183065	80184598	Rnf135	+
chr11	80289798	80290528	nan	nan
chr11	80300012	80303070	Rhbdl3	+
chr11	80778662	80780829	Myo1d	-
chr11	80809698	80811179	Tmem98	+
chr11	81151300	81154159	Asic2	-
chr11	82386433	82390543	Tmem132e	+
chr11	82434006	82435376	nan	nan
chr11	82618270	82619043	nan	nan
chr11	82929865	82933782	nan	nan
chr11	82951397	82953515	Slfn5	+
chr11	82970424	82972275	nan	nan
chr11	82990644	82992176	Slfn9	-
chr11	83408942	83410482	Rasl10b	+
chr11	83426888	83427998	Gas2l2	-
chr11	83443957	83445518	nan	nan
chr11	84066814	84069795	Dusp14	-
chr11	84764284	84765133	nan	nan
chr11	84780088	84781532	nan	nan
chr11	84817814	84820207	Mrm1	-
chr11	84956917	84958731	Car4	+
chr11	85828886	85830673	Tbx2	+
chr11	85831378	85834225	Tbx2	+
chr11	85836841	85838729	nan	nan
chr11	85885930	85886965	nan	nan
chr11	85889674	85890874	Tbx4	+
chr11	85894638	85895817	Tbx4	+
chr11	85994688	85996142	nan	nan
chr11	86412069	86413313	nan	nan
chr11	86431277	86433110	nan	nan
chr11	87577857	87579182	2023-09-04	+
chr11	87720249	87721347	nan	nan
chr11	87763258	87765156	nan	nan
chr11	87777794	87779137	nan	nan
chr11	87801703	87803091	nan	nan
chr11	87816722	87817705	nan	nan
chr11	88098285	88100403	Cuedc1	+
chr11	88169408	88170367	Cuedc1	+
chr11	88187058	88188642	nan	nan
chr11	88192918	88194732	Mrps23	+
chr11	88214284	88217010	nan	nan
chr11	88235196	88236303	nan	nan
chr11	88251807	88252685	nan	nan
chr11	88777424	88778725	nan	nan
chr11	88802955	88804030	nan	nan
chr11	88820340	88822048	nan	nan
chr11	88862888	88865520	Akap1	-
chr11	88872796	88874095	nan	nan
chr11	88998478	89000420	Trim25	+
chr11	89100445	89101745	nan	nan
chr11	89145198	89146087	nan	nan
chr11	89298121	89299945	nan	nan
chr11	89300996	89303813	Nog	-
chr11	89391421	89392704	nan	nan
chr11	90029274	90031395	Tmem100	+
chr11	90034183	90036397	nan	nan
chr11	90166902	90168151	nan	nan
chr11	90169235	90170278	nan	nan
chr11	90248624	90250785	Mmd	+
chr11	90317371	90319731	nan	nan
chr11	90388349	90391834	Hlf	-
chr11	90686693	90688653	Tom1l1	-
chr11	93097085	93100453	Car10	+
chr11	94148463	94150016	nan	nan
chr11	94392323	94393303	Abcc3	-
chr11	94472470	94475421	Cacna1g	-
chr11	94490588	94491968	nan	nan
chr11	94564138	94565406	Chad	+
chr11	94601148	94602486	Acsf2	-
chr11	94676477	94678549	Xylt2	-
chr11	94701289	94702111	nan	nan
chr11	94936123	94938366	Col1a1	+
chr11	95006354	95007334	nan	nan
chr11	95009013	95010892	Samd14	+
chr11	95075551	95077553	Itga3	-
chr11	95117799	95118843	Dlx3	+
chr11	95119581	95122051	Dlx3	+
chr11	95144843	95146650	Dlx4	-
chr11	95201803	95202780	nan	nan
chr11	95223079	95224203	nan	nan
chr11	95258067	95260264	Tac4	+
chr11	95513299	95515378	Nxph3	-
chr11	95520308	95521990	nan	nan
chr11	95584861	95588126	Ngfr	-
chr11	95609883	95611048	nan	nan
chr11	95645004	95646047	nan	nan
chr11	95830197	95832021	nan	nan
chr11	95833383	95834820	nan	nan
chr11	95865803	95867441	nan	nan
chr11	95896822	95897769	nan	nan
chr11	96003895	96008549	Igf2bp1	-
chr11	96193264	96195336	Hoxb13	+
chr11	96199379	96200594	nan	nan
chr11	96202595	96204522	nan	nan
chr11	96255019	96256045	nan	nan
chr11	96270773	96273023	Hoxb9	+
chr11	96282136	96283741	Hoxb8	+
chr11	96283775	96287644	Hoxb8	+
chr11	96283775	96287644	Hoxb7	+
chr11	96298586	96299897	Hoxb6	+
chr11	96317776	96320641	Hoxb4	+
chr11	96332216	96333630	nan	nan
chr11	96344999	96346611	Hoxb3	+
chr11	96351450	96353933	Hoxb2	+
chr11	96354165	96355276	nan	nan
chr11	96365362	96367367	Hoxb1	+
chr11	96407208	96408401	nan	nan
chr11	96447004	96448936	nan	nan
chr11	96463725	96465054	Skap1	+
chr11	96711847	96714163	nan	nan
chr11	96849297	96851144	Copz2	+
chr11	96987353	96988793	nan	nan
chr11	96996890	96998095	nan	nan
chr11	97017426	97019798	nan	nan
chr11	97020814	97023075	nan	nan
chr11	97098303	97099419	nan	nan
chr11	97114101	97116161	Tbx21	-
chr11	97126685	97128112	nan	nan
chr11	97137978	97139689	nan	nan
chr11	97309295	97311879	nan	nan
chr11	97343323	97344425	nan	nan
chr11	97403893	97405579	nan	nan
chr11	97531470	97533424	nan	nan
chr11	97546092	97547715	nan	nan
chr11	97573540	97576089	Srcin1	-
chr11	97589886	97590802	nan	nan
chr11	97627398	97630644	E130012A19Rik	-
chr11	97698030	97701445	Pcgf2	-
chr11	97698030	97701445	Psmb3	+
chr11	97798076	97801313	Lasp1	+
chr11	97994420	97996338	Arl5c	-
chr11	98002373	98003648	nan	nan
chr11	98004621	98005592	nan	nan
chr11	98035545	98036736	nan	nan
chr11	98326648	98329835	Neurod2	-
chr11	98338129	98339878	nan	nan
chr11	98342193	98343336	nan	nan
chr11	98347886	98349598	Ppp1r1b	+
chr11	98386267	98387245	Pnmt	+
chr11	98411896	98413731	Erbb2	+
chr11	98456958	98458983	nan	nan
chr11	98545094	98546456	Ikzf3	-
chr11	98596800	98597964	Lrrc3c	+
chr11	98601857	98602848	nan	nan
chr11	98739997	98742804	Thra	+
chr11	98836069	98838060	Rapgefl1	+
chr11	98927444	98928595	nan	nan
chr11	98959331	98962024	Rara	+
chr11	99039593	99042144	Igfbp4	+
chr11	99131599	99132755	nan	nan
chr11	99243433	99244459	Krt222	-
chr11	99320769	99321582	Krt25	-
chr11	99337361	99338262	Krt26	-
chr11	99350318	99351529	Krt27	-
chr11	99931712	99933453	nan	nan
chr11	100144924	100146284	Krt19	-
chr11	100413685	100416238	P3h4	-
chr11	100413685	100416238	Fkbp10	+
chr11	100639739	100640872	nan	nan
chr11	100656577	100657907	nan	nan
chr11	100749173	100750508	nan	nan
chr11	100758772	100760336	Kcnh4	-
chr11	100849514	100851584	Stat5b	-
chr11	100859687	100861121	Stat5a	+
chr11	100958213	100959815	nan	nan
chr11	100968867	100971188	Ptrf	-
chr11	100982693	100984048	nan	nan
chr11	101139996	101140907	nan	nan
chr11	101155487	101156577	Tubg2	+
chr11	101163554	101165362	nan	nan
chr11	101170163	101172651	Plekhh3	-
chr11	101173380	101174579	Ccr10	-
chr11	101173380	101174579	Cntnap1	+
chr11	101179118	101180063	nan	nan
chr11	101245624	101247137	Ramp2	+
chr11	101259864	101261588	Wnk4	+
chr11	101264788	101265944	nan	nan
chr11	101783650	101786116	Etv4	-
chr11	101814122	101815605	nan	nan
chr11	101889480	101890332	nan	nan
chr11	101936706	101937870	nan	nan
chr11	102025964	102027902	Mpp3	-
chr11	102060647	102062205	nan	nan
chr11	102081797	102083141	nan	nan
chr11	102086840	102089826	Mpp2	-
chr11	102106779	102107640	Pyy	-
chr11	102145189	102148007	Nags	+
chr11	102244591	102245748	nan	nan
chr11	102276167	102277187	nan	nan
chr11	102376843	102378520	nan	nan
chr11	102429812	102431538	Grn	+
chr11	102437011	102439209	nan	nan
chr11	102446397	102448649	Fam171a2	-
chr11	102455151	102456768	nan	nan
chr11	102465535	102468104	Itga2b	-
chr11	102566648	102568803	nan	nan
chr11	102577825	102579981	nan	nan
chr11	102602742	102607653	Fzd2	+
chr11	102632592	102634305	nan	nan
chr11	102658735	102660258	nan	nan
chr11	102740828	102741987	nan	nan
chr11	102760961	102762417	Adam11	+
chr11	102773777	102775346	nan	nan
chr11	102944828	102947549	C1ql1	-
chr11	102947807	102949222	C1ql1	-
chr11	102962868	102964458	nan	nan
chr11	102989519	102990828	nan	nan
chr11	103111109	103112824	nan	nan
chr11	103170194	103171871	Fmnl1	+
chr11	103198381	103200400	nan	nan
chr11	103311452	103312916	nan	nan
chr11	103332470	103334496	nan	nan
chr11	103339646	103340801	nan	nan
chr11	103748947	103750584	Wnt9b	-
chr11	103758009	103759274	nan	nan
chr11	103773118	103774905	Wnt3	+
chr11	103794896	103796073	nan	nan
chr11	103808964	103810962	nan	nan
chr11	104029081	104030821	nan	nan
chr11	104072526	104073303	nan	nan
chr11	104131491	104134279	Crhr1	+
chr11	104157449	104158992	nan	nan
chr11	104230417	104234597	Mapt	+
chr11	104286785	104287859	nan	nan
chr11	104298406	104299932	nan	nan
chr11	104318714	104319760	nan	nan
chr11	104570928	104571977	nan	nan
chr11	104607333	104608920	Itgb3	+
chr11	105958860	105960482	nan	nan
chr11	106018313	106019446	nan	nan
chr11	106019717	106021085	nan	nan
chr11	107024976	107026463	1810010H24Rik	+
chr11	107026858	107029107	1810010H24Rik	+
chr11	107151246	107152452	nan	nan
chr11	107153833	107155054	nan	nan
chr11	107257440	107258322	nan	nan
chr11	107378011	107380084	nan	nan
chr11	107454589	107455610	nan	nan
chr11	107468655	107471622	Pitpnc1	-
chr11	107546137	107549271	Helz	+
chr11	107914315	107915632	Cacng5	-
chr11	108342449	108345033	Prkca	-
chr11	108919423	108923600	Axin2	+
chr11	108941486	108943135	nan	nan
chr11	108959548	108960917	nan	nan
chr11	109439358	109440785	nan	nan
chr11	109471763	109474624	Slc16a6	-
chr11	109471763	109474624	Arsg	+
chr11	109720937	109722597	Fam20a	-
chr11	109859928	109860885	nan	nan
chr11	109873527	109874487	nan	nan
chr11	109995367	109996358	Abca8b	-
chr11	110379687	110381233	nan	nan
chr11	110398442	110399774	Map2k6	+
chr11	110406179	110407662	nan	nan
chr11	110409207	110410298	nan	nan
chr11	111024393	111025730	Kcnj16	+
chr11	111275744	111276965	nan	nan
chr11	111568570	111569518	nan	nan
chr11	112519709	112520766	nan	nan
chr11	112717706	112718833	nan	nan
chr11	112780706	112785720	Sox9	+
chr11	112810436	112811893	nan	nan
chr11	112839771	112840952	nan	nan
chr11	113200678	113202222	nan	nan
chr11	113207971	113209361	nan	nan
chr11	113607125	113608126	nan	nan
chr11	113611481	113612765	nan	nan
chr11	113618386	113620229	Sstr2	+
chr11	113874421	113875729	nan	nan
chr11	114064841	114067648	Sdk2	-
chr11	114072044	114073323	nan	nan
chr11	114202290	114203175	nan	nan
chr11	114251434	114252728	nan	nan
chr11	114586104	114587479	nan	nan
chr11	114618541	114619636	nan	nan
chr11	114627475	114629013	nan	nan
chr11	114641325	114642726	nan	nan
chr11	114674990	114676792	Ttyh2	+
chr11	114791241	114792873	nan	nan
chr11	114829490	114830749	nan	nan
chr11	114850252	114853272	Gprc5c	+
chr11	115152901	115154605	Rab37	+
chr11	115249606	115251095	nan	nan
chr11	115257530	115258856	nan	nan
chr11	115264901	115266057	Grin2c	-
chr11	115266118	115267565	Grin2c	-
chr11	115296730	115298138	Fads6	-
chr11	115317883	115319275	nan	nan
chr11	115321985	115324073	Ush1g	-
chr11	115334302	115335187	Otop3	+
chr11	115366650	115368233	Hid1	-
chr11	115373787	115374846	nan	nan
chr11	115381183	115382873	Cdr2l	+
chr11	115393179	115394413	nan	nan
chr11	115412043	115414053	nan	nan
chr11	115823358	115825467	Llgl2	+
chr11	115858189	115860347	nan	nan
chr11	115973940	115975690	Itgb4	+
chr11	115988551	115990257	nan	nan
chr11	116004416	116005764	nan	nan
chr11	116108885	116110916	Trim47	-
chr11	116221796	116223191	nan	nan
chr11	116237617	116238847	Evpl	-
chr11	116280864	116283625	Galr2	+
chr11	116498170	116499461	nan	nan
chr11	116515187	116516201	nan	nan
chr11	116530923	116534575	Sphk1	+
chr11	116623116	116624971	Rhbdf2	-
chr11	116643246	116644715	nan	nan
chr11	116653368	116654733	Cygb	-
chr11	116693833	116695434	St6galnac2	-
chr11	116827188	116828802	Mxra7	-
chr11	116905234	116906768	nan	nan
chr11	116918125	116919856	Mgat5b	+
chr11	116993729	116995236	nan	nan
chr11	117037838	117038973	nan	nan
chr11	117168665	117169815	nan	nan
chr11	117174350	117175736	nan	nan
chr11	117199023	117200488	2023-09-09	+
chr11	117265550	117267889	2023-09-09	+
chr11	117331894	117332945	2023-09-09	+
chr11	117358652	117361451	nan	nan
chr11	117407508	117408741	nan	nan
chr11	117480657	117483765	nan	nan
chr11	117610601	117611805	nan	nan
chr11	117779271	117781662	Tmc6	-
chr11	117779271	117781662	Tmc8	+
chr11	117782614	117784042	Tmc6	-
chr11	117782614	117784042	Tmc8	+
chr11	117789813	117791420	nan	nan
chr11	117791872	117793121	nan	nan
chr11	117808220	117811244	Syngr2	+
chr11	117824842	117826519	Afmid	+
chr11	117824842	117826519	Tk1	-
chr11	117888279	117889715	nan	nan
chr11	117949135	117950291	nan	nan
chr11	118354420	118355942	Timp2	-
chr11	118490185	118491140	nan	nan
chr11	118503296	118504211	nan	nan
chr11	118568608	118570714	nan	nan
chr11	119021935	119024325	Cbx2	+
chr11	119046183	119048933	nan	nan
chr11	119084879	119087947	Cbx4	-
chr11	119089063	119091991	nan	nan
chr11	119198292	119199355	nan	nan
chr11	119389598	119391276	nan	nan
chr11	119514674	119515584	nan	nan
chr11	119546459	119550111	Nptx1	-
chr11	120046462	120048594	Aatk	-
chr11	120514651	120516440	nan	nan
chr11	120530081	120531488	Gcgr	+
chr11	120647108	120648579	Myadml2	-
chr11	120658970	120661693	Notum	-
chr11	120720433	120722542	Rac3	+
chr11	120726572	120727713	Dcxr	-
chr11	120729095	120730149	Dcxr	-
chr11	120729095	120730149	Cbr2	-
chr11	120948368	120949922	Slc16a3	+
chr11	120950302	120951771	Slc16a3	+
chr11	121156014	121159187	Uts2r	+
chr11	121387436	121389345	Rab40b	-
chr11	121434260	121435579	Fn3k	+
chr11	121701692	121704066	Metrnl	+
chr11	121924491	121926065	nan	nan
chr11	121973484	121974468	nan	nan
chr12	3364482	3366619	Kif3c	+
chr12	3806029	3808961	Dnmt3a	+
chr12	3981206	3982488	nan	nan
chr12	4037812	4039733	Efr3b	-
chr12	4132634	4134896	Adcy3	+
chr12	4873609	4874959	Mfsd2b	-
chr12	5373325	5376539	Klhl29	-
chr12	7977060	7978894	Apob	+
chr12	8297606	8299393	nan	nan
chr12	8301241	8302780	Gdf7	-
chr12	8312994	8314197	Hs1bp3	+
chr12	8770613	8773566	Sdc1	+
chr12	9573690	9575204	Osr1	+
chr12	9579256	9582065	nan	nan
chr12	9584333	9585472	nan	nan
chr12	10723276	10724840	nan	nan
chr12	11148929	11151247	Kcns3	-
chr12	11208198	11209153	Msgn1	-
chr12	12261497	12263050	Fam49a	+
chr12	12400516	12402114	nan	nan
chr12	12420685	12421719	nan	nan
chr12	12741283	12742684	nan	nan
chr12	12787560	12788744	nan	nan
chr12	12939144	12943285	Mycn	-
chr12	15814281	15817811	Trib2	-
chr12	16800083	16801461	Greb1	-
chr12	16999045	17000754	Pqlc3	-
chr12	17175033	17176908	Kcnf1	-
chr12	17324022	17325599	Atp6v1c2	-
chr12	17689769	17692515	Hpcal1	+
chr12	17992204	17994261	nan	nan
chr12	18513685	18515722	5730507C01Rik	+
chr12	18609430	18611403	nan	nan
chr12	19044008	19045432	nan	nan
chr12	19287745	19289671	nan	nan
chr12	19387005	19388986	nan	nan
chr12	19489809	19490949	nan	nan
chr12	19881508	19883231	nan	nan
chr12	19953704	19955266	nan	nan
chr12	20071125	20072478	nan	nan
chr12	20196021	20197841	nan	nan
chr12	20311420	20313396	nan	nan
chr12	20414956	20416819	nan	nan
chr12	20614274	20616280	nan	nan
chr12	20989566	20991752	nan	nan
chr12	21110910	21113149	Asap2	+
[truncated: 8,064 more rows]
