# Supplementary material for: SETD1B-mediated broad H3K4me3 controls proper temporal patterns of gene expression critical for spermatid development
Source: Cell Res. 2025 Mar 4;35(5):345–61. doi: 10.1038/s41422-025-01080-0 (PMC12012180; doi:10.1038/s41422-025-01080-0)
Supplement: Supplementary file 5 — Supplementary Information, Table S5 [file 41422_2025_1080_MOESM5_ESM.xlsx]

## Sheet: Broad H3K4me3 domains
Broad H3K4me3 peaks in round spermatids
chr	start	end	Broad H3K4me3 domains (>=5kb)	Genomic features	RS2	RS4	RS8
chr1	4607185	4613010	Domain-1	Distal	No or regular	No or regular	Broad
chr1	4804905	4811067	Domain-2	Promoter	No or regular	Broad	Broad
chr1	5082604	5087702	Domain-3	Promoter	No or regular	No or regular	Broad
chr1	6212213	6217804	Domain-4	Promoter	Broad	Broad	No or regular
chr1	6436915	6443995	Domain-5	Distal	No or regular	Broad	No or regular
chr1	9739056	9751896	Domain-6	Promoter	Broad	Broad	Broad
chr1	9764219	9771772	Domain-7	Distal	Broad	Broad	No or regular
chr1	10035336	10042368	Domain-8	Promoter	Broad	Broad	No or regular
chr1	10053609	10061106	Domain-9	Distal	No or regular	No or regular	Broad
chr1	10229181	10235767	Domain-10	Promoter	No or regular	Broad	Broad
chr1	11323314	11332220	Domain-11	Distal	Broad	Broad	Broad
chr1	12666849	12672075	Domain-12	Promoter	No or regular	Broad	No or regular
chr1	13066866	13074355	Domain-13	Distal	Broad	Broad	No or regular
chr1	13357789	13364939	Domain-14	Distal	No or regular	Broad	No or regular
chr1	13587825	13593514	Domain-15	Promoter	No or regular	Broad	Broad
chr1	14408402	14415033	Domain-16	Distal	Broad	Broad	No or regular
chr1	16078936	16087457	Domain-17	Distal	No or regular	Broad	No or regular
chr1	16090123	16095220	Domain-18	Promoter	Broad	No or regular	No or regular
chr1	16101697	16107850	Domain-19	Promoter	No or regular	No or regular	Broad
chr1	16251746	16256897	Domain-20	Distal	No or regular	No or regular	Broad
chr1	16616163	16622174	Domain-21	Promoter	No or regular	No or regular	Broad
chr1	16652098	16659076	Domain-22	Promoter	No or regular	Broad	Broad
chr1	16660462	16666115	Domain-23	Promoter	No or regular	No or regular	Broad
chr1	20914700	20921420	Domain-24	Distal	Broad	Broad	No or regular
chr1	20949550	20956581	Domain-25	Promoter	Broad	Broad	No or regular
chr1	23906424	23912136	Domain-26	Promoter	No or regular	Broad	Broad
chr1	24096982	24102670	Domain-27	Promoter	Broad	Broad	No or regular
chr1	24675001	24682530	Domain-28	Promoter	Broad	Broad	No or regular
chr1	28886090	28895951	Domain-29	Distal	Broad	Broad	No or regular
chr1	30919834	30925249	Domain-30	Distal	No or regular	Broad	No or regular
chr1	30945054	30953125	Domain-31	Promoter	Broad	Broad	Broad
chr1	31218537	31227961	Domain-32	Promoter	Broad	Broad	No or regular
chr1	32515965	32522766	Domain-33	Promoter	Broad	Broad	No or regular
chr1	32541861	32548694	Domain-34	Promoter	Broad	Broad	Broad
chr1	33808244	33817240	Domain-35	Promoter	Broad	Broad	Broad
chr1	36365241	36376308	Domain-36	Promoter	Broad	Broad	No or regular
chr1	36442437	36447682	Domain-37	Promoter	Broad	No or regular	No or regular
chr1	36470780	36476740	Domain-38	Promoter	Broad	Broad	No or regular
chr1	36588585	36595453	Domain-39	Promoter	No or regular	No or regular	Broad
chr1	36678929	36686057	Domain-40	Promoter	Broad	Broad	No or regular
chr1	36707591	36719020	Domain-41	Promoter	Broad	Broad	Broad
chr1	37026497	37033948	Domain-42	Distal	Broad	Broad	No or regular
chr1	37265043	37272520	Domain-43	Distal	Broad	Broad	No or regular
chr1	37297561	37302927	Domain-44	Promoter	No or regular	Broad	No or regular
chr1	37330349	37335592	Domain-45	Distal	No or regular	Broad	No or regular
chr1	37484428	37492350	Domain-46	Promoter	Broad	Broad	No or regular
chr1	37653259	37665337	Domain-47	Distal	Broad	Broad	No or regular
chr1	37684588	37691026	Domain-48	Distal	Broad	Broad	No or regular
chr1	37992908	38004516	Domain-49	Promoter	Broad	Broad	Broad
chr1	38127848	38135410	Domain-50	Promoter	Broad	Broad	Broad
chr1	39052555	39058152	Domain-51	Distal	No or regular	Broad	No or regular
chr1	39844252	39855240	Domain-52	Promoter	No or regular	No or regular	Broad
chr1	43552301	43558626	Domain-53	Distal	No or regular	No or regular	Broad
chr1	43655069	43660696	Domain-54	Distal	Broad	Broad	No or regular
chr1	44096337	44105552	Domain-55	Promoter	Broad	Broad	Broad
chr1	46026481	46031513	Domain-56	Promoter	No or regular	No or regular	Broad
chr1	46064375	46071862	Domain-57	Promoter	Broad	Broad	No or regular
chr1	46420257	46429755	Domain-58	Promoter	Broad	Broad	No or regular
chr1	46665270	46670413	Domain-59	Distal	No or regular	Broad	Broad
chr1	46849713	46856376	Domain-60	Promoter	Broad	Broad	No or regular
chr1	50100943	50111207	Domain-61	Distal	Broad	Broad	Broad
chr1	51472177	51481634	Domain-62	Promoter	Broad	Broad	Broad
chr1	52006397	52013762	Domain-63	Promoter	Broad	Broad	No or regular
chr1	52841046	52848040	Domain-64	Promoter	Broad	Broad	No or regular
chr1	52946177	52955942	Domain-65	Promoter	No or regular	No or regular	Broad
chr1	52958092	52965920	Domain-66	Distal	No or regular	Broad	Broad
chr1	52969211	52974861	Domain-67	Distal	No or regular	No or regular	Broad
chr1	53184179	53192133	Domain-68	Promoter	Broad	Broad	No or regular
chr1	53701564	53712433	Domain-69	Promoter	Broad	Broad	Broad
chr1	53781129	53787949	Domain-70	Promoter	Broad	Broad	No or regular
chr1	54327359	54337059	Domain-71	Distal	Broad	Broad	Broad
chr1	54498480	54503705	Domain-72	Distal	No or regular	Broad	No or regular
chr1	55024963	55030662	Domain-73	Promoter	Broad	Broad	No or regular
chr1	55049726	55055367	Domain-74	Promoter	No or regular	No or regular	Broad
chr1	55234828	55243567	Domain-75	Promoter	Broad	Broad	No or regular
chr1	55359153	55366743	Domain-76	Promoter	Broad	Broad	No or regular
chr1	57373459	57381292	Domain-77	Promoter	Broad	Broad	No or regular
chr1	58121034	58126741	Domain-78	Distal	No or regular	Broad	No or regular
chr1	58418978	58428960	Domain-79	Promoter	Broad	Broad	Broad
chr1	58692066	58698751	Domain-80	Promoter	Broad	Broad	No or regular
chr1	58892444	58897451	Domain-81	Distal	No or regular	Broad	No or regular
chr1	59011301	59017186	Domain-82	Distal	Broad	Broad	No or regular
chr1	59534841	59542549	Domain-83	Distal	No or regular	Broad	No or regular
chr1	59546000	59553929	Domain-84	Distal	Broad	Broad	Broad
chr1	59945427	59950924	Domain-85	Distal	No or regular	No or regular	Broad
chr1	60040485	60046882	Domain-86	Promoter	Broad	Broad	No or regular
chr1	60406806	60412049	Domain-87	Promoter	Broad	No or regular	No or regular
chr1	62789782	62796671	Domain-88	Promoter	Broad	Broad	No or regular
chr1	63237269	63242301	Domain-89	Distal	No or regular	Broad	No or regular
chr1	63245084	63251835	Domain-90	Distal	Broad	Broad	No or regular
chr1	63271141	63278477	Domain-91	Promoter	No or regular	Broad	Broad
chr1	63728299	63734288	Domain-92	Promoter	No or regular	Broad	No or regular
chr1	64687360	64695493	Domain-93	Promoter	Broad	Broad	Broad
chr1	69824057	69830620	Domain-94	Promoter	Broad	Broad	No or regular
chr1	72218997	72227573	Domain-95	Distal	No or regular	No or regular	Broad
chr1	72575586	72584323	Domain-96	Promoter	Broad	Broad	No or regular
chr1	72638977	72644003	Domain-97	Distal	Broad	No or regular	No or regular
chr1	72696995	72702190	Domain-98	Promoter	Broad	No or regular	No or regular
chr1	73007228	73029922	Domain-99	Promoter	No or regular	Broad	Broad
chr1	73941040	73949433	Domain-100	Distal	No or regular	Broad	No or regular
chr1	74231916	74239301	Domain-101	Promoter	Broad	Broad	No or regular
chr1	74277784	74288086	Domain-102	Promoter	Broad	Broad	Broad
chr1	74502719	74509959	Domain-103	Promoter	Broad	Broad	No or regular
chr1	74537718	74549335	Domain-104	Promoter	Broad	Broad	Broad
chr1	74598304	74604950	Domain-105	Promoter	No or regular	Broad	Broad
chr1	74658897	74665538	Domain-106	Promoter	Broad	Broad	No or regular
chr1	74929568	74938562	Domain-107	Promoter	Broad	Broad	No or regular
chr1	75138931	75145676	Domain-108	Promoter	Broad	Broad	No or regular
chr1	75207729	75213383	Domain-109	Promoter	Broad	Broad	No or regular
chr1	75229174	75239992	Domain-110	Promoter	Broad	Broad	Broad
chr1	78656327	78662332	Domain-111	Promoter	Broad	Broad	No or regular
chr1	81891099	81896127	Domain-112	Distal	No or regular	Broad	No or regular
chr1	82315382	82321146	Domain-113	Promoter	No or regular	Broad	No or regular
chr1	82336030	82343076	Domain-114	Promoter	No or regular	No or regular	Broad
chr1	82807271	82812600	Domain-115	Distal	No or regular	Broad	No or regular
chr1	83158606	83164160	Domain-116	Promoter	Broad	Broad	No or regular
chr1	83209727	83215142	Domain-117	Distal	Broad	Broad	No or regular
chr1	83271209	83280181	Domain-118	Distal	Broad	Broad	Broad
chr1	83907343	83914569	Domain-119	Distal	No or regular	Broad	No or regular
chr1	84707120	84715028	Domain-120	Distal	Broad	Broad	No or regular
chr1	84833636	84842790	Domain-121	Promoter	Broad	Broad	Broad
chr1	85002979	85011720	Domain-122	Distal	No or regular	No or regular	Broad
chr1	85070812	85076608	Domain-123	Distal	No or regular	No or regular	Broad
chr1	85085443	85096916	Domain-124	Distal	No or regular	No or regular	Broad
chr1	85233249	85243172	Domain-125	Distal	No or regular	No or regular	Broad
chr1	85244682	85260261	Domain-126	Distal	No or regular	No or regular	Broad
chr1	86015676	86027342	Domain-127	Promoter	No or regular	Broad	Broad
chr1	86060594	86066912	Domain-128	Promoter	Broad	Broad	No or regular
chr1	86420761	86431050	Domain-129	Promoter	No or regular	No or regular	Broad
chr1	86431284	86443574	Domain-130	Distal	Broad	Broad	No or regular
chr1	86523229	86529361	Domain-131	Promoter	Broad	Broad	No or regular
chr1	86579607	86588233	Domain-132	Promoter	Broad	Broad	No or regular
chr1	87075384	87081725	Domain-133	Distal	Broad	Broad	No or regular
chr1	87403186	87408486	Domain-134	Distal	No or regular	No or regular	Broad
chr1	88200407	88210343	Domain-135	Promoter	Broad	Broad	Broad
chr1	88211319	88221512	Domain-136	Promoter	No or regular	No or regular	Broad
chr1	88222801	88281452	Domain-137	Promoter	Broad	Broad	Broad
chr1	88282742	88292221	Domain-138	Distal	No or regular	No or regular	Broad
chr1	88299369	88308668	Domain-139	Promoter	No or regular	No or regular	Broad
chr1	89680134	89686527	Domain-140	Promoter	Broad	Broad	No or regular
chr1	90148301	90157917	Domain-141	Promoter	Broad	Broad	No or regular
chr1	90285484	90292183	Domain-142	Distal	No or regular	Broad	No or regular
chr1	90754502	90760488	Domain-143	Distal	No or regular	Broad	No or regular
chr1	91403111	91409896	Domain-144	Promoter	Broad	Broad	No or regular
chr1	91537560	91544792	Domain-145	Promoter	Broad	Broad	No or regular
chr1	91645794	91651921	Domain-146	Distal	No or regular	Broad	No or regular
chr1	91912256	91919317	Domain-147	Distal	No or regular	No or regular	Broad
chr1	92758512	92764768	Domain-148	Distal	No or regular	Broad	No or regular
chr1	92864274	92870746	Domain-149	Distal	No or regular	Broad	No or regular
chr1	92905207	92913999	Domain-150	Promoter	No or regular	No or regular	Broad
chr1	92989081	93000526	Domain-151	Distal	Broad	Broad	Broad
chr1	93113728	93119034	Domain-152	Distal	Broad	No or regular	No or regular
chr1	93337977	93346212	Domain-153	Promoter	Broad	Broad	No or regular
chr1	93476265	93481959	Domain-154	Promoter	Broad	No or regular	No or regular
chr1	93800255	93806283	Domain-155	Promoter	Broad	Broad	No or regular
chr1	95311953	95317431	Domain-156	Promoter	Broad	Broad	No or regular
chr1	96551869	96557474	Domain-157	Distal	No or regular	Broad	No or regular
chr1	96991894	97000040	Domain-158	Promoter	Broad	Broad	Broad
chr1	97124189	97130516	Domain-159	Promoter	Broad	Broad	No or regular
chr1	97161169	97166301	Domain-160	Distal	No or regular	Broad	No or regular
chr1	97343688	97349332	Domain-161	Distal	Broad	Broad	No or regular
chr1	98417714	98423971	Domain-162	Promoter	Broad	Broad	No or regular
chr1	100249244	100256389	Domain-163	Distal	No or regular	No or regular	Broad
chr1	101153896	101159268	Domain-164	Promoter	No or regular	Broad	No or regular
chr1	103658982	103666274	Domain-165	Distal	No or regular	No or regular	Broad
chr1	105416914	105422077	Domain-166	Distal	Broad	No or regular	No or regular
chr1	105988828	105994995	Domain-167	Promoter	Broad	Broad	No or regular
chr1	106168459	106180340	Domain-168	Promoter	Broad	Broad	Broad
chr1	115237571	115244269	Domain-169	Distal	Broad	Broad	No or regular
chr1	118386547	118391701	Domain-170	Promoter	Broad	No or regular	No or regular
chr1	118608230	118614900	Domain-171	Distal	Broad	Broad	No or regular
chr1	119834095	119839682	Domain-172	Promoter	Broad	No or regular	No or regular
chr1	119907218	119916322	Domain-173	Promoter	Broad	Broad	No or regular
chr1	119994471	119999493	Domain-174	Promoter	Broad	No or regular	No or regular
chr1	125432418	125437481	Domain-175	Promoter	No or regular	Broad	No or regular
chr1	128101488	128106570	Domain-176	Promoter	Broad	No or regular	No or regular
chr1	130623200	130631689	Domain-177	Promoter	No or regular	Broad	No or regular
chr1	130713585	130721464	Domain-178	Promoter	Broad	Broad	Broad
chr1	130726764	130732424	Domain-179	Promoter	No or regular	No or regular	Broad
chr1	131132539	131143175	Domain-180	Promoter	Broad	Broad	No or regular
chr1	131524240	131529425	Domain-181	Promoter	Broad	No or regular	No or regular
chr1	132222304	132230177	Domain-182	Promoter	No or regular	No or regular	Broad
chr1	133128440	133136065	Domain-183	Promoter	Broad	Broad	Broad
chr1	133253898	133261467	Domain-184	Distal	No or regular	Broad	Broad
chr1	133656220	133662354	Domain-185	Promoter	Broad	Broad	No or regular
chr1	133748992	133756747	Domain-186	Promoter	Broad	Broad	No or regular
chr1	134133587	134139182	Domain-187	Distal	No or regular	Broad	No or regular
chr1	134453156	134459261	Domain-188	Promoter	No or regular	Broad	No or regular
chr1	134553477	134567527	Domain-189	Promoter	Broad	Broad	Broad
chr1	134959815	134965876	Domain-190	Promoter	Broad	Broad	No or regular
chr1	136211811	136217597	Domain-191	Distal	No or regular	No or regular	Broad
chr1	136624059	136629569	Domain-192	Promoter	Broad	Broad	No or regular
chr1	139433269	139438495	Domain-193	Distal	No or regular	Broad	No or regular
chr1	139451723	139460393	Domain-194	Promoter	Broad	Broad	No or regular
chr1	139628975	139634351	Domain-195	Distal	No or regular	Broad	No or regular
chr1	141922369	141928806	Domain-196	Distal	Broad	Broad	No or regular
chr1	143693814	143706881	Domain-197	Promoter	Broad	Broad	Broad
chr1	143736470	143742839	Domain-198	Promoter	No or regular	No or regular	Broad
chr1	146724519	146730203	Domain-199	Distal	No or regular	No or regular	Broad
chr1	150470500	150477142	Domain-200	Distal	Broad	Broad	Broad
chr1	151340874	151350601	Domain-201	Promoter	Broad	Broad	Broad
chr1	151424520	151432343	Domain-202	Promoter	Broad	Broad	No or regular
chr1	151751484	151757749	Domain-203	Promoter	Broad	Broad	No or regular
chr1	152682077	152690430	Domain-204	Distal	No or regular	Broad	No or regular
chr1	152748416	152753893	Domain-205	Promoter	No or regular	Broad	No or regular
chr1	152763264	152768585	Domain-206	Promoter	Broad	Broad	No or regular
chr1	152900013	152906183	Domain-207	Promoter	Broad	Broad	Broad
chr1	153898099	153903754	Domain-208	Promoter	No or regular	No or regular	Broad
chr1	155094531	155102955	Domain-209	Promoter	Broad	Broad	No or regular
chr1	155445467	155455373	Domain-210	Distal	Broad	Broad	No or regular
chr1	155809399	155820511	Domain-211	Promoter	Broad	Broad	Broad
chr1	155970362	155977350	Domain-212	Promoter	Broad	No or regular	Broad
chr1	156017093	156025771	Domain-213	Distal	Broad	Broad	No or regular
chr1	156028713	156043954	Domain-214	Promoter	Broad	Broad	Broad
chr1	156190101	156195167	Domain-215	Distal	No or regular	Broad	No or regular
chr1	156299651	156307523	Domain-216	Promoter	Broad	Broad	No or regular
chr1	156936642	156942227	Domain-217	Promoter	Broad	Broad	No or regular
chr1	157104838	157111637	Domain-218	Promoter	No or regular	Broad	Broad
chr1	157408970	157414972	Domain-219	Promoter	Broad	Broad	No or regular
chr1	157421759	157426968	Domain-220	Distal	No or regular	Broad	No or regular
chr1	157438021	157443723	Domain-221	Distal	No or regular	Broad	No or regular
chr1	160040978	160048754	Domain-222	Promoter	No or regular	Broad	Broad
chr1	160208412	160217418	Domain-223	Promoter	Broad	Broad	Broad
chr1	160887151	160893836	Domain-224	Distal	Broad	Broad	No or regular
chr1	160903823	160909659	Domain-225	Promoter	Broad	Broad	No or regular
chr1	161068465	161075410	Domain-226	Promoter	Broad	Broad	No or regular
chr1	161140232	161146948	Domain-227	Promoter	Broad	Broad	No or regular
chr1	161871618	161879269	Domain-228	Promoter	Broad	Broad	Broad
chr1	161894098	161899375	Domain-229	Distal	No or regular	Broad	No or regular
chr1	161975000	161980579	Domain-230	Promoter	No or regular	Broad	No or regular
chr1	162669668	162675164	Domain-231	Distal	No or regular	No or regular	Broad
chr1	162736618	162744620	Domain-232	Promoter	Broad	Broad	No or regular
chr1	163081343	163086957	Domain-233	Promoter	Broad	Broad	No or regular
chr1	163759373	163769966	Domain-234	Distal	Broad	Broad	Broad
chr1	164300848	164308967	Domain-235	Promoter	No or regular	No or regular	Broad
chr1	164457256	164464754	Domain-236	Promoter	Broad	Broad	No or regular
chr1	164957951	164964797	Domain-237	Distal	No or regular	No or regular	Broad
chr1	165086140	165093614	Domain-238	Promoter	Broad	Broad	No or regular
chr1	165457576	165465490	Domain-239	Promoter	Broad	Broad	No or regular
chr1	165481640	165489448	Domain-240	Promoter	Broad	Broad	No or regular
chr1	166229455	166241335	Domain-241	Promoter	Broad	Broad	Broad
chr1	167239675	167245244	Domain-242	Distal	No or regular	Broad	Broad
chr1	167462401	167470185	Domain-243	Promoter	Broad	Broad	Broad
chr1	168347489	168357553	Domain-244	Distal	Broad	Broad	No or regular
chr1	168493572	168499463	Domain-245	Distal	Broad	No or regular	No or regular
chr1	170307639	170317218	Domain-246	Promoter	Broad	Broad	Broad
chr1	170884051	170889102	Domain-247	Promoter	No or regular	No or regular	Broad
chr1	171076336	171081382	Domain-248	Distal	Broad	No or regular	No or regular
chr1	171119710	171126708	Domain-249	Promoter	Broad	Broad	Broad
chr1	171280005	171298782	Domain-250	Promoter	Broad	Broad	No or regular
chr1	171301708	171307756	Domain-251	Distal	No or regular	Broad	No or regular
chr1	171325954	171336770	Domain-252	Promoter	Broad	Broad	Broad
chr1	171341117	171347912	Domain-253	Promoter	Broad	Broad	No or regular
chr1	171385846	171391455	Domain-254	Promoter	No or regular	No or regular	Broad
chr1	172144751	172151511	Domain-255	Promoter	Broad	Broad	No or regular
chr1	172253618	172260029	Domain-256	Promoter	No or regular	Broad	Broad
chr1	172324055	172330439	Domain-257	Promoter	Broad	No or regular	No or regular
chr1	172374234	172380178	Domain-258	Promoter	Broad	Broad	No or regular
chr1	172479815	172488484	Domain-259	Promoter	No or regular	No or regular	Broad
chr1	172519144	172527068	Domain-260	Promoter	Broad	Broad	No or regular
chr1	174212007	174218961	Domain-261	Distal	No or regular	Broad	Broad
chr1	175613697	175622151	Domain-262	Distal	No or regular	Broad	No or regular
chr1	175697483	175702501	Domain-263	Promoter	No or regular	No or regular	Broad
chr1	175761489	175769950	Domain-264	Distal	No or regular	Broad	Broad
chr1	176611432	176616988	Domain-265	Distal	No or regular	Broad	No or regular
chr1	176752404	176757723	Domain-266	Distal	No or regular	No or regular	Broad
chr1	176809891	176817868	Domain-267	Promoter	Broad	Broad	No or regular
chr1	177726694	177732188	Domain-268	Promoter	No or regular	No or regular	Broad
chr1	177786193	177797210	Domain-269	Promoter	No or regular	Broad	Broad
chr1	177989421	177994649	Domain-270	Promoter	Broad	No or regular	No or regular
chr1	178185177	178191863	Domain-271	Promoter	No or regular	Broad	Broad
chr1	178271682	178279641	Domain-272	Distal	Broad	Broad	Broad
chr1	178314453	178327479	Domain-273	Promoter	Broad	Broad	Broad
chr1	178329699	178342732	Domain-274	Promoter	Broad	Broad	Broad
chr1	179799340	179805741	Domain-275	Promoter	Broad	Broad	Broad
chr1	180625816	180634741	Domain-276	Distal	No or regular	Broad	No or regular
chr1	180724296	180731609	Domain-277	Promoter	Broad	Broad	Broad
chr1	180808030	180816941	Domain-278	Promoter	Broad	Broad	Broad
chr1	180847847	180853428	Domain-279	Promoter	Broad	Broad	No or regular
chr1	181574367	181579749	Domain-280	Distal	Broad	No or regular	No or regular
chr1	182010613	182015746	Domain-281	Distal	No or regular	Broad	No or regular
chr1	182119815	182128278	Domain-282	Promoter	No or regular	Broad	Broad
chr1	182904660	182911564	Domain-283	Distal	No or regular	Broad	Broad
chr1	183366438	183371976	Domain-284	Promoter	Broad	Broad	No or regular
chr1	183387040	183392049	Domain-285	Promoter	Broad	No or regular	No or regular
chr1	184012177	184017387	Domain-286	Distal	No or regular	Broad	No or regular
chr1	184026966	184041842	Domain-287	Promoter	No or regular	Broad	Broad
chr1	184448416	184454471	Domain-288	Distal	No or regular	No or regular	Broad
chr1	185083275	185088999	Domain-289	Distal	No or regular	Broad	Broad
chr1	185299866	185306887	Domain-290	Distal	Broad	Broad	No or regular
chr1	186921987	186929953	Domain-291	Distal	No or regular	Broad	Broad
chr1	186963604	186974522	Domain-292	Promoter	Broad	Broad	Broad
chr1	187121576	187130584	Domain-293	Promoter	No or regular	Broad	No or regular
chr1	187211212	187228977	Domain-294	Promoter	Broad	Broad	Broad
chr1	189449407	189457451	Domain-295	Distal	No or regular	Broad	No or regular
chr1	189476068	189483372	Domain-296	Distal	Broad	Broad	No or regular
chr1	189684592	189694299	Domain-297	Promoter	Broad	Broad	No or regular
chr1	189878973	189884068	Domain-298	Distal	No or regular	No or regular	Broad
chr1	190593122	190598349	Domain-299	Distal	No or regular	No or regular	Broad
chr1	190970352	190982952	Domain-300	Promoter	Broad	Broad	Broad
chr1	191034065	191042748	Domain-301	Promoter	Broad	Broad	No or regular
chr1	191160192	191166328	Domain-302	Promoter	No or regular	No or regular	Broad
chr1	191571662	191577769	Domain-303	Promoter	Broad	No or regular	No or regular
chr1	191819816	191825039	Domain-304	Promoter	Broad	No or regular	No or regular
chr1	191897619	191912455	Domain-305	Promoter	Broad	Broad	Broad
chr1	191975008	191982328	Domain-306	Promoter	Broad	Broad	Broad
chr1	193152510	193162733	Domain-307	Promoter	Broad	Broad	Broad
chr1	194993351	195003803	Domain-308	Distal	No or regular	Broad	Broad
chr10	3109335	3117386	Domain-309	Distal	Broad	Broad	Broad
chr10	4345285	4356485	Domain-310	Distal	Broad	Broad	Broad
chr10	4423091	4438088	Domain-311	Promoter	Broad	Broad	Broad
chr10	7660808	7668505	Domain-312	Promoter	Broad	Broad	Broad
chr10	8204476	8211978	Domain-313	Distal	Broad	Broad	No or regular
chr10	8857541	8862576	Domain-314	Distal	No or regular	Broad	No or regular
chr10	9164739	9170388	Domain-315	Distal	No or regular	Broad	No or regular
chr10	9334314	9339477	Domain-316	Distal	No or regular	Broad	No or regular
chr10	10232171	10237974	Domain-317	Distal	Broad	Broad	No or regular
chr10	10469416	10476521	Domain-318	Promoter	Broad	Broad	Broad
chr10	10744722	10753372	Domain-319	Promoter	Broad	Broad	Broad
chr10	11277415	11285213	Domain-320	Promoter	Broad	Broad	No or regular
chr10	13549783	13557524	Domain-321	Promoter	Broad	Broad	No or regular
chr10	14222223	14230051	Domain-322	Distal	Broad	Broad	No or regular
chr10	18212231	18219811	Domain-323	Promoter	No or regular	No or regular	Broad
chr10	18231765	18239123	Domain-324	Promoter	No or regular	Broad	Broad
chr10	18243494	18256141	Domain-325	Distal	Broad	Broad	Broad
chr10	18779770	18789778	Domain-326	Promoter	No or regular	No or regular	Broad
chr10	18826859	18833379	Domain-327	Promoter	Broad	Broad	No or regular
chr10	19085600	19091850	Domain-328	Distal	No or regular	Broad	Broad
chr10	20308484	20319461	Domain-329	Promoter	Broad	Broad	Broad
chr10	20514432	20521169	Domain-330	Distal	No or regular	Broad	No or regular
chr10	21295192	21300208	Domain-331	Promoter	No or regular	No or regular	Broad
chr10	21337633	21343605	Domain-332	Promoter	No or regular	Broad	Broad
chr10	21591325	21598564	Domain-333	Promoter	Broad	Broad	Broad
chr10	22040862	22050091	Domain-334	Distal	Broad	Broad	Broad
chr10	22062166	22069806	Domain-335	Promoter	Broad	Broad	Broad
chr10	22728674	22734327	Domain-336	Promoter	Broad	Broad	No or regular
chr10	25374090	25382422	Domain-337	Distal	Broad	Broad	Broad
chr10	25440095	25447620	Domain-338	Distal	Broad	Broad	No or regular
chr10	25991637	26000117	Domain-339	Distal	No or regular	No or regular	Broad
chr10	26015187	26022086	Domain-340	Distal	No or regular	Broad	No or regular
chr10	27692261	27700375	Domain-341	Distal	Broad	Broad	No or regular
chr10	29355621	29362828	Domain-342	Promoter	Broad	Broad	No or regular
chr10	31062007	31068376	Domain-343	Distal	Broad	Broad	No or regular
chr10	34280976	34286429	Domain-344	Promoter	Broad	No or regular	No or regular
chr10	34294433	34302328	Domain-345	Promoter	Broad	Broad	No or regular
chr10	35834088	35842711	Domain-346	Distal	Broad	Broad	No or regular
chr10	37135813	37141447	Domain-347	Promoter	Broad	No or regular	No or regular
chr10	39114453	39124971	Domain-348	Distal	Broad	Broad	Broad
chr10	39725917	39737025	Domain-349	Promoter	Broad	Broad	Broad
chr10	39760201	39765250	Domain-350	Distal	No or regular	Broad	No or regular
chr10	40187868	40192869	Domain-351	Distal	No or regular	Broad	No or regular
chr10	40346717	40352584	Domain-352	Promoter	Broad	No or regular	No or regular
chr10	41300629	41307231	Domain-353	Promoter	Broad	Broad	No or regular
chr10	41488066	41493419	Domain-354	Promoter	Broad	No or regular	No or regular
chr10	41516399	41522926	Domain-355	Promoter	Broad	Broad	No or regular
chr10	41744481	41753351	Domain-356	Distal	Broad	Broad	No or regular
chr10	41807611	41813753	Domain-357	Promoter	Broad	Broad	No or regular
chr10	42014746	42021336	Domain-358	Promoter	Broad	Broad	No or regular
chr10	42500496	42505941	Domain-359	Promoter	Broad	No or regular	No or regular
chr10	42858650	42863863	Domain-360	Promoter	No or regular	No or regular	Broad
chr10	43476866	43482025	Domain-361	Promoter	No or regular	Broad	No or regular
chr10	43737479	43743878	Domain-362	Distal	No or regular	Broad	Broad
chr10	44167071	44173309	Domain-363	Promoter	No or regular	No or regular	Broad
chr10	44209087	44218966	Domain-364	Promoter	Broad	Broad	Broad
chr10	47022788	47028503	Domain-365	Distal	No or regular	Broad	No or regular
chr10	47422752	47428206	Domain-366	Distal	No or regular	Broad	Broad
chr10	50517113	50524528	Domain-367	Distal	No or regular	Broad	No or regular
chr10	50542147	50547646	Domain-368	Distal	No or regular	Broad	No or regular
chr10	50586130	50597429	Domain-369	Promoter	Broad	Broad	Broad
chr10	51753012	51759812	Domain-370	Promoter	Broad	Broad	No or regular
chr10	51785069	51791124	Domain-371	Distal	No or regular	No or regular	Broad
chr10	52447987	52454439	Domain-372	Distal	No or regular	Broad	No or regular
chr10	53277514	53284141	Domain-373	Promoter	No or regular	Broad	No or regular
chr10	53334259	53351756	Domain-374	Promoter	Broad	Broad	Broad
chr10	53746994	53756956	Domain-375	Promoter	Broad	Broad	No or regular
chr10	56503321	56511351	Domain-376	Distal	No or regular	Broad	No or regular
chr10	57483897	57492616	Domain-377	Promoter	Broad	Broad	No or regular
chr10	57644870	57656180	Domain-378	Promoter	No or regular	Broad	Broad
chr10	58209708	58216268	Domain-379	Distal	No or regular	Broad	Broad
chr10	58220598	58235421	Domain-380	Promoter	Broad	Broad	Broad
chr10	58444285	58451038	Domain-381	Promoter	No or regular	Broad	No or regular
chr10	58494583	58501659	Domain-382	Promoter	Broad	Broad	No or regular
chr10	58693866	58700065	Domain-383	Promoter	No or regular	Broad	No or regular
chr10	59143866	59148917	Domain-384	Distal	No or regular	Broad	No or regular
chr10	59218400	59223952	Domain-385	Promoter	Broad	No or regular	No or regular
chr10	59877430	59883818	Domain-386	Promoter	Broad	Broad	No or regular
chr10	59999008	60006013	Domain-387	Promoter	Broad	Broad	Broad
chr10	60409792	60416311	Domain-388	Distal	No or regular	Broad	No or regular
chr10	60718773	60725453	Domain-389	Distal	No or regular	No or regular	Broad
chr10	61027334	61036592	Domain-390	Promoter	No or regular	Broad	Broad
chr10	61168257	61179531	Domain-391	Promoter	Broad	Broad	Broad
chr10	61605051	61612389	Domain-392	Distal	No or regular	Broad	No or regular
chr10	61756682	61762307	Domain-393	Distal	No or regular	Broad	No or regular
chr10	62374413	62381717	Domain-394	Promoter	Broad	Broad	Broad
chr10	62446667	62456432	Domain-395	Promoter	Broad	Broad	Broad
chr10	62507500	62515913	Domain-396	Promoter	No or regular	No or regular	Broad
chr10	62573446	62582510	Domain-397	Promoter	Broad	Broad	Broad
chr10	62646609	62665842	Domain-398	Promoter	Broad	Broad	No or regular
chr10	62787118	62795537	Domain-399	Promoter	Broad	Broad	No or regular
chr10	63018575	63031739	Domain-400	Promoter	Broad	Broad	Broad
chr10	63241418	63250589	Domain-401	Promoter	No or regular	Broad	Broad
chr10	63426427	63433308	Domain-402	Promoter	Broad	Broad	No or regular
chr10	63817057	63826003	Domain-403	Promoter	No or regular	No or regular	Broad
chr10	64176562	64185790	Domain-404	Distal	Broad	Broad	No or regular
chr10	66251405	66256554	Domain-405	Distal	No or regular	No or regular	Broad
chr10	66694502	66700855	Domain-406	Distal	Broad	Broad	No or regular
chr10	66736880	66745490	Domain-407	Distal	No or regular	Broad	No or regular
chr10	66765026	66777109	Domain-408	Distal	Broad	Broad	Broad
chr10	66835226	66840643	Domain-409	Distal	No or regular	Broad	No or regular
chr10	66906213	66915404	Domain-410	Distal	Broad	Broad	No or regular
chr10	66966591	66974068	Domain-411	Distal	Broad	Broad	Broad
chr10	67118338	67131141	Domain-412	Promoter	Broad	Broad	Broad
chr10	67489664	67495803	Domain-413	Distal	Broad	Broad	No or regular
chr10	67546301	67551482	Domain-414	Promoter	Broad	No or regular	No or regular
chr10	67607343	67613061	Domain-415	Distal	Broad	Broad	No or regular
chr10	67713374	67718776	Domain-416	Distal	No or regular	Broad	No or regular
chr10	67784436	67790275	Domain-417	Distal	Broad	Broad	No or regular
chr10	68317607	68323473	Domain-418	Promoter	No or regular	No or regular	Broad
chr10	68528618	68543057	Domain-419	Promoter	Broad	Broad	No or regular
chr10	68807175	68813181	Domain-420	Distal	Broad	Broad	No or regular
chr10	68901433	68910161	Domain-421	Distal	Broad	Broad	No or regular
chr10	69086906	69100970	Domain-422	Distal	Broad	Broad	No or regular
chr10	69163309	69170381	Domain-423	Distal	Broad	Broad	No or regular
chr10	69207439	69213957	Domain-424	Promoter	Broad	No or regular	No or regular
chr10	69310812	69316413	Domain-425	Distal	Broad	Broad	No or regular
chr10	69323553	69330068	Domain-426	Distal	Broad	Broad	No or regular
chr10	69569622	69574673	Domain-427	Distal	Broad	No or regular	No or regular
chr10	69601178	69606187	Domain-428	Distal	No or regular	Broad	No or regular
chr10	69643578	69650212	Domain-429	Distal	No or regular	Broad	No or regular
chr10	70108424	70115928	Domain-430	Distal	No or regular	No or regular	Broad
chr10	70286678	70297488	Domain-431	Distal	Broad	Broad	Broad
chr10	70588689	70593927	Domain-432	Promoter	Broad	Broad	No or regular
chr10	70863710	70870992	Domain-433	Distal	No or regular	No or regular	Broad
chr10	71233016	71239339	Domain-434	Promoter	No or regular	No or regular	Broad
chr10	71343442	71350027	Domain-435	Promoter	Broad	Broad	No or regular
chr10	71480781	71486241	Domain-436	Distal	Broad	Broad	No or regular
chr10	71713566	71721929	Domain-437	Distal	Broad	Broad	No or regular
chr10	71973412	71984405	Domain-438	Promoter	Broad	Broad	Broad
chr10	75017293	75025581	Domain-439	Distal	Broad	No or regular	No or regular
chr10	75030109	75039124	Domain-440	Promoter	Broad	Broad	No or regular
chr10	75444437	75450044	Domain-441	Promoter	Broad	Broad	No or regular
chr10	75515091	75521429	Domain-442	Promoter	Broad	Broad	No or regular
chr10	75526023	75531832	Domain-443	Distal	No or regular	No or regular	Broad
chr10	75815253	75825199	Domain-444	Promoter	Broad	Broad	Broad
chr10	75831779	75842157	Domain-445	Promoter	Broad	Broad	Broad
chr10	75856989	75863534	Domain-446	Promoter	Broad	Broad	Broad
chr10	75890220	75896165	Domain-447	Promoter	Broad	No or regular	No or regular
chr10	76289775	76296883	Domain-448	Distal	No or regular	Broad	Broad
chr10	76439609	76444619	Domain-449	Promoter	Broad	No or regular	No or regular
chr10	76558208	76571394	Domain-450	Promoter	Broad	Broad	No or regular
chr10	76958033	76964775	Domain-451	Promoter	Broad	Broad	No or regular
chr10	77192018	77198443	Domain-452	Distal	Broad	Broad	Broad
chr10	77256194	77261331	Domain-453	Promoter	No or regular	Broad	No or regular
chr10	77416322	77421812	Domain-454	Promoter	Broad	Broad	No or regular
chr10	77576471	77586127	Domain-455	Promoter	Broad	Broad	No or regular
chr10	77890857	77898059	Domain-456	Promoter	No or regular	No or regular	Broad
chr10	78346078	78354604	Domain-457	Promoter	Broad	Broad	No or regular
chr10	78583858	78588998	Domain-458	Distal	Broad	No or regular	No or regular
chr10	78747458	78754722	Domain-459	Promoter	Broad	Broad	No or regular
chr10	79580941	79589396	Domain-460	Promoter	Broad	Broad	Broad
chr10	79679272	79686280	Domain-461	Promoter	No or regular	No or regular	Broad
chr10	79764494	79771433	Domain-462	Promoter	Broad	Broad	No or regular
chr10	79802137	79807431	Domain-463	Distal	Broad	No or regular	No or regular
chr10	79848929	79858154	Domain-464	Promoter	Broad	Broad	Broad
chr10	79924746	79936518	Domain-465	Promoter	Broad	Broad	Broad
chr10	79970503	79978200	Domain-466	Promoter	No or regular	Broad	No or regular
chr10	80049748	80058820	Domain-467	Promoter	Broad	Broad	Broad
chr10	80113148	80120450	Domain-468	Promoter	Broad	Broad	No or regular
chr10	80146964	80152650	Domain-469	Promoter	Broad	No or regular	Broad
chr10	80224571	80230710	Domain-470	Promoter	Broad	Broad	No or regular
chr10	80319262	80333399	Domain-471	Promoter	Broad	Broad	Broad
chr10	80379586	80390026	Domain-472	Promoter	Broad	Broad	Broad
chr10	80535043	80540627	Domain-473	Promoter	Broad	Broad	No or regular
chr10	80543509	80550328	Domain-474	Distal	No or regular	No or regular	Broad
chr10	80584001	80592164	Domain-475	Promoter	Broad	Broad	Broad
chr10	80618315	80632951	Domain-476	Promoter	Broad	Broad	Broad
chr10	80753799	80759058	Domain-477	Promoter	Broad	No or regular	No or regular
chr10	80823181	80830330	Domain-478	Promoter	Broad	Broad	Broad
chr10	80894873	80909719	Domain-479	Promoter	Broad	Broad	Broad
chr10	81064642	81072334	Domain-480	Promoter	Broad	Broad	No or regular
chr10	81163375	81170097	Domain-481	Promoter	No or regular	Broad	No or regular
chr10	81189870	81198273	Domain-482	Promoter	No or regular	Broad	Broad
chr10	81356370	81367308	Domain-483	Promoter	Broad	Broad	No or regular
chr10	81375815	81381351	Domain-484	Promoter	Broad	No or regular	No or regular
chr10	81381990	81387063	Domain-485	Promoter	No or regular	Broad	No or regular
chr10	81416182	81421967	Domain-486	Promoter	No or regular	No or regular	Broad
chr10	81469724	81476030	Domain-487	Promoter	Broad	Broad	No or regular
chr10	82310552	82319066	Domain-488	Distal	No or regular	Broad	Broad
chr10	82695242	82702433	Domain-489	Promoter	Broad	Broad	No or regular
chr10	83326436	83331597	Domain-490	Distal	No or regular	Broad	No or regular
chr10	84485560	84494615	Domain-491	Promoter	Broad	Broad	Broad
chr10	84574413	84580022	Domain-492	Promoter	Broad	Broad	No or regular
chr10	84737298	84743334	Domain-493	Distal	Broad	Broad	No or regular
chr10	84754799	84767807	Domain-494	Promoter	Broad	Broad	Broad
chr10	84834811	84841264	Domain-495	Promoter	Broad	Broad	No or regular
chr10	85098237	85106224	Domain-496	Promoter	Broad	Broad	No or regular
chr10	85706644	85712470	Domain-497	Distal	No or regular	Broad	Broad
chr10	85744984	85751249	Domain-498	Distal	Broad	Broad	No or regular
chr10	85770592	85775663	Domain-499	Distal	No or regular	Broad	No or regular
chr10	85806200	85812947	Domain-500	Distal	No or regular	Broad	Broad
chr10	85912220	85918961	Domain-501	Promoter	Broad	Broad	No or regular
chr10	86536654	86542923	Domain-502	Distal	No or regular	No or regular	Broad
chr10	86589598	86594734	Domain-503	Distal	Broad	Broad	No or regular
chr10	86654188	86661546	Domain-504	Distal	No or regular	Broad	Broad
chr10	86699316	86717040	Domain-505	Promoter	Broad	Broad	Broad
chr10	86906767	86913053	Domain-506	Distal	Broad	Broad	No or regular
chr10	87053465	87062428	Domain-507	Promoter	No or regular	Broad	Broad
chr10	87204925	87211938	Domain-508	Distal	No or regular	Broad	No or regular
chr10	88131227	88140784	Domain-509	Distal	Broad	Broad	No or regular
chr10	88143337	88148584	Domain-510	Promoter	Broad	No or regular	No or regular
chr10	88184903	88189946	Domain-511	Distal	No or regular	Broad	No or regular
chr10	88349408	88366077	Domain-512	Promoter	Broad	Broad	Broad
chr10	88456326	88463365	Domain-513	Promoter	Broad	Broad	No or regular
chr10	88500601	88506858	Domain-514	Promoter	No or regular	Broad	Broad
chr10	89729335	89747812	Domain-515	Promoter	Broad	Broad	No or regular
chr10	91121521	91126782	Domain-516	Promoter	Broad	No or regular	No or regular
chr10	91167866	91173728	Domain-517	Promoter	Broad	No or regular	No or regular
chr10	91178888	91184172	Domain-518	Distal	Broad	No or regular	No or regular
chr10	93077509	93085464	Domain-519	Distal	Broad	Broad	No or regular
chr10	93204325	93210759	Domain-520	Distal	Broad	Broad	No or regular
chr10	93585941	93599560	Domain-521	Promoter	Broad	Broad	Broad
chr10	93817433	93825132	Domain-522	Distal	No or regular	Broad	Broad
chr10	93830997	93836908	Domain-523	Promoter	Broad	Broad	No or regular
chr10	93894541	93900455	Domain-524	Distal	Broad	Broad	No or regular
chr10	94386476	94393442	Domain-525	Distal	Broad	Broad	Broad
chr10	94684706	94693480	Domain-526	Promoter	Broad	Broad	Broad
chr10	95510333	95521139	Domain-527	Promoter	Broad	Broad	Broad
chr10	95561178	95567324	Domain-528	Promoter	Broad	Broad	No or regular
chr10	96561394	96567584	Domain-529	Distal	No or regular	Broad	No or regular
chr10	96614538	96627035	Domain-530	Promoter	Broad	Broad	Broad
chr10	97690179	97699026	Domain-531	Promoter	Broad	Broad	Broad
chr10	97710109	97720036	Domain-532	Promoter	Broad	Broad	Broad
chr10	99105128	99112592	Domain-533	Promoter	Broad	Broad	No or regular
chr10	99753777	99763556	Domain-534	Promoter	Broad	Broad	Broad
chr10	100541511	100548469	Domain-535	Distal	No or regular	Broad	Broad
chr10	100586442	100597451	Domain-536	Promoter	Broad	Broad	Broad
chr10	102156610	102164136	Domain-537	Promoter	Broad	Broad	No or regular
chr10	102681226	102687696	Domain-538	Distal	No or regular	Broad	Broad
chr10	103026368	103031884	Domain-539	Promoter	Broad	No or regular	No or regular
chr10	103229780	103236769	Domain-540	Promoter	No or regular	Broad	No or regular
chr10	106360896	106366459	Domain-541	Distal	No or regular	No or regular	Broad
chr10	106467994	106473801	Domain-542	Promoter	Broad	No or regular	No or regular
chr10	106598846	106608229	Domain-543	Promoter	Broad	Broad	Broad
chr10	107269099	107274942	Domain-544	Promoter	Broad	No or regular	No or regular
chr10	110888689	110901503	Domain-545	Promoter	No or regular	Broad	Broad
chr10	110997199	111003880	Domain-546	Distal	Broad	Broad	No or regular
chr10	112157755	112166713	Domain-547	Promoter	Broad	Broad	No or regular
chr10	112923541	112930415	Domain-548	Promoter	Broad	Broad	No or regular
chr10	115382979	115388260	Domain-549	Promoter	Broad	Broad	No or regular
chr10	115450575	115456409	Domain-550	Distal	No or regular	No or regular	Broad
chr10	116109329	116115871	Domain-551	Promoter	Broad	Broad	No or regular
chr10	116505548	116513520	Domain-552	Distal	Broad	Broad	No or regular
chr10	117059469	117064905	Domain-553	Promoter	No or regular	Broad	No or regular
chr10	117171729	117180679	Domain-554	Distal	Broad	Broad	No or regular
chr10	117185125	117196175	Domain-555	Distal	Broad	Broad	No or regular
chr10	117318302	117323735	Domain-556	Distal	No or regular	Broad	No or regular
chr10	117455545	117464122	Domain-557	Distal	Broad	Broad	Broad
chr10	117706026	117717119	Domain-558	Promoter	Broad	Broad	No or regular
chr10	117796067	117801519	Domain-559	Distal	No or regular	Broad	No or regular
chr10	117860358	117871024	Domain-560	Distal	Broad	Broad	No or regular
chr10	117922957	117928419	Domain-561	Promoter	No or regular	Broad	No or regular
chr10	118011773	118017569	Domain-562	Distal	No or regular	Broad	No or regular
chr10	118139864	118148345	Domain-563	Promoter	Broad	Broad	No or regular
chr10	118712118	118720623	Domain-564	Distal	No or regular	Broad	Broad
chr10	118791007	118796707	Domain-565	Distal	No or regular	Broad	No or regular
chr10	118857066	118862425	Domain-566	Distal	No or regular	No or regular	Broad
chr10	119128794	119136458	Domain-567	Distal	Broad	Broad	No or regular
chr10	119233367	119242674	Domain-568	Promoter	Broad	Broad	No or regular
chr10	119846602	119854091	Domain-569	Promoter	No or regular	Broad	Broad
chr10	120171055	120177461	Domain-570	Distal	Broad	Broad	No or regular
chr10	120327265	120336887	Domain-571	Distal	No or regular	Broad	No or regular
chr10	120363085	120370996	Domain-572	Distal	Broad	No or regular	Broad
chr10	120683966	120690235	Domain-573	Distal	No or regular	Broad	No or regular
chr10	120760109	120767469	Domain-574	Promoter	Broad	Broad	No or regular
chr10	120894879	120900775	Domain-575	Promoter	Broad	Broad	No or regular
chr10	120973767	120980603	Domain-576	Promoter	Broad	Broad	No or regular
chr10	121156002	121163358	Domain-577	Distal	Broad	Broad	No or regular
chr10	121181403	121188414	Domain-578	Distal	Broad	Broad	No or regular
chr10	121779412	121786703	Domain-579	Distal	Broad	Broad	No or regular
chr10	121949671	121954723	Domain-580	Distal	No or regular	No or regular	Broad
chr10	121970847	121976003	Domain-581	Distal	Broad	No or regular	No or regular
chr10	122614902	122620284	Domain-582	Distal	No or regular	Broad	No or regular
chr10	123067662	123077535	Domain-583	Promoter	No or regular	Broad	No or regular
chr10	123142744	123149142	Domain-584	Distal	No or regular	Broad	Broad
chr10	125302930	125311986	Domain-585	Distal	Broad	Broad	Broad
chr10	126689172	126698086	Domain-586	Distal	Broad	Broad	Broad
chr10	126788809	126796834	Domain-587	Promoter	Broad	Broad	Broad
chr10	126798404	126805302	Domain-588	Distal	Broad	Broad	No or regular
chr10	126904764	126911129	Domain-589	Distal	Broad	Broad	No or regular
chr10	126975128	126981733	Domain-590	Promoter	Broad	Broad	Broad
chr10	127285759	127293312	Domain-591	Promoter	Broad	Broad	No or regular
chr10	127506280	127513553	Domain-592	Promoter	Broad	No or regular	No or regular
chr10	127664211	127681345	Domain-593	Promoter	Broad	Broad	Broad
chr10	127944938	127950292	Domain-594	Distal	No or regular	Broad	No or regular
chr10	128054375	128063952	Domain-595	Promoter	Broad	Broad	Broad
chr10	128081245	128100382	Domain-596	Promoter	Broad	Broad	Broad
chr10	128408730	128420186	Domain-597	Promoter	Broad	Broad	Broad
chr10	128492300	128501114	Domain-598	Promoter	Broad	No or regular	No or regular
chr10	128542880	128550300	Domain-599	Promoter	Broad	Broad	Broad
chr10	128890360	128898528	Domain-600	Promoter	Broad	Broad	No or regular
chr10	130441781	130446873	Domain-601	Distal	Broad	No or regular	No or regular
chr10	130456760	130462544	Domain-602	Promoter	No or regular	Broad	No or regular
chr11	3137136	3143590	Domain-603	Distal	No or regular	No or regular	Broad
chr11	3164368	3169967	Domain-604	Distal	No or regular	No or regular	Broad
chr11	3183983	3200209	Domain-605	Promoter	Broad	Broad	Broad
chr11	3326505	3337768	Domain-606	Promoter	Broad	Broad	Broad
chr11	3448517	3455078	Domain-607	Promoter	Broad	Broad	No or regular
chr11	3644896	3654038	Domain-608	Promoter	Broad	Broad	Broad
chr11	3699705	3706050	Domain-609	Distal	No or regular	Broad	No or regular
chr11	3799117	3806398	Domain-610	Distal	No or regular	Broad	Broad
chr11	3892062	3900284	Domain-611	Promoter	Broad	Broad	No or regular
chr11	4093428	4099825	Domain-612	Promoter	Broad	Broad	No or regular
chr11	4156196	4162668	Domain-613	Promoter	Broad	Broad	No or regular
chr11	5056730	5067276	Domain-614	Promoter	Broad	Broad	Broad
chr11	5094273	5102920	Domain-615	Promoter	Broad	Broad	Broad
chr11	5376868	5382701	Domain-616	Promoter	No or regular	Broad	No or regular
chr11	5537252	5544995	Domain-617	Promoter	Broad	Broad	No or regular
chr11	5552594	5559830	Domain-618	Distal	Broad	Broad	No or regular
chr11	5567089	5575796	Domain-619	Promoter	Broad	Broad	No or regular
chr11	6470460	6476947	Domain-620	Promoter	Broad	Broad	No or regular
chr11	6657294	6663459	Domain-621	Promoter	No or regular	Broad	Broad
chr11	6713597	6721694	Domain-622	Promoter	Broad	Broad	No or regular
chr11	9037060	9055061	Domain-623	Promoter	Broad	Broad	Broad
chr11	9733988	9740484	Domain-624	Distal	No or regular	Broad	No or regular
chr11	11455415	11468992	Domain-625	Promoter	Broad	Broad	Broad
chr11	11482617	11496656	Domain-626	Promoter	No or regular	Broad	Broad
chr11	12996231	13001883	Domain-627	Distal	No or regular	No or regular	Broad
chr11	14175272	14180298	Domain-628	Promoter	No or regular	No or regular	Broad
chr11	14597389	14603211	Domain-629	Promoter	Broad	No or regular	No or regular
chr11	19874473	19883885	Domain-630	Distal	No or regular	Broad	Broad
chr11	20043665	20048837	Domain-631	Distal	No or regular	Broad	No or regular
chr11	20200362	20205696	Domain-632	Promoter	No or regular	No or regular	Broad
chr11	20645261	20652035	Domain-633	Distal	No or regular	Broad	Broad
chr11	20739350	20744642	Domain-634	Promoter	Broad	No or regular	No or regular
chr11	21088027	21096437	Domain-635	Promoter	Broad	Broad	No or regular
chr11	21570121	21575569	Domain-636	Promoter	Broad	No or regular	No or regular
chr11	22970864	22977486	Domain-637	Promoter	Broad	Broad	No or regular
chr11	23002429	23011285	Domain-638	Distal	Broad	Broad	No or regular
chr11	23149638	23155716	Domain-639	Promoter	No or regular	No or regular	Broad
chr11	23253589	23258775	Domain-640	Promoter	Broad	Broad	No or regular
chr11	23304010	23309115	Domain-641	Promoter	Broad	No or regular	No or regular
chr11	23509313	23525483	Domain-642	Promoter	Broad	Broad	Broad
chr11	23662487	23668983	Domain-643	Promoter	Broad	Broad	No or regular
chr11	24078780	24084079	Domain-644	Promoter	No or regular	No or regular	Broad
chr11	24923745	24930342	Domain-645	Distal	No or regular	No or regular	Broad
chr11	25907095	25912392	Domain-646	Distal	No or regular	Broad	No or regular
chr11	25965963	25971618	Domain-647	Distal	No or regular	Broad	No or regular
chr11	28359268	28367655	Domain-648	Distal	No or regular	Broad	Broad
chr11	29162157	29176020	Domain-649	Promoter	Broad	Broad	Broad
chr11	29242428	29251040	Domain-650	Promoter	Broad	Broad	Broad
chr11	29372853	29377955	Domain-651	Promoter	Broad	No or regular	No or regular
chr11	29820810	29831011	Domain-652	Promoter	Broad	Broad	Broad
chr11	30192395	30202498	Domain-653	Promoter	Broad	Broad	Broad
chr11	30239591	30245392	Domain-654	Distal	Broad	Broad	No or regular
chr11	30391592	30397809	Domain-655	Distal	Broad	Broad	No or regular
chr11	30466834	30474922	Domain-656	Promoter	Broad	Broad	No or regular
chr11	30769424	30777849	Domain-657	Promoter	Broad	Broad	No or regular
chr11	31829186	31834768	Domain-658	Distal	No or regular	No or regular	Broad
chr11	31868879	31875923	Domain-659	Promoter	Broad	Broad	No or regular
chr11	32522776	32529185	Domain-660	Promoter	Broad	Broad	No or regular
chr11	32788412	32793549	Domain-661	Distal	No or regular	No or regular	Broad
chr11	33673908	33679467	Domain-662	Distal	No or regular	No or regular	Broad
chr11	33892717	33898417	Domain-663	Distal	No or regular	Broad	No or regular
chr11	33929985	33936236	Domain-664	Distal	Broad	Broad	Broad
chr11	34096068	34101249	Domain-665	Distal	Broad	No or regular	No or regular
chr11	34506153	34512656	Domain-666	Distal	No or regular	No or regular	Broad
chr11	36337897	36343905	Domain-667	Distal	No or regular	Broad	No or regular
chr11	37183847	37189346	Domain-668	Distal	No or regular	Broad	No or regular
chr11	38047915	38053642	Domain-669	Distal	No or regular	Broad	No or regular
chr11	39385628	39394529	Domain-670	Promoter	Broad	Broad	Broad
chr11	40730935	40737509	Domain-671	Promoter	Broad	Broad	No or regular
chr11	43347743	43356103	Domain-672	Distal	No or regular	No or regular	Broad
chr11	43423310	43435404	Domain-673	Promoter	Broad	Broad	No or regular
chr11	45977606	45998194	Domain-674	Promoter	Broad	Broad	Broad
chr11	46403111	46408945	Domain-675	Promoter	No or regular	No or regular	Broad
chr11	48811420	48818922	Domain-676	Promoter	Broad	Broad	Broad
chr11	49260959	49267354	Domain-677	Distal	Broad	Broad	No or regular
chr11	49584633	49593594	Domain-678	Distal	Broad	Broad	Broad
chr11	50323193	50328875	Domain-679	Promoter	Broad	Broad	No or regular
chr11	50370820	50384030	Domain-680	Promoter	Broad	Broad	Broad
chr11	50939144	50945472	Domain-681	Distal	Broad	No or regular	No or regular
chr11	51173079	51180259	Domain-682	Distal	No or regular	Broad	Broad
chr11	51259114	51268685	Domain-683	Promoter	Broad	Broad	Broad
chr11	51602012	51609317	Domain-684	Promoter	Broad	Broad	No or regular
chr11	51646604	51651899	Domain-685	Promoter	Broad	No or regular	No or regular
chr11	51996575	52007524	Domain-686	Promoter	Broad	Broad	Broad
chr11	52184036	52193029	Domain-687	Distal	Broad	Broad	Broad
chr11	52221614	52236462	Domain-688	Promoter	Broad	Broad	Broad
chr11	52395735	52404220	Domain-689	Promoter	Broad	Broad	No or regular
chr11	52475457	52484097	Domain-690	Distal	Broad	Broad	Broad
chr11	52577206	52583462	Domain-691	Distal	No or regular	Broad	Broad
chr11	53348788	53357301	Domain-692	Promoter	Broad	Broad	No or regular
chr11	53563471	53571334	Domain-693	Promoter	Broad	Broad	No or regular
chr11	53976567	53981697	Domain-694	Promoter	Broad	No or regular	No or regular
chr11	54211356	54217099	Domain-695	Promoter	No or regular	No or regular	Broad
chr11	54435442	54443448	Domain-696	Promoter	Broad	Broad	No or regular
chr11	54520043	54532938	Domain-697	Promoter	Broad	Broad	Broad
chr11	54856962	54867552	Domain-698	Promoter	Broad	Broad	No or regular
chr11	55084647	55091606	Domain-699	Distal	No or regular	Broad	Broad
chr11	55145285	55152906	Domain-700	Promoter	No or regular	No or regular	Broad
chr11	55697249	55702881	Domain-701	Distal	No or regular	Broad	No or regular
chr11	56146218	56151248	Domain-702	Distal	No or regular	No or regular	Broad
chr11	56455955	56462007	Domain-703	Distal	No or regular	No or regular	Broad
chr11	57641732	57658744	Domain-704	Promoter	No or regular	Broad	Broad
chr11	57826389	57832424	Domain-705	Promoter	Broad	No or regular	No or regular
chr11	58006108	58014272	Domain-706	Promoter	Broad	Broad	No or regular
chr11	58047529	58054842	Domain-707	Distal	No or regular	No or regular	Broad
chr11	58167167	58174896	Domain-708	Promoter	Broad	Broad	Broad
chr11	58798004	58804949	Domain-709	Promoter	Broad	Broad	No or regular
chr11	58952797	58967944	Domain-710	Promoter	Broad	Broad	Broad
chr11	58973137	58981814	Domain-711	Promoter	Broad	Broad	Broad
chr11	59735555	59743185	Domain-712	Promoter	No or regular	No or regular	Broad
chr11	59749051	59754565	Domain-713	Distal	No or regular	Broad	No or regular
chr11	59776607	59790678	Domain-714	Promoter	Broad	Broad	Broad
chr11	59836558	59842107	Domain-715	Promoter	Broad	Broad	No or regular
chr11	59944358	59950621	Domain-716	Promoter	Broad	Broad	No or regular
chr11	60414208	60419959	Domain-717	Promoter	No or regular	No or regular	Broad
chr11	60536627	60542035	Domain-718	Promoter	Broad	Broad	No or regular
chr11	60774401	60782968	Domain-719	Promoter	Broad	Broad	No or regular
chr11	60929397	60936255	Domain-720	Promoter	No or regular	No or regular	Broad
chr11	61259395	61268050	Domain-721	Promoter	No or regular	Broad	No or regular
chr11	61851176	61858908	Domain-722	Promoter	Broad	Broad	No or regular
chr11	61910042	61917629	Domain-723	Distal	Broad	Broad	No or regular
chr11	62454209	62462429	Domain-724	Promoter	Broad	Broad	No or regular
chr11	62535512	62543648	Domain-725	Promoter	Broad	Broad	No or regular
chr11	62546356	62556698	Domain-726	Promoter	Broad	Broad	Broad
chr11	62601444	62610098	Domain-727	Promoter	Broad	Broad	Broad
chr11	62729933	62735078	Domain-728	Promoter	Broad	No or regular	No or regular
chr11	62755742	62761794	Domain-729	Distal	No or regular	Broad	No or regular
chr11	62875786	62883515	Domain-730	Promoter	Broad	Broad	No or regular
chr11	62947769	62954438	Domain-731	Promoter	No or regular	Broad	Broad
chr11	63000351	63006031	Domain-732	Promoter	No or regular	Broad	No or regular
chr11	65156507	65164240	Domain-733	Promoter	No or regular	Broad	Broad
chr11	68553958	68560501	Domain-734	Promoter	Broad	Broad	No or regular
chr11	68583167	68590651	Domain-735	Promoter	Broad	Broad	No or regular
chr11	68689875	68695124	Domain-736	Promoter	Broad	No or regular	No or regular
chr11	68847541	68855124	Domain-737	Promoter	No or regular	Broad	Broad
chr11	68923139	68931729	Domain-738	Promoter	Broad	Broad	Broad
chr11	68965871	68974610	Domain-739	Promoter	No or regular	No or regular	Broad
chr11	69057635	69073917	Domain-740	Promoter	Broad	Broad	No or regular
chr11	69093855	69103555	Domain-741	Promoter	Broad	Broad	Broad
chr11	69364781	69371120	Domain-742	Promoter	Broad	Broad	No or regular
chr11	69391856	69403487	Domain-743	Promoter	Broad	Broad	Broad
chr11	69407362	69423482	Domain-744	Promoter	Broad	Broad	No or regular
chr11	69542380	69549238	Domain-745	Promoter	Broad	Broad	No or regular
chr11	69755013	69767285	Domain-746	Promoter	Broad	Broad	Broad
chr11	69811226	69823186	Domain-747	Promoter	No or regular	Broad	Broad
chr11	69875772	69881689	Domain-748	Promoter	No or regular	Broad	No or regular
chr11	69897221	69904319	Domain-749	Promoter	Broad	Broad	Broad
chr11	69912378	69924674	Domain-750	Promoter	Broad	Broad	No or regular
chr11	69932529	69940523	Domain-751	Promoter	Broad	Broad	No or regular
chr11	69988030	70002460	Domain-752	Promoter	Broad	Broad	Broad
chr11	70227946	70233608	Domain-753	Promoter	Broad	Broad	No or regular
chr11	70612261	70619461	Domain-754	Promoter	No or regular	No or regular	Broad
chr11	70650686	70658389	Domain-755	Promoter	Broad	Broad	No or regular
chr11	70964259	70974857	Domain-756	Promoter	Broad	Broad	No or regular
chr11	71421413	71430861	Domain-757	Distal	No or regular	No or regular	Broad
chr11	71936433	71942645	Domain-758	Promoter	No or regular	No or regular	Broad
chr11	72167725	72173077	Domain-759	Distal	No or regular	Broad	No or regular
chr11	72203334	72219664	Domain-760	Promoter	Broad	Broad	Broad
chr11	72311988	72318292	Domain-761	Promoter	No or regular	No or regular	Broad
chr11	72354935	72365288	Domain-762	Promoter	Broad	Broad	No or regular
chr11	72604981	72610792	Domain-763	Promoter	No or regular	Broad	Broad
chr11	72793001	72798413	Domain-764	Promoter	Broad	Broad	No or regular
chr11	73132862	73141397	Domain-765	Promoter	Broad	Broad	No or regular
chr11	74835297	74844236	Domain-766	Distal	Broad	Broad	Broad
chr11	74923198	74932737	Domain-767	Promoter	Broad	Broad	Broad
chr11	75169764	75179636	Domain-768	Promoter	Broad	Broad	Broad
chr11	75188366	75199839	Domain-769	Promoter	Broad	Broad	Broad
chr11	75459629	75466464	Domain-770	Promoter	Broad	Broad	No or regular
chr11	75528330	75536302	Domain-771	Promoter	Broad	Broad	No or regular
chr11	75584762	75599061	Domain-772	Promoter	Broad	Broad	Broad
chr11	75651212	75657532	Domain-773	Promoter	Broad	No or regular	No or regular
chr11	75728368	75738540	Domain-774	Promoter	Broad	Broad	Broad
chr11	76210893	76220879	Domain-775	Promoter	Broad	Broad	Broad
chr11	76661809	76666843	Domain-776	Distal	No or regular	No or regular	Broad
chr11	76842391	76848308	Domain-777	Promoter	Broad	Broad	No or regular
chr11	77214469	77219655	Domain-778	Promoter	Broad	No or regular	No or regular
chr11	77500850	77506605	Domain-779	Distal	No or regular	No or regular	Broad
chr11	77684797	77690241	Domain-780	Promoter	Broad	No or regular	No or regular
chr11	78175825	78184770	Domain-781	Promoter	Broad	Broad	No or regular
chr11	78187550	78200482	Domain-782	Promoter	Broad	Broad	No or regular
chr11	78241587	78249411	Domain-783	Promoter	Broad	Broad	No or regular
chr11	78297730	78306679	Domain-784	Promoter	Broad	Broad	No or regular
chr11	78546657	78552952	Domain-785	Promoter	Broad	Broad	No or regular
chr11	79302476	79309064	Domain-786	Distal	Broad	Broad	No or regular
chr11	79670688	79677428	Domain-787	Promoter	Broad	Broad	No or regular
chr11	79990143	79996212	Domain-788	Promoter	Broad	Broad	No or regular
chr11	80380710	80388591	Domain-789	Promoter	Broad	Broad	No or regular
chr11	80504037	80511368	Domain-790	Promoter	No or regular	No or regular	Broad
chr11	80851823	80863197	Domain-791	Promoter	Broad	Broad	No or regular
chr11	81527741	81532802	Domain-792	Distal	No or regular	No or regular	Broad
chr11	82760929	82767934	Domain-793	Promoter	Broad	Broad	Broad
chr11	82778996	82785180	Domain-794	Promoter	Broad	No or regular	No or regular
chr11	82825285	82831768	Domain-795	Promoter	No or regular	Broad	No or regular
chr11	82888652	82895444	Domain-796	Promoter	No or regular	No or regular	Broad
chr11	82958414	82963773	Domain-797	Promoter	No or regular	No or regular	Broad
chr11	83295479	83307199	Domain-798	Promoter	Broad	Broad	Broad
chr11	83434985	83445182	Domain-799	Promoter	Broad	Broad	No or regular
chr11	83468986	83476158	Domain-800	Promoter	Broad	Broad	No or regular
chr11	83863182	83868248	Domain-801	Distal	No or regular	No or regular	Broad
chr11	83879596	83886106	Domain-802	Distal	Broad	Broad	No or regular
chr11	84866790	84874266	Domain-803	Promoter	Broad	Broad	Broad
chr11	84913562	84919213	Domain-804	Promoter	Broad	No or regular	No or regular
chr11	85136610	85142953	Domain-805	Promoter	Broad	No or regular	No or regular
chr11	85168116	85174579	Domain-806	Promoter	Broad	Broad	No or regular
chr11	85307423	85317588	Domain-807	Promoter	Broad	Broad	Broad
chr11	85841514	85852901	Domain-808	Distal	Broad	Broad	No or regular
chr11	86351375	86359758	Domain-809	Promoter	Broad	Broad	Broad
chr11	86753488	86764857	Domain-810	Promoter	Broad	Broad	Broad
chr11	87071214	87079501	Domain-811	Promoter	Broad	Broad	No or regular
chr11	87122934	87131931	Domain-812	Promoter	Broad	Broad	Broad
chr11	87355437	87361967	Domain-813	Promoter	Broad	Broad	No or regular
chr11	87402044	87407191	Domain-814	Promoter	Broad	No or regular	No or regular
chr11	87563180	87572011	Domain-815	Distal	Broad	Broad	Broad
chr11	87588569	87596313	Domain-816	Promoter	Broad	Broad	Broad
chr11	87615416	87623052	Domain-817	Promoter	Broad	Broad	No or regular
chr11	87753689	87764876	Domain-818	Promoter	Broad	Broad	No or regular
chr11	87981724	87999599	Domain-819	Promoter	No or regular	Broad	Broad
chr11	88043062	88052525	Domain-820	Promoter	Broad	Broad	Broad
chr11	88288953	88298679	Domain-821	Promoter	Broad	Broad	Broad
chr11	88672803	88679171	Domain-822	Distal	No or regular	Broad	No or regular
chr11	88715503	88721231	Domain-823	Promoter	No or regular	Broad	No or regular
chr11	88843020	88855105	Domain-824	Promoter	No or regular	Broad	Broad
chr11	88904009	88909248	Domain-825	Promoter	No or regular	No or regular	Broad
chr11	89124360	89129681	Domain-826	Distal	No or regular	No or regular	Broad
chr11	91570346	91581848	Domain-827	Promoter	Broad	Broad	Broad
chr11	92193488	92198740	Domain-828	Distal	No or regular	Broad	No or regular
chr11	93880797	93889546	Domain-829	Promoter	Broad	Broad	Broad
chr11	93993782	94001955	Domain-830	Promoter	Broad	Broad	Broad
chr11	94157199	94163907	Domain-831	Distal	No or regular	Broad	Broad
chr11	94207682	94216647	Domain-832	Promoter	Broad	Broad	Broad
chr11	94472683	94489049	Domain-833	Promoter	Broad	Broad	Broad
chr11	94503895	94511186	Domain-834	Distal	No or regular	No or regular	Broad
chr11	94516298	94525508	Domain-835	Promoter	Broad	Broad	No or regular
chr11	94965287	94973703	Domain-836	Promoter	Broad	Broad	Broad
chr11	94988308	94995080	Domain-837	Promoter	Broad	Broad	No or regular
chr11	95305503	95312653	Domain-838	Promoter	Broad	Broad	No or regular
chr11	95413352	95420646	Domain-839	Promoter	Broad	Broad	Broad
chr11	95440758	95446998	Domain-840	Distal	Broad	Broad	No or regular
chr11	95528038	95534202	Domain-841	Distal	No or regular	Broad	Broad
chr11	96120016	96128755	Domain-842	Distal	Broad	Broad	No or regular
chr11	96785811	96791514	Domain-843	Promoter	Broad	Broad	No or regular
chr11	96821665	96831799	Domain-844	Promoter	Broad	Broad	No or regular
chr11	96975967	96983695	Domain-845	Promoter	Broad	Broad	No or regular
chr11	97036971	97049295	Domain-846	Promoter	Broad	Broad	No or regular
chr11	97360266	97368765	Domain-847	Promoter	Broad	Broad	Broad
chr11	97533393	97541352	Domain-848	Distal	No or regular	No or regular	Broad
chr11	97698385	97704669	Domain-849	Promoter	Broad	Broad	No or regular
chr11	97764215	97783414	Domain-850	Promoter	Broad	Broad	Broad
chr11	97913108	97918995	Domain-851	Distal	No or regular	No or regular	Broad
chr11	97985087	97990710	Domain-852	Promoter	Broad	Broad	No or regular
chr11	98020477	98028246	Domain-853	Promoter	Broad	No or regular	No or regular
chr11	98062178	98071488	Domain-854	Distal	Broad	Broad	Broad
chr11	98190926	98209344	Domain-855	Promoter	Broad	Broad	No or regular
chr11	98283737	98288852	Domain-856	Distal	No or regular	Broad	No or regular
chr11	98290280	98298316	Domain-857	Distal	Broad	Broad	No or regular
chr11	98584453	98591498	Domain-858	Promoter	No or regular	Broad	Broad
chr11	98793194	98804321	Domain-859	Promoter	Broad	Broad	Broad
chr11	98805659	98811795	Domain-860	Promoter	No or regular	Broad	No or regular
chr11	98859166	98865745	Domain-861	Promoter	Broad	Broad	No or regular
chr11	98937181	98945658	Domain-862	Promoter	Broad	Broad	No or regular
chr11	98960762	98970889	Domain-863	Promoter	Broad	Broad	No or regular
chr11	99592485	99598574	Domain-864	Promoter	No or regular	Broad	Broad
chr11	100318378	100325060	Domain-865	Promoter	No or regular	No or regular	Broad
chr11	100393734	100400360	Domain-866	Promoter	No or regular	No or regular	Broad
chr11	100438369	100447703	Domain-867	Promoter	Broad	Broad	No or regular
chr11	100457885	100463858	Domain-868	Distal	Broad	No or regular	No or regular
chr11	100468391	100473893	Domain-869	Promoter	Broad	Broad	No or regular
chr11	100617199	100624601	Domain-870	Promoter	Broad	Broad	Broad
chr11	100709504	100716436	Domain-871	Promoter	Broad	Broad	No or regular
chr11	101275972	101282310	Domain-872	Promoter	Broad	Broad	No or regular
chr11	101314990	101321031	Domain-873	Promoter	No or regular	No or regular	Broad
chr11	101346098	101353032	Domain-874	Distal	No or regular	Broad	No or regular
chr11	101421866	101427671	Domain-875	Promoter	Broad	Broad	No or regular
chr11	101460983	101469122	Domain-876	Promoter	Broad	No or regular	No or regular
chr11	101547716	101557041	Domain-877	Promoter	Broad	Broad	Broad
chr11	101604395	101619221	Domain-878	Promoter	Broad	Broad	Broad
chr11	101730036	101735133	Domain-879	Promoter	Broad	No or regular	No or regular
chr11	101982424	101991087	Domain-880	Promoter	No or regular	Broad	Broad
chr11	102216047	102221532	Domain-881	Distal	No or regular	No or regular	Broad
chr11	102316124	102324875	Domain-882	Promoter	Broad	Broad	Broad
chr11	102396408	102402823	Domain-883	Distal	Broad	Broad	No or regular
chr11	102403495	102410362	Domain-884	Promoter	Broad	Broad	No or regular
chr11	102661519	102669705	Domain-885	Promoter	Broad	Broad	No or regular
chr11	102878434	102888968	Domain-886	Promoter	Broad	Broad	Broad
chr11	102891027	102896191	Domain-887	Promoter	No or regular	Broad	No or regular
chr11	103023493	103030722	Domain-888	Promoter	No or regular	Broad	No or regular
chr11	103114237	103119440	Domain-889	Promoter	Broad	No or regular	No or regular
chr11	103203925	103220917	Domain-890	Promoter	No or regular	Broad	Broad
chr11	103421830	103426995	Domain-891	Distal	Broad	No or regular	No or regular
chr11	103495360	103508369	Domain-892	Distal	Broad	Broad	Broad
chr11	103612416	103623142	Domain-893	Promoter	No or regular	Broad	Broad
chr11	103633330	103642031	Domain-894	Promoter	No or regular	Broad	No or regular
chr11	103959632	103970696	Domain-895	Promoter	Broad	Broad	No or regular
chr11	104183098	104192664	Domain-896	Promoter	No or regular	Broad	Broad
chr11	104462717	104471287	Domain-897	Distal	Broad	Broad	Broad
chr11	104682490	104689476	Domain-898	Distal	No or regular	Broad	Broad
chr11	105088420	105095924	Domain-899	Promoter	Broad	Broad	No or regular
chr11	105175849	105185910	Domain-900	Promoter	Broad	Broad	No or regular
chr11	105450862	105459077	Domain-901	Promoter	Broad	Broad	Broad
chr11	105971121	105980540	Domain-902	Promoter	No or regular	Broad	Broad
chr11	105981084	105998695	Domain-903	Promoter	Broad	Broad	Broad
chr11	106034957	106040802	Domain-904	Promoter	Broad	Broad	No or regular
chr11	106212594	106219905	Domain-905	Promoter	Broad	Broad	No or regular
chr11	106270288	106280032	Domain-906	Promoter	Broad	Broad	No or regular
chr11	106573324	106583942	Domain-907	Distal	Broad	Broad	Broad
chr11	106778805	106793446	Domain-908	Promoter	Broad	Broad	Broad
chr11	106993364	107001161	Domain-909	Promoter	Broad	Broad	No or regular
chr11	107875837	107883723	Domain-910	Distal	Broad	Broad	No or regular
chr11	107991352	107998954	Domain-911	Promoter	Broad	Broad	No or regular
chr11	108376713	108385107	Domain-912	Distal	Broad	Broad	No or regular
chr11	108419591	108426996	Domain-913	Promoter	Broad	Broad	No or regular
chr11	108529243	108535562	Domain-914	Distal	No or regular	Broad	No or regular
chr11	108583621	108592112	Domain-915	Distal	Broad	Broad	No or regular
chr11	108635379	108641685	Domain-916	Distal	Broad	Broad	No or regular
chr11	109215134	109221350	Domain-917	Distal	No or regular	Broad	Broad
chr11	109341439	109349589	Domain-918	Promoter	No or regular	Broad	Broad
chr11	109649147	109654718	Domain-919	Promoter	Broad	No or regular	No or regular
chr11	109821619	109829354	Domain-920	Promoter	No or regular	Broad	No or regular
chr11	109844487	109849566	Domain-921	Promoter	No or regular	Broad	No or regular
chr11	110530026	110538389	Domain-922	Distal	No or regular	Broad	Broad
chr11	112154258	112160783	Domain-923	Distal	Broad	No or regular	No or regular
chr11	112822251	112830029	Domain-924	Promoter	Broad	Broad	No or regular
chr11	113680601	113693210	Domain-925	Promoter	Broad	Broad	Broad
chr11	113746480	113754887	Domain-926	Promoter	Broad	Broad	No or regular
chr11	114089529	114094684	Domain-927	Distal	No or regular	No or regular	Broad
chr11	114182207	114188812	Domain-928	Distal	Broad	Broad	Broad
chr11	114212115	114221023	Domain-929	Distal	No or regular	Broad	Broad
chr11	115160682	115166716	Domain-930	Promoter	Broad	Broad	No or regular
chr11	115436004	115444047	Domain-931	Promoter	No or regular	No or regular	Broad
chr11	115511191	115517205	Domain-932	Promoter	Broad	No or regular	No or regular
chr11	115609250	115614514	Domain-933	Promoter	Broad	Broad	No or regular
chr11	115909494	115916456	Domain-934	Promoter	No or regular	Broad	Broad
chr11	115929779	115936027	Domain-935	Promoter	Broad	Broad	No or regular
chr11	116019050	116033791	Domain-936	Promoter	Broad	Broad	No or regular
chr11	116330159	116339147	Domain-937	Promoter	Broad	Broad	Broad
chr11	116453232	116469596	Domain-938	Promoter	Broad	Broad	Broad
chr11	116577768	116584087	Domain-939	Promoter	Broad	Broad	No or regular
chr11	116668849	116683076	Domain-940	Promoter	Broad	Broad	Broad
chr11	116841020	116846056	Domain-941	Promoter	No or regular	No or regular	Broad
chr11	116849156	116859640	Domain-942	Promoter	Broad	Broad	No or regular
chr11	117653084	117659296	Domain-943	Promoter	Broad	Broad	No or regular
chr11	118126958	118134277	Domain-944	Promoter	Broad	Broad	No or regular
chr11	118337670	118345455	Domain-945	Promoter	Broad	Broad	Broad
chr11	119226317	119233486	Domain-946	Promoter	Broad	Broad	No or regular
chr11	119939111	119945463	Domain-947	Promoter	Broad	Broad	No or regular
chr11	120345186	120353152	Domain-948	Promoter	Broad	Broad	Broad
chr11	120987839	120994776	Domain-949	Promoter	Broad	Broad	No or regular
chr11	121827058	121835980	Domain-950	Promoter	Broad	Broad	No or regular
chr12	3423170	3430685	Domain-951	Promoter	Broad	Broad	No or regular
chr12	4080523	4092361	Domain-952	Promoter	Broad	Broad	No or regular
chr12	4708822	4715382	Domain-953	Distal	No or regular	No or regular	Broad
chr12	4765867	4776278	Domain-954	Promoter	Broad	Broad	Broad
chr12	5939326	5945937	Domain-955	Distal	No or regular	Broad	Broad
chr12	7376863	7382417	Domain-956	Promoter	No or regular	No or regular	Broad
chr12	8476858	8484285	Domain-957	Distal	Broad	Broad	Broad
chr12	8580997	8588385	Domain-958	Distal	Broad	Broad	No or regular
chr12	8919354	8926750	Domain-959	Promoter	Broad	Broad	Broad
chr12	8972249	8977393	Domain-960	Promoter	Broad	No or regular	No or regular
chr12	9028729	9034259	Domain-961	Promoter	No or regular	No or regular	Broad
chr12	10368553	10376640	Domain-962	Promoter	Broad	Broad	No or regular
chr12	12901309	12912791	Domain-963	Distal	No or regular	No or regular	Broad
chr12	14146411	14155886	Domain-964	Promoter	Broad	Broad	No or regular
chr12	15047403	15056523	Domain-965	Promoter	Broad	Broad	Broad
chr12	15725352	15730800	Domain-966	Distal	Broad	No or regular	No or regular
chr12	16598259	16613659	Domain-967	Distal	Broad	Broad	Broad
chr12	20227745	20234344	Domain-968	Distal	No or regular	Broad	No or regular
chr12	21412856	21419936	Domain-969	Promoter	Broad	Broad	Broad
chr12	24851576	24856808	Domain-970	Distal	No or regular	Broad	No or regular
chr12	28575780	28583879	Domain-971	Promoter	Broad	Broad	Broad
chr12	30906037	30914693	Domain-972	Promoter	Broad	Broad	Broad
chr12	31492864	31503683	Domain-973	Promoter	Broad	Broad	No or regular
chr12	31947089	31953047	Domain-974	Promoter	Broad	Broad	Broad
chr12	32242524	32248328	Domain-975	Distal	No or regular	Broad	No or regular
chr12	32377513	32383562	Domain-976	Promoter	Broad	Broad	No or regular
chr12	32426698	32432835	Domain-977	Distal	Broad	Broad	No or regular
chr12	32578329	32583426	Domain-978	Distal	No or regular	Broad	No or regular
chr12	32950503	32957833	Domain-979	Promoter	Broad	Broad	Broad
chr12	33933069	33939415	Domain-980	Distal	Broad	No or regular	No or regular
chr12	35043303	35050201	Domain-981	Promoter	Broad	Broad	No or regular
chr12	36213563	36223475	Domain-982	Promoter	Broad	Broad	Broad
chr12	36249149	36256165	Domain-983	Promoter	No or regular	No or regular	Broad
chr12	36263468	36270300	Domain-984	Distal	No or regular	Broad	Broad
chr12	37011014	37018230	Domain-985	Distal	No or regular	Broad	No or regular
chr12	38609853	38617950	Domain-986	Promoter	Broad	Broad	Broad
chr12	40033300	40042166	Domain-987	Promoter	Broad	Broad	Broad
chr12	40219463	40226311	Domain-988	Promoter	Broad	Broad	Broad
chr12	40411918	40417184	Domain-989	Distal	Broad	No or regular	No or regular
chr12	41344258	41350865	Domain-990	Distal	No or regular	No or regular	Broad
chr12	41407768	41413675	Domain-991	Distal	No or regular	Broad	No or regular
chr12	44260484	44272893	Domain-992	Promoter	Broad	Broad	Broad
chr12	51345285	51352797	Domain-993	Promoter	Broad	Broad	No or regular
chr12	51579006	51584356	Domain-994	Distal	Broad	No or regular	No or regular
chr12	51689048	51694890	Domain-995	Promoter	Broad	No or regular	No or regular
chr12	52172549	52178143	Domain-996	Distal	No or regular	Broad	No or regular
chr12	52577776	52584637	Domain-997	Distal	No or regular	No or regular	Broad
chr12	52597388	52609885	Domain-998	Promoter	Broad	Broad	Broad
chr12	54074032	54081165	Domain-999	Distal	No or regular	Broad	Broad
chr12	54135057	54144920	Domain-1000	Distal	Broad	Broad	Broad
chr12	54398678	54403754	Domain-1001	Distal	No or regular	No or regular	Broad
chr12	54694144	54699585	Domain-1002	Promoter	No or regular	Broad	No or regular
chr12	54706094	54721001	Domain-1003	Distal	Broad	Broad	Broad
chr12	54724957	54742734	Domain-1004	Distal	Broad	Broad	Broad
chr12	54860080	54868569	Domain-1005	Promoter	Broad	Broad	Broad
chr12	54969950	54976612	Domain-1006	Distal	No or regular	Broad	No or regular
chr12	54983525	54989928	Domain-1007	Promoter	Broad	No or regular	Broad
chr12	55077737	55088655	Domain-1008	Promoter	Broad	Broad	No or regular
chr12	55151348	55164029	Domain-1009	Promoter	Broad	Broad	No or regular
chr12	55227174	55239061	Domain-1010	Promoter	Broad	Broad	Broad
chr12	55382456	55403608	Domain-1011	Promoter	Broad	Broad	Broad
chr12	55559770	55571176	Domain-1012	Promoter	Broad	Broad	No or regular
chr12	57796028	57804403	Domain-1013	Distal	No or regular	Broad	No or regular
chr12	59215389	59231516	Domain-1014	Promoter	Broad	Broad	No or regular
chr12	64468587	64475647	Domain-1015	Promoter	Broad	Broad	No or regular
chr12	64961035	64974785	Domain-1016	Promoter	Broad	Broad	Broad
chr12	64981714	64987212	Domain-1017	Distal	No or regular	No or regular	Broad
chr12	66280628	66286092	Domain-1018	Promoter	Broad	Broad	No or regular
chr12	69181965	69205163	Domain-1019	Promoter	Broad	Broad	No or regular
chr12	69238939	69244601	Domain-1020	Promoter	Broad	Broad	No or regular
chr12	69354475	69366309	Domain-1021	Promoter	Broad	Broad	Broad
chr12	69367800	69381913	Domain-1022	Promoter	Broad	Broad	No or regular
chr12	69784418	69792988	Domain-1023	Promoter	Broad	Broad	No or regular
chr12	69841719	69847986	Domain-1024	Promoter	No or regular	Broad	No or regular
chr12	69943302	69950696	Domain-1025	Distal	No or regular	No or regular	Broad
chr12	69971608	69993731	Domain-1026	Promoter	Broad	Broad	Broad
chr12	70907175	70915809	Domain-1027	Distal	Broad	Broad	Broad
chr12	70935097	70941948	Domain-1028	Promoter	Broad	Broad	No or regular
chr12	70967120	70977153	Domain-1029	Promoter	Broad	Broad	No or regular
chr12	71011321	71018682	Domain-1030	Promoter	Broad	Broad	No or regular
chr12	71134006	71141172	Domain-1031	Promoter	Broad	Broad	No or regular
chr12	71316633	71324737	Domain-1032	Distal	Broad	Broad	No or regular
chr12	71828171	71835812	Domain-1033	Promoter	Broad	Broad	No or regular
chr12	72067410	72073819	Domain-1034	Promoter	Broad	Broad	No or regular
chr12	72181844	72186974	Domain-1035	Promoter	Broad	No or regular	No or regular
chr12	72371374	72377095	Domain-1036	Distal	No or regular	No or regular	Broad
chr12	72430448	72446324	Domain-1037	Promoter	Broad	Broad	No or regular
chr12	72533194	72540194	Domain-1038	Promoter	Broad	Broad	No or regular
chr12	72753059	72764068	Domain-1039	Promoter	Broad	Broad	Broad
chr12	73881005	73886020	Domain-1040	Distal	No or regular	No or regular	Broad
chr12	73963800	73969093	Domain-1041	Promoter	No or regular	Broad	No or regular
chr12	74277470	74288931	Domain-1042	Promoter	Broad	Broad	Broad
chr12	74309315	74314661	Domain-1043	Distal	No or regular	Broad	No or regular
chr12	75546651	75552909	Domain-1044	Distal	Broad	No or regular	No or regular
chr12	76241791	76248687	Domain-1045	Promoter	Broad	Broad	No or regular
chr12	76366749	76372358	Domain-1046	Promoter	Broad	No or regular	No or regular
chr12	76400812	76410245	Domain-1047	Promoter	Broad	Broad	Broad
chr12	76763013	76768059	Domain-1048	Promoter	Broad	No or regular	No or regular
chr12	76920429	76928904	Domain-1049	Distal	Broad	Broad	No or regular
chr12	78193144	78199197	Domain-1050	Distal	No or regular	No or regular	Broad
chr12	78690380	78696467	Domain-1051	Promoter	No or regular	Broad	Broad
chr12	78743426	78752564	Domain-1052	Promoter	Broad	Broad	No or regular
chr12	78858628	78865102	Domain-1053	Promoter	Broad	Broad	No or regular
chr12	79186756	79193706	Domain-1054	Promoter	Broad	Broad	Broad
chr12	79861403	79866811	Domain-1055	Distal	No or regular	No or regular	Broad
chr12	79933998	79939036	Domain-1056	Promoter	No or regular	Broad	No or regular
chr12	80108242	80119270	Domain-1057	Promoter	Broad	Broad	Broad
chr12	80433360	80438509	Domain-1058	Promoter	Broad	No or regular	No or regular
chr12	80640456	80649040	Domain-1059	Promoter	Broad	Broad	No or regular
chr12	80940420	80951664	Domain-1060	Promoter	Broad	Broad	Broad
chr12	81374818	81381101	Domain-1061	Promoter	No or regular	Broad	Broad
chr12	81563843	81569045	Domain-1062	Promoter	No or regular	Broad	No or regular
chr12	81858332	81863420	Domain-1063	Promoter	Broad	No or regular	No or regular
chr12	82255547	82260736	Domain-1064	Distal	No or regular	Broad	No or regular
chr12	82990989	83000827	Domain-1065	Distal	No or regular	Broad	Broad
chr12	83302813	83309768	Domain-1066	Distal	No or regular	Broad	Broad
chr12	83433788	83445940	Domain-1067	Distal	Broad	Broad	Broad
chr12	83558325	83563732	Domain-1068	Distal	No or regular	Broad	No or regular
chr12	83630992	83636112	Domain-1069	Promoter	Broad	No or regular	No or regular
chr12	83977414	83989134	Domain-1070	Promoter	Broad	Broad	No or regular
chr12	84024910	84030467	Domain-1071	Distal	No or regular	Broad	No or regular
chr12	84142890	84154060	Domain-1072	Promoter	Broad	Broad	No or regular
chr12	84359534	84366197	Domain-1073	Promoter	Broad	Broad	No or regular
chr12	84406321	84420691	Domain-1074	Promoter	Broad	Broad	No or regular
chr12	84447961	84454898	Domain-1075	Promoter	Broad	Broad	No or regular
chr12	84992694	85004670	Domain-1076	Promoter	Broad	Broad	Broad
chr12	85093069	85099746	Domain-1077	Distal	No or regular	Broad	Broad
chr12	85273309	85280853	Domain-1078	Promoter	No or regular	No or regular	Broad
chr12	85285408	85296966	Domain-1079	Promoter	Broad	Broad	Broad
chr12	85451428	85457164	Domain-1080	Distal	Broad	Broad	No or regular
chr12	85756454	85767167	Domain-1081	Distal	Broad	Broad	Broad
chr12	85803144	85811179	Domain-1082	Distal	No or regular	Broad	No or regular
chr12	85822942	85828122	Domain-1083	Promoter	Broad	No or regular	No or regular
chr12	86078301	86085128	Domain-1084	Promoter	Broad	Broad	No or regular
chr12	86240513	86248294	Domain-1085	Promoter	No or regular	No or regular	Broad
chr12	86720240	86737951	Domain-1086	Promoter	Broad	Broad	Broad
chr12	86942665	86951599	Domain-1087	Promoter	Broad	Broad	No or regular
chr12	87015652	87028745	Domain-1088	Promoter	Broad	Broad	Broad
chr12	87141825	87149868	Domain-1089	Promoter	Broad	Broad	No or regular
chr12	87196980	87205087	Domain-1090	Promoter	Broad	Broad	No or regular
chr12	88630102	88635593	Domain-1091	Distal	No or regular	No or regular	Broad
chr12	91025081	91030151	Domain-1092	Distal	No or regular	No or regular	Broad
chr12	91585606	91591713	Domain-1093	Promoter	Broad	Broad	No or regular
chr12	91663786	91673682	Domain-1094	Distal	No or regular	Broad	Broad
chr12	91721699	91727183	Domain-1095	Distal	No or regular	Broad	No or regular
chr12	93780902	93786344	Domain-1096	Distal	No or regular	Broad	No or regular
chr12	94908893	94917971	Domain-1097	Distal	Broad	Broad	Broad
chr12	96044272	96050196	Domain-1098	Promoter	Broad	Broad	No or regular
chr12	98255021	98261951	Domain-1099	Promoter	Broad	Broad	Broad
chr12	98392374	98401319	Domain-1100	Distal	No or regular	Broad	Broad
chr12	98414377	98427138	Domain-1101	Distal	Broad	Broad	Broad
chr12	98625401	98633507	Domain-1102	Promoter	Broad	Broad	Broad
chr12	98731599	98738352	Domain-1103	Promoter	No or regular	Broad	No or regular
chr12	98769143	98777340	Domain-1104	Promoter	No or regular	Broad	Broad
chr12	99158114	99165321	Domain-1105	Promoter	Broad	Broad	No or regular
chr12	99881060	99887033	Domain-1106	Promoter	Broad	Broad	No or regular
chr12	100177121	100189591	Domain-1107	Promoter	Broad	Broad	Broad
chr12	101080383	101085787	Domain-1108	Promoter	Broad	No or regular	No or regular
chr12	101111946	101118883	Domain-1109	Distal	No or regular	Broad	Broad
chr12	101144505	101153596	Domain-1110	Promoter	Broad	Broad	No or regular
chr12	101231388	101238081	Domain-1111	Distal	No or regular	Broad	No or regular
chr12	101709485	101714940	Domain-1112	Promoter	No or regular	Broad	No or regular
chr12	101952885	101964021	Domain-1113	Promoter	Broad	Broad	Broad
chr12	101968857	101978100	Domain-1114	Promoter	Broad	Broad	Broad
chr12	102740419	102749511	Domain-1115	Promoter	Broad	Broad	No or regular
chr12	102752556	102761409	Domain-1116	Promoter	Broad	Broad	Broad
chr12	103306746	103317702	Domain-1117	Promoter	Broad	Broad	Broad
chr12	103386401	103395285	Domain-1118	Promoter	No or regular	Broad	Broad
chr12	103421926	103427125	Domain-1119	Promoter	Broad	No or regular	No or regular
chr12	103531255	103537532	Domain-1120	Promoter	Broad	Broad	No or regular
chr12	104856114	104869417	Domain-1121	Promoter	Broad	Broad	Broad
chr12	105043813	105051449	Domain-1122	Distal	No or regular	No or regular	Broad
chr12	105515171	105520475	Domain-1123	Promoter	No or regular	Broad	No or regular
chr12	105676933	105687273	Domain-1124	Promoter	No or regular	No or regular	Broad
chr12	105781766	105790442	Domain-1125	Promoter	Broad	Broad	No or regular
chr12	108115464	108120974	Domain-1126	Distal	No or regular	Broad	No or regular
chr12	108176763	108182238	Domain-1127	Promoter	Broad	No or regular	No or regular
chr12	108272991	108278754	Domain-1128	Promoter	Broad	Broad	No or regular
chr12	108788723	108799224	Domain-1129	Promoter	Broad	Broad	No or regular
chr12	109891046	109897244	Domain-1130	Distal	No or regular	No or regular	Broad
chr12	110677947	110686021	Domain-1131	Promoter	No or regular	Broad	Broad
chr12	110689888	110699578	Domain-1132	Promoter	Broad	Broad	Broad
chr12	110736044	110741078	Domain-1133	Promoter	Broad	No or regular	No or regular
chr12	110837783	110846386	Domain-1134	Promoter	Broad	Broad	No or regular
chr12	110973741	110981684	Domain-1135	Promoter	No or regular	Broad	Broad
chr12	111036826	111041982	Domain-1136	Promoter	Broad	No or regular	No or regular
chr12	111269368	111276711	Domain-1137	Promoter	No or regular	Broad	No or regular
chr12	111439684	111447484	Domain-1138	Promoter	Broad	Broad	Broad
chr12	111533082	111542165	Domain-1139	Promoter	Broad	Broad	Broad
chr12	111570647	111577889	Domain-1140	Promoter	Broad	Broad	No or regular
chr12	111581360	111588886	Domain-1141	Distal	No or regular	Broad	No or regular
chr12	111708262	111716531	Domain-1142	Promoter	Broad	Broad	Broad
chr12	111963091	111976489	Domain-1143	Promoter	Broad	Broad	Broad
chr12	112672553	112683351	Domain-1144	Promoter	Broad	Broad	No or regular
chr12	112825008	112832985	Domain-1145	Promoter	Broad	Broad	No or regular
chr12	113046497	113055793	Domain-1146	Distal	Broad	Broad	No or regular
chr12	113135114	113158379	Domain-1147	Promoter	Broad	Broad	Broad
chr12	113487224	113493250	Domain-1148	Promoter	No or regular	No or regular	Broad
chr12	113541677	113548186	Domain-1149	Promoter	No or regular	No or regular	Broad
chr12	116258290	116264300	Domain-1150	Promoter	Broad	Broad	No or regular
chr12	116279678	116285131	Domain-1151	Promoter	Broad	No or regular	No or regular
chr12	119259325	119265525	Domain-1152	Distal	No or regular	Broad	Broad
chr13	3148633	3153696	Domain-1153	Promoter	No or regular	Broad	No or regular
chr13	3595883	3617079	Domain-1154	Promoter	Broad	Broad	Broad
chr13	4394220	4399516	Domain-1155	Distal	Broad	No or regular	No or regular
chr13	4723536	4728936	Domain-1156	Distal	No or regular	Broad	No or regular
chr13	5452531	5457711	Domain-1157	Distal	No or regular	No or regular	Broad
chr13	9680627	9690390	Domain-1158	Distal	Broad	Broad	Broad
chr13	11456675	11462083	Domain-1159	Distal	No or regular	Broad	No or regular
chr13	12458136	12466246	Domain-1160	Promoter	Broad	Broad	No or regular
chr13	12563807	12568952	Domain-1161	Promoter	No or regular	Broad	No or regular
chr13	14018363	14025150	Domain-1162	Distal	Broad	Broad	No or regular
chr13	14035900	14041748	Domain-1163	Promoter	No or regular	Broad	No or regular
chr13	14060609	14067421	Domain-1164	Promoter	Broad	Broad	No or regular
chr13	14313983	14319906	Domain-1165	Distal	No or regular	No or regular	Broad
chr13	17692820	17698220	Domain-1166	Promoter	Broad	No or regular	No or regular
chr13	17801554	17807147	Domain-1167	Promoter	Broad	No or regular	No or regular
chr13	18098666	18104672	Domain-1168	Promoter	No or regular	Broad	Broad
chr13	19005883	19011805	Domain-1169	Distal	No or regular	Broad	No or regular
chr13	20161747	20166775	Domain-1170	Distal	No or regular	Broad	No or regular
chr13	21177144	21186083	Domain-1171	Promoter	Broad	Broad	No or regular
chr13	21199452	21205617	Domain-1172	Distal	No or regular	Broad	Broad
chr13	21312838	21320649	Domain-1173	Promoter	Broad	Broad	No or regular
chr13	21438448	21444441	Domain-1174	Promoter	No or regular	Broad	Broad
chr13	21785580	21792538	Domain-1175	Promoter	Broad	Broad	No or regular
chr13	21942727	21949705	Domain-1176	Promoter	Broad	Broad	No or regular
chr13	21978496	21986797	Domain-1177	Promoter	Broad	Broad	Broad
chr13	22040371	22045596	Domain-1178	Promoter	No or regular	Broad	No or regular
chr13	22653985	22662634	Domain-1179	Distal	No or regular	Broad	No or regular
chr13	23306076	23319119	Domain-1180	Promoter	Broad	Broad	Broad
chr13	23394380	23400334	Domain-1181	Distal	No or regular	No or regular	Broad
chr13	23528033	23536054	Domain-1182	Promoter	Broad	No or regular	No or regular
chr13	23694164	23699443	Domain-1183	Promoter	Broad	Broad	No or regular
chr13	23755101	23765582	Domain-1184	Promoter	Broad	Broad	Broad
chr13	23928501	23937397	Domain-1185	Promoter	Broad	Broad	No or regular
chr13	23965358	23970671	Domain-1186	Distal	No or regular	No or regular	Broad
chr13	24738241	24748589	Domain-1187	Distal	Broad	Broad	Broad
chr13	24795879	24807385	Domain-1188	Promoter	Broad	Broad	Broad
chr13	24902340	24908853	Domain-1189	Promoter	Broad	No or regular	No or regular
chr13	25016609	25022181	Domain-1190	Promoter	Broad	No or regular	No or regular
chr13	25052205	25058278	Domain-1191	Promoter	Broad	Broad	No or regular
chr13	26309138	26315281	Domain-1192	Promoter	Broad	Broad	No or regular
chr13	26764974	26772105	Domain-1193	Promoter	Broad	Broad	No or regular
chr13	29516723	29522080	Domain-1194	Distal	No or regular	No or regular	Broad
chr13	30540630	30553115	Domain-1195	Promoter	Broad	Broad	Broad
chr13	30611836	30617228	Domain-1196	Promoter	Broad	No or regular	No or regular
chr13	30945040	30952101	Domain-1197	Promoter	Broad	Broad	No or regular
chr13	31037828	31042941	Domain-1198	Distal	No or regular	Broad	No or regular
chr13	31239002	31244239	Domain-1199	Promoter	Broad	Broad	No or regular
chr13	31806398	31812469	Domain-1200	Promoter	Broad	Broad	No or regular
chr13	32301005	32306330	Domain-1201	Distal	No or regular	Broad	No or regular
chr13	32993205	32998848	Domain-1202	Distal	Broad	Broad	No or regular
chr13	33119923	33125562	Domain-1203	Distal	Broad	Broad	No or regular
chr13	34110244	34115474	Domain-1204	Promoter	No or regular	Broad	No or regular
chr13	34912939	34929123	Domain-1205	Promoter	Broad	Broad	No or regular
chr13	35163220	35169043	Domain-1206	Distal	No or regular	No or regular	Broad
chr13	35658512	35667846	Domain-1207	Promoter	No or regular	No or regular	Broad
chr13	37114307	37120039	Domain-1208	Distal	No or regular	Broad	No or regular
chr13	37153361	37158397	Domain-1209	Distal	No or regular	Broad	No or regular
chr13	37545905	37553099	Domain-1210	Distal	No or regular	Broad	Broad
chr13	37726320	37736257	Domain-1211	Distal	Broad	Broad	No or regular
chr13	38028433	38039637	Domain-1212	Promoter	Broad	Broad	Broad
chr13	39788512	39794337	Domain-1213	Distal	No or regular	Broad	No or regular
chr13	40771642	40778681	Domain-1214	Distal	Broad	Broad	No or regular
chr13	41216993	41222053	Domain-1215	Promoter	Broad	No or regular	No or regular
chr13	41247048	41252616	Domain-1216	Promoter	Broad	No or regular	No or regular
chr13	41797803	41805871	Domain-1217	Distal	No or regular	Broad	Broad
chr13	41824829	41830023	Domain-1218	Distal	No or regular	Broad	No or regular
chr13	42042536	42053662	Domain-1219	Promoter	Broad	Broad	Broad
chr13	42333201	42339675	Domain-1220	Distal	Broad	Broad	No or regular
chr13	43065355	43070565	Domain-1221	Distal	No or regular	Broad	No or regular
chr13	43122443	43128488	Domain-1222	Promoter	No or regular	No or regular	Broad
chr13	43476478	43482618	Domain-1223	Promoter	Broad	Broad	No or regular
chr13	43920691	43926195	Domain-1224	Distal	No or regular	Broad	No or regular
chr13	44194874	44200019	Domain-1225	Distal	Broad	No or regular	No or regular
chr13	44427016	44433804	Domain-1226	Distal	Broad	Broad	No or regular
chr13	44729049	44739430	Domain-1227	Promoter	Broad	Broad	Broad
chr13	46721394	46730125	Domain-1228	Promoter	Broad	Broad	Broad
chr13	47100501	47109362	Domain-1229	Promoter	Broad	Broad	No or regular
chr13	47338381	47346476	Domain-1230	Distal	No or regular	Broad	No or regular
chr13	48484545	48500230	Domain-1231	Distal	Broad	Broad	Broad
chr13	48542574	48548516	Domain-1232	Distal	Broad	Broad	No or regular
chr13	48817023	48822469	Domain-1233	Distal	Broad	Broad	No or regular
chr13	49338865	49344675	Domain-1234	Promoter	No or regular	No or regular	Broad
chr13	49648888	49660555	Domain-1235	Promoter	Broad	Broad	No or regular
chr13	49761102	49767009	Domain-1236	Distal	Broad	Broad	No or regular
chr13	49813131	49819798	Domain-1237	Distal	Broad	Broad	No or regular
chr13	49968038	49980764	Domain-1238	Distal	Broad	Broad	Broad
chr13	50134512	50140524	Domain-1239	Distal	Broad	Broad	No or regular
chr13	50461840	50471279	Domain-1240	Promoter	Broad	No or regular	No or regular
chr13	50500807	50507404	Domain-1241	Distal	No or regular	Broad	No or regular
chr13	50535202	50540521	Domain-1242	Distal	Broad	No or regular	No or regular
chr13	50589719	50596788	Domain-1243	Distal	Broad	Broad	No or regular
chr13	50808750	50820066	Domain-1244	Distal	Broad	Broad	Broad
chr13	50928443	50935128	Domain-1245	Distal	Broad	Broad	No or regular
chr13	51416557	51422238	Domain-1246	Distal	Broad	No or regular	No or regular
chr13	51633837	51652983	Domain-1247	Promoter	Broad	Broad	No or regular
chr13	53383780	53397678	Domain-1248	Promoter	Broad	Broad	No or regular
chr13	53412222	53422875	Domain-1249	Distal	No or regular	Broad	Broad
chr13	54684988	54695272	Domain-1250	Promoter	No or regular	No or regular	Broad
chr13	54925738	54936539	Domain-1251	Distal	Broad	Broad	No or regular
chr13	55184262	55190333	Domain-1252	Distal	Broad	Broad	No or regular
chr13	55411736	55424190	Domain-1253	Promoter	No or regular	Broad	No or regular
chr13	55461388	55488747	Domain-1254	Promoter	Broad	Broad	No or regular
chr13	55621129	55626392	Domain-1255	Promoter	No or regular	Broad	No or regular
chr13	55781878	55789021	Domain-1256	Promoter	Broad	Broad	No or regular
chr13	56409903	56418116	Domain-1257	Distal	Broad	Broad	No or regular
chr13	56419534	56436418	Domain-1258	Promoter	Broad	Broad	Broad
chr13	56961784	56967284	Domain-1259	Distal	No or regular	No or regular	Broad
chr13	57276059	57284693	Domain-1260	Distal	No or regular	No or regular	Broad
chr13	58069803	58074857	Domain-1261	Distal	No or regular	No or regular	Broad
chr13	58122641	58132404	Domain-1262	Promoter	Broad	Broad	Broad
chr13	58144263	58150306	Domain-1263	Promoter	No or regular	No or regular	Broad
chr13	58279942	58285369	Domain-1264	Distal	No or regular	Broad	No or regular
chr13	58355074	58360228	Domain-1265	Promoter	No or regular	Broad	No or regular
chr13	58397822	58406183	Domain-1266	Promoter	Broad	Broad	No or regular
chr13	58542911	58550665	Domain-1267	Distal	Broad	Broad	No or regular
chr13	58760102	58765260	Domain-1268	Promoter	Broad	No or regular	No or regular
chr13	59143589	59150128	Domain-1269	Distal	Broad	Broad	No or regular
chr13	59287621	59294568	Domain-1270	Distal	No or regular	Broad	Broad
chr13	59415920	59422518	Domain-1271	Distal	Broad	Broad	No or regular
chr13	59554779	59566493	Domain-1272	Promoter	Broad	Broad	Broad
chr13	59704050	59715839	Domain-1273	Promoter	No or regular	No or regular	Broad
chr13	59725776	59737914	Domain-1274	Promoter	No or regular	Broad	Broad
chr13	59741751	59750112	Domain-1275	Distal	No or regular	Broad	Broad
chr13	59766679	59772098	Domain-1276	Promoter	Broad	Broad	No or regular
chr13	62291420	62296995	Domain-1277	Distal	Broad	Broad	No or regular
chr13	62480011	62485036	Domain-1278	Distal	No or regular	Broad	No or regular
chr13	62964054	62969140	Domain-1279	Promoter	Broad	Broad	No or regular
chr13	63114747	63120610	Domain-1280	Distal	No or regular	No or regular	Broad
chr13	63429946	63435818	Domain-1281	Promoter	No or regular	No or regular	Broad
chr13	63624021	63629449	Domain-1282	Distal	Broad	Broad	No or regular
chr13	64148732	64154865	Domain-1283	Promoter	Broad	Broad	Broad
chr13	64159125	64165101	Domain-1284	Promoter	No or regular	Broad	Broad
chr13	64272509	64280096	Domain-1285	Promoter	Broad	Broad	Broad
chr13	64913791	64921427	Domain-1286	Promoter	No or regular	Broad	Broad
chr13	65236990	65246676	Domain-1287	Distal	Broad	Broad	Broad
chr13	65254597	65261977	Domain-1288	Distal	Broad	Broad	No or regular
chr13	65306197	65312290	Domain-1289	Distal	Broad	Broad	Broad
chr13	66711534	66717064	Domain-1290	Distal	Broad	No or regular	No or regular
chr13	66928561	66935900	Domain-1291	Promoter	No or regular	Broad	Broad
chr13	67058072	67066713	Domain-1292	Promoter	Broad	Broad	Broad
chr13	67105359	67112749	Domain-1293	Promoter	Broad	Broad	No or regular
chr13	67120577	67128686	Domain-1294	Promoter	No or regular	Broad	No or regular
chr13	67267038	67272171	Domain-1295	Promoter	No or regular	Broad	No or regular
chr13	67276765	67282885	Domain-1296	Promoter	No or regular	Broad	Broad
chr13	67521169	67529869	Domain-1297	Promoter	Broad	Broad	Broad
chr13	67741421	67747785	Domain-1298	Distal	Broad	Broad	No or regular
chr13	67827014	67834896	Domain-1299	Promoter	Broad	Broad	Broad
chr13	67847941	67853985	Domain-1300	Distal	Broad	Broad	No or regular
chr13	68594123	68602270	Domain-1301	Promoter	Broad	Broad	No or regular
chr13	69610435	69616377	Domain-1302	Promoter	Broad	Broad	No or regular
chr13	69768912	69774889	Domain-1303	Distal	No or regular	Broad	No or regular
chr13	69799028	69812685	Domain-1304	Promoter	Broad	Broad	Broad
chr13	69928245	69939178	Domain-1305	Distal	Broad	Broad	No or regular
chr13	69958558	69964166	Domain-1306	Distal	No or regular	Broad	No or regular
chr13	70024454	70032826	Domain-1307	Promoter	Broad	Broad	Broad
chr13	73894886	73902306	Domain-1308	Distal	No or regular	Broad	Broad
chr13	73958820	73972256	Domain-1309	Promoter	Broad	Broad	Broad
chr13	74315352	74320877	Domain-1310	Promoter	Broad	Broad	No or regular
chr13	74385818	74392681	Domain-1311	Distal	Broad	Broad	Broad
chr13	74728716	74735656	Domain-1312	Promoter	Broad	Broad	Broad
chr13	75703726	75710527	Domain-1313	Promoter	Broad	Broad	Broad
chr13	75966562	75972554	Domain-1314	Promoter	No or regular	Broad	No or regular
chr13	77131460	77138516	Domain-1315	Promoter	Broad	Broad	No or regular
chr13	77189561	77195101	Domain-1316	Distal	No or regular	Broad	No or regular
chr13	79587607	79593952	Domain-1317	Distal	Broad	Broad	No or regular
chr13	80882426	80891551	Domain-1318	Promoter	Broad	Broad	No or regular
chr13	80959644	80967002	Domain-1319	Promoter	No or regular	Broad	Broad
chr13	84220356	84225602	Domain-1320	Promoter	No or regular	No or regular	Broad
chr13	86045301	86052060	Domain-1321	Promoter	Broad	Broad	No or regular
chr13	88519440	88525336	Domain-1322	Distal	Broad	Broad	No or regular
chr13	90163628	90169347	Domain-1323	Distal	No or regular	Broad	No or regular
chr13	91258940	91264439	Domain-1324	Distal	Broad	Broad	No or regular
chr13	91857510	91863084	Domain-1325	Distal	No or regular	Broad	No or regular
chr13	92572066	92579678	Domain-1326	Promoter	Broad	Broad	Broad
chr13	93297598	93305547	Domain-1327	Promoter	Broad	Broad	No or regular
chr13	93494724	93500622	Domain-1328	Promoter	Broad	Broad	No or regular
chr13	94220865	94228369	Domain-1329	Distal	Broad	Broad	Broad
chr13	94239600	94250437	Domain-1330	Distal	No or regular	Broad	Broad
chr13	95321790	95328715	Domain-1331	Promoter	Broad	Broad	No or regular
chr13	95704404	95714796	Domain-1332	Distal	Broad	Broad	Broad
chr13	96539529	96545767	Domain-1333	Promoter	Broad	Broad	No or regular
chr13	96667678	96672915	Domain-1334	Promoter	Broad	No or regular	No or regular
chr13	97021730	97035708	Domain-1335	Promoter	Broad	Broad	No or regular
chr13	97706652	97716583	Domain-1336	Distal	Broad	Broad	Broad
chr13	98313088	98319305	Domain-1337	Promoter	Broad	Broad	No or regular
chr13	98584878	98591131	Domain-1338	Distal	Broad	Broad	No or regular
chr13	98922057	98929089	Domain-1339	Promoter	Broad	Broad	No or regular
chr13	99081323	99087256	Domain-1340	Promoter	No or regular	No or regular	Broad
chr13	100099882	100112682	Domain-1341	Promoter	Broad	Broad	No or regular
chr13	100649116	100655314	Domain-1342	Promoter	Broad	Broad	No or regular
chr13	101394032	101402993	Domain-1343	Promoter	No or regular	Broad	Broad
chr13	101439985	101448636	Domain-1344	Distal	Broad	Broad	No or regular
chr13	102292592	102298306	Domain-1345	Distal	Broad	Broad	No or regular
chr13	103327267	103337247	Domain-1346	Promoter	Broad	Broad	Broad
chr13	103463634	103468691	Domain-1347	Distal	No or regular	Broad	No or regular
chr13	103771178	103776972	Domain-1348	Distal	Broad	Broad	No or regular
chr13	103897373	103903797	Domain-1349	Distal	No or regular	Broad	No or regular
chr13	104225769	104231876	Domain-1350	Promoter	Broad	Broad	No or regular
chr13	104607123	104612181	Domain-1351	Distal	Broad	No or regular	No or regular
chr13	104815296	104824223	Domain-1352	Promoter	Broad	Broad	No or regular
chr13	107886579	107893369	Domain-1353	Promoter	Broad	Broad	Broad
chr13	108355172	108360489	Domain-1354	Distal	No or regular	Broad	No or regular
chr13	108454491	108461920	Domain-1355	Distal	Broad	Broad	No or regular
chr13	109211460	109217188	Domain-1356	Distal	Broad	Broad	No or regular
chr13	110392142	110398861	Domain-1357	Promoter	Broad	Broad	No or regular
chr13	111463956	111469047	Domain-1358	Distal	No or regular	Broad	No or regular
chr13	111472099	111494118	Domain-1359	Promoter	Broad	Broad	Broad
chr13	111570137	111575188	Domain-1360	Distal	No or regular	Broad	No or regular
chr13	112364387	112371859	Domain-1361	Distal	Broad	Broad	No or regular
chr13	112437523	112442986	Domain-1362	Distal	Broad	No or regular	No or regular
chr13	112646171	112658071	Domain-1363	Promoter	Broad	Broad	Broad
chr13	112670799	112676894	Domain-1364	Distal	No or regular	Broad	Broad
chr13	112924181	112929463	Domain-1365	Promoter	Broad	Broad	No or regular
chr13	113029422	113037794	Domain-1366	Promoter	Broad	Broad	No or regular
chr13	113076157	113081444	Domain-1367	Distal	No or regular	Broad	No or regular
chr13	113159832	113166664	Domain-1368	Distal	No or regular	Broad	Broad
chr13	114602382	114609953	Domain-1369	Promoter	No or regular	Broad	No or regular
chr13	115048775	115054642	Domain-1370	Distal	Broad	Broad	No or regular
chr13	116834115	116839651	Domain-1371	Distal	No or regular	Broad	No or regular
chr13	117717289	117723766	Domain-1372	Promoter	Broad	Broad	No or regular
chr13	118554543	118559816	Domain-1373	Promoter	No or regular	Broad	No or regular
chr13	119485448	119491021	Domain-1374	Promoter	Broad	No or regular	No or regular
chr13	119595452	119605338	Domain-1375	Distal	Broad	Broad	Broad
chr13	119608981	119617587	Domain-1376	Distal	No or regular	Broad	No or regular
chr13	119676155	119682519	Domain-1377	Promoter	No or regular	Broad	Broad
chr13	119687629	119693653	Domain-1378	Promoter	No or regular	Broad	No or regular
chr13	119859378	119865231	Domain-1379	Distal	Broad	Broad	No or regular
chr13	120195523	120201698	Domain-1380	Distal	Broad	Broad	No or regular
chr14	3062977	3074678	Domain-1381	Distal	Broad	Broad	Broad
chr14	3132779	3138644	Domain-1382	Distal	Broad	Broad	No or regular
chr14	3187403	3192949	Domain-1383	Promoter	Broad	Broad	No or regular
chr14	3314600	3319983	Domain-1384	Distal	No or regular	Broad	No or regular
chr14	3345823	3352441	Domain-1385	Distal	Broad	Broad	No or regular
chr14	3394121	3399400	Domain-1386	Promoter	No or regular	Broad	No or regular
chr14	3425960	3432126	Domain-1387	Distal	Broad	Broad	Broad
chr14	3553898	3559192	Domain-1388	Distal	No or regular	Broad	No or regular
chr14	3584841	3591547	Domain-1389	Distal	Broad	Broad	No or regular
chr14	3633326	3639332	Domain-1390	Distal	Broad	Broad	No or regular
chr14	3665295	3671899	Domain-1391	Distal	Broad	Broad	No or regular
chr14	3741407	3746489	Domain-1392	Distal	Broad	No or regular	No or regular
chr14	3823466	3828933	Domain-1393	Distal	Broad	Broad	No or regular
chr14	3962404	3968245	Domain-1394	Distal	Broad	Broad	No or regular
chr14	4032534	4038332	Domain-1395	Distal	No or regular	Broad	No or regular
chr14	4123891	4130517	Domain-1396	Distal	Broad	Broad	No or regular
chr14	4196466	4201944	Domain-1397	Distal	Broad	Broad	No or regular
chr14	4316696	4321930	Domain-1398	Distal	No or regular	Broad	No or regular
chr14	4481187	4486290	Domain-1399	Distal	No or regular	Broad	No or regular
chr14	4512698	4518990	Domain-1400	Distal	Broad	Broad	No or regular
chr14	4662777	4669000	Domain-1401	Distal	Broad	Broad	No or regular
chr14	4739644	4745136	Domain-1402	Distal	Broad	Broad	No or regular
chr14	4775195	4780574	Domain-1403	Distal	No or regular	Broad	No or regular
chr14	4869086	4875188	Domain-1404	Promoter	Broad	Broad	No or regular
chr14	4983301	4988515	Domain-1405	Distal	No or regular	Broad	No or regular
chr14	5015065	5020668	Domain-1406	Distal	No or regular	Broad	No or regular
chr14	5049612	5054842	Domain-1407	Promoter	No or regular	Broad	No or regular
chr14	5084479	5090392	Domain-1408	Distal	Broad	Broad	No or regular
chr14	5162483	5167876	Domain-1409	Promoter	Broad	Broad	No or regular
chr14	5275433	5281941	Domain-1410	Distal	No or regular	Broad	No or regular
chr14	5368845	5374556	Domain-1411	Distal	No or regular	Broad	No or regular
chr14	5440798	5446829	Domain-1412	Distal	Broad	Broad	No or regular
chr14	5515033	5520997	Domain-1413	Promoter	Broad	Broad	No or regular
chr14	5628149	5634541	Domain-1414	Distal	No or regular	Broad	No or regular
chr14	5682773	5688079	Domain-1415	Distal	No or regular	Broad	No or regular
chr14	5721233	5727471	Domain-1416	Distal	Broad	Broad	No or regular
chr14	5793230	5799407	Domain-1417	Distal	Broad	Broad	No or regular
chr14	5974560	5979848	Domain-1418	Distal	No or regular	Broad	No or regular
chr14	6019579	6025138	Domain-1419	Distal	No or regular	Broad	No or regular
chr14	6089657	6094708	Domain-1420	Distal	No or regular	Broad	No or regular
chr14	6262367	6269099	Domain-1421	Distal	Broad	Broad	No or regular
chr14	6299844	6305399	Domain-1422	Distal	Broad	Broad	No or regular
chr14	6407500	6413634	Domain-1423	Distal	Broad	Broad	No or regular
chr14	6532319	6538528	Domain-1424	Distal	Broad	Broad	No or regular
chr14	6585739	6591728	Domain-1425	Distal	Broad	Broad	No or regular
chr14	6737300	6743609	Domain-1426	Distal	Broad	Broad	No or regular
chr14	6769757	6775102	Domain-1427	Distal	No or regular	Broad	No or regular
chr14	6835952	6841770	Domain-1428	Distal	Broad	Broad	No or regular
chr14	6870397	6876469	Domain-1429	Distal	Broad	Broad	No or regular
chr14	6969459	6974590	Domain-1430	Distal	Broad	No or regular	No or regular
chr14	7008954	7014003	Domain-1431	Distal	No or regular	Broad	No or regular
chr14	7086051	7091950	Domain-1432	Distal	Broad	Broad	No or regular
chr14	7121301	7126479	Domain-1433	Distal	Broad	No or regular	No or regular
chr14	7156616	7161777	Domain-1434	Distal	No or regular	Broad	No or regular
chr14	7190671	7195931	Domain-1435	Distal	Broad	No or regular	No or regular
chr14	7295961	7301480	Domain-1436	Distal	Broad	No or regular	No or regular
chr14	7327801	7333625	Domain-1437	Promoter	Broad	Broad	No or regular
chr14	7359932	7365559	Domain-1438	Distal	No or regular	Broad	No or regular
chr14	7468924	7475574	Domain-1439	Distal	Broad	Broad	No or regular
chr14	7500887	7507217	Domain-1440	Distal	Broad	Broad	No or regular
chr14	7548071	7553990	Domain-1441	Distal	Broad	Broad	No or regular
chr14	7639050	7645116	Domain-1442	Distal	Broad	Broad	No or regular
chr14	7786087	7795783	Domain-1443	Distal	Broad	Broad	No or regular
chr14	7999590	8005015	Domain-1444	Promoter	No or regular	Broad	No or regular
chr14	8051739	8056824	Domain-1445	Distal	No or regular	Broad	No or regular
chr14	8361756	8372826	Domain-1446	Distal	Broad	Broad	Broad
chr14	10736510	10741545	Domain-1447	Promoter	Broad	No or regular	No or regular
chr14	14699113	14705784	Domain-1448	Promoter	Broad	Broad	No or regular
chr14	15304715	15310732	Domain-1449	Distal	Broad	Broad	No or regular
chr14	16241500	16254622	Domain-1450	Promoter	Broad	Broad	Broad
chr14	19565447	19572065	Domain-1451	Distal	Broad	Broad	No or regular
chr14	19597545	19605083	Domain-1452	Promoter	Broad	Broad	No or regular
chr14	19614084	19619934	Domain-1453	Distal	No or regular	Broad	No or regular
chr14	20075906	20086734	Domain-1454	Promoter	Broad	Broad	Broad
chr14	20141308	20146504	Domain-1455	Distal	No or regular	No or regular	Broad
chr14	20448369	20453402	Domain-1456	Promoter	No or regular	Broad	No or regular
chr14	20543096	20548642	Domain-1457	Promoter	Broad	No or regular	No or regular
chr14	20635594	20644754	Domain-1458	Distal	Broad	Broad	Broad
chr14	21018176	21025412	Domain-1459	Distal	Broad	Broad	No or regular
chr14	21734709	21744861	Domain-1460	Promoter	Broad	Broad	Broad
chr14	21885403	21892823	Domain-1461	Distal	Broad	Broad	No or regular
chr14	22538515	22545000	Domain-1462	Promoter	Broad	Broad	No or regular
chr14	24072362	24086185	Domain-1463	Distal	Broad	Broad	No or regular
chr14	24289808	24299316	Domain-1464	Promoter	Broad	Broad	Broad
chr14	24363728	24370916	Domain-1465	Distal	No or regular	Broad	No or regular
chr14	24374256	24380100	Domain-1466	Distal	No or regular	Broad	No or regular
chr14	24441577	24449603	Domain-1467	Distal	Broad	Broad	Broad
chr14	24489800	24495463	Domain-1468	Promoter	No or regular	Broad	No or regular
chr14	24614050	24626764	Domain-1469	Distal	No or regular	Broad	Broad
chr14	24778815	24784648	Domain-1470	Distal	No or regular	Broad	No or regular
chr14	24818144	24832037	Domain-1471	Distal	Broad	Broad	No or regular
chr14	25139594	25146534	Domain-1472	Promoter	Broad	Broad	No or regular
chr14	25699616	25710754	Domain-1473	Promoter	Broad	Broad	Broad
chr14	25868338	25873368	Domain-1474	Distal	No or regular	No or regular	Broad
chr14	25910260	25918397	Domain-1475	Distal	Broad	Broad	Broad
chr14	25924275	25929586	Domain-1476	Promoter	No or regular	Broad	No or regular
chr14	26050488	26058542	Domain-1477	Distal	Broad	Broad	Broad
chr14	26064157	26069318	Domain-1478	Promoter	Broad	Broad	No or regular
chr14	26190023	26197817	Domain-1479	Distal	Broad	Broad	No or regular
chr14	26203614	26209395	Domain-1480	Promoter	No or regular	Broad	No or regular
chr14	26309443	26326144	Domain-1481	Distal	Broad	Broad	Broad
chr14	26344862	26351243	Domain-1482	Distal	No or regular	Broad	No or regular
chr14	26381075	26394074	Domain-1483	Distal	Broad	Broad	Broad
chr14	26635606	26642518	Domain-1484	Promoter	Broad	Broad	Broad
chr14	26975740	26984892	Domain-1485	Distal	Broad	Broad	Broad
chr14	27066005	27071376	Domain-1486	Distal	No or regular	Broad	No or regular
chr14	27176444	27182382	Domain-1487	Distal	No or regular	Broad	Broad
chr14	27265872	27270925	Domain-1488	Distal	No or regular	Broad	No or regular
chr14	27424352	27436159	Domain-1489	Promoter	Broad	Broad	No or regular
chr14	27505877	27511182	Domain-1490	Promoter	Broad	No or regular	No or regular
chr14	30604843	30610574	Domain-1491	Promoter	No or regular	No or regular	Broad
chr14	30714502	30719579	Domain-1492	Promoter	Broad	No or regular	No or regular
chr14	30998185	31007392	Domain-1493	Promoter	Broad	Broad	No or regular
chr14	31104750	31110084	Domain-1494	Distal	No or regular	Broad	Broad
chr14	31247589	31254286	Domain-1495	Promoter	Broad	Broad	No or regular
chr14	31321265	31326626	Domain-1496	Promoter	Broad	Broad	No or regular
chr14	31490578	31496995	Domain-1497	Promoter	Broad	Broad	Broad
chr14	31588913	31594506	Domain-1498	Distal	No or regular	No or regular	Broad
chr14	32002573	32007979	Domain-1499	Distal	No or regular	No or regular	Broad
chr14	32163544	32169158	Domain-1500	Promoter	Broad	No or regular	No or regular
chr14	32503671	32515251	Domain-1501	Promoter	Broad	Broad	Broad
chr14	32832269	32840912	Domain-1502	Promoter	Broad	Broad	Broad
chr14	32989862	32996909	Domain-1503	Promoter	No or regular	Broad	No or regular
chr14	33643942	33651952	Domain-1504	Distal	No or regular	Broad	Broad
chr14	34010578	34020337	Domain-1505	Distal	No or regular	No or regular	Broad
chr14	34048752	34058468	Domain-1506	Promoter	No or regular	Broad	Broad
chr14	34670569	34683704	Domain-1507	Promoter	Broad	Broad	Broad
chr14	36093625	36100949	Domain-1508	Promoter	No or regular	Broad	Broad
chr14	36931224	36936270	Domain-1509	Promoter	No or regular	No or regular	Broad
chr14	37110846	37116611	Domain-1510	Promoter	No or regular	No or regular	Broad
chr14	37468287	37474832	Domain-1511	Distal	Broad	No or regular	No or regular
chr14	38312781	38321237	Domain-1512	Distal	Broad	Broad	No or regular
chr14	39218710	39225727	Domain-1513	Distal	No or regular	Broad	Broad
chr14	39651136	39658672	Domain-1514	Promoter	Broad	Broad	Broad
chr14	40079209	40084609	Domain-1515	Distal	Broad	Broad	No or regular
chr14	41070688	41078481	Domain-1516	Promoter	Broad	Broad	Broad
chr14	41230444	41236658	Domain-1517	Distal	Broad	Broad	No or regular
chr14	41346442	41352126	Domain-1518	Distal	Broad	Broad	No or regular
chr14	42462137	42467504	Domain-1519	Distal	No or regular	Broad	No or regular
chr14	43072884	43078970	Domain-1520	Distal	Broad	Broad	No or regular
chr14	43289574	43295217	Domain-1521	Distal	Broad	Broad	No or regular
chr14	43342500	43349840	Domain-1522	Promoter	Broad	Broad	No or regular
chr14	43410860	43418421	Domain-1523	Distal	Broad	Broad	No or regular
chr14	43512539	43519231	Domain-1524	Distal	Broad	Broad	No or regular
chr14	43673192	43678479	Domain-1525	Distal	No or regular	Broad	No or regular
chr14	43780600	43786475	Domain-1526	Distal	Broad	Broad	No or regular
chr14	44121546	44128517	Domain-1527	Distal	Broad	Broad	No or regular
chr14	44195569	44202079	Domain-1528	Distal	Broad	Broad	No or regular
chr14	44284045	44289764	Domain-1529	Distal	No or regular	Broad	No or regular
chr14	44363617	44370746	Domain-1530	Distal	Broad	Broad	Broad
chr14	44431817	44438127	Domain-1531	Distal	Broad	Broad	No or regular
chr14	44499140	44504318	Domain-1532	Promoter	No or regular	Broad	No or regular
chr14	44581621	44587464	Domain-1533	Distal	Broad	Broad	No or regular
chr14	44612243	44617532	Domain-1534	Distal	Broad	Broad	No or regular
chr14	44684675	44690033	Domain-1535	Distal	Broad	Broad	No or regular
chr14	44747460	44754753	Domain-1536	Distal	Broad	Broad	No or regular
chr14	44956300	44962734	Domain-1537	Promoter	No or regular	Broad	Broad
chr14	45348888	45354942	Domain-1538	Promoter	Broad	Broad	No or regular
chr14	45649922	45661561	Domain-1539	Promoter	Broad	Broad	Broad
chr14	46754514	46762828	Domain-1540	Promoter	Broad	Broad	No or regular
chr14	46818081	46824428	Domain-1541	Promoter	Broad	Broad	No or regular
chr14	47000002	47006470	Domain-1542	Promoter	No or regular	No or regular	Broad
chr14	47062646	47081874	Domain-1543	Promoter	Broad	Broad	Broad
chr14	47295007	47301515	Domain-1544	Promoter	Broad	Broad	Broad
chr14	47416384	47423278	Domain-1545	Promoter	Broad	Broad	No or regular
chr14	47471047	47478705	Domain-1546	Promoter	No or regular	Broad	Broad
chr14	47504143	47510051	Domain-1547	Distal	Broad	Broad	No or regular
chr14	47564126	47569820	Domain-1548	Promoter	Broad	Broad	No or regular
chr14	47751876	47760722	Domain-1549	Distal	Broad	Broad	No or regular
chr14	47799387	47806758	Domain-1550	Distal	Broad	Broad	Broad
chr14	47838742	47845896	Domain-1551	Distal	Broad	Broad	Broad
chr14	47896753	47901774	Domain-1552	Promoter	No or regular	Broad	No or regular
chr14	48359880	48364891	Domain-1553	Distal	No or regular	No or regular	Broad
chr14	48557503	48563739	Domain-1554	Distal	No or regular	No or regular	Broad
chr14	48566371	48573478	Domain-1555	Distal	No or regular	Broad	Broad
chr14	49826941	49832111	Domain-1556	Distal	Broad	No or regular	No or regular
chr14	50376711	50383295	Domain-1557	Distal	No or regular	Broad	No or regular
chr14	51569003	51576370	Domain-1558	Distal	Broad	Broad	No or regular
chr14	51587924	51595016	Domain-1559	Distal	Broad	Broad	No or regular
chr14	51631782	51636791	Domain-1560	Distal	No or regular	Broad	No or regular
chr14	51691632	51697572	Domain-1561	Distal	Broad	Broad	No or regular
chr14	51916378	51921927	Domain-1562	Promoter	No or regular	No or regular	Broad
chr14	52013025	52026684	Domain-1563	Promoter	Broad	Broad	Broad
chr14	52100276	52105698	Domain-1564	Promoter	Broad	Broad	No or regular
chr14	52135706	52141326	Domain-1565	Distal	Broad	No or regular	No or regular
chr14	52276470	52282606	Domain-1566	Promoter	Broad	Broad	No or regular
chr14	52432663	52442048	Domain-1567	Distal	Broad	Broad	No or regular
chr14	54248196	54263116	Domain-1568	Promoter	Broad	Broad	Broad
chr14	54388075	54393368	Domain-1569	Distal	No or regular	No or regular	Broad
chr14	54547346	54556890	Domain-1570	Promoter	Broad	Broad	No or regular
chr14	54678414	54689427	Domain-1571	Promoter	Broad	Broad	Broad
chr14	54862604	54872198	Domain-1572	Promoter	No or regular	Broad	Broad
chr14	54889566	54898035	Domain-1573	Promoter	Broad	Broad	Broad
chr14	55087545	55095554	Domain-1574	Promoter	No or regular	Broad	Broad
chr14	55105547	55110751	Domain-1575	Promoter	Broad	No or regular	No or regular
chr14	55203976	55209064	Domain-1576	Distal	Broad	No or regular	No or regular
chr14	55616208	55621680	Domain-1577	Promoter	No or regular	Broad	No or regular
chr14	55633705	55639725	Domain-1578	Promoter	Broad	No or regular	No or regular
chr14	55640362	55653785	Domain-1579	Promoter	Broad	Broad	No or regular
chr14	55668830	55674842	Domain-1580	Promoter	Broad	Broad	No or regular
chr14	56445216	56455361	Domain-1581	Distal	Broad	Broad	Broad
chr14	56569182	56575949	Domain-1582	Promoter	No or regular	Broad	Broad
chr14	56666075	56671428	Domain-1583	Promoter	Broad	No or regular	No or regular
chr14	56770515	56780084	Domain-1584	Promoter	Broad	Broad	No or regular
chr14	56878900	56889988	Domain-1585	Promoter	Broad	Broad	Broad
chr14	57534252	57540186	Domain-1586	Distal	No or regular	Broad	No or regular
chr14	57567074	57572912	Domain-1587	Promoter	No or regular	No or regular	Broad
chr14	57743083	57748783	Domain-1588	Promoter	No or regular	Broad	No or regular
chr14	57887181	57893167	Domain-1589	Promoter	No or regular	Broad	Broad
chr14	59138767	59145302	Domain-1590	Promoter	No or regular	Broad	Broad
chr14	59171782	59182626	Domain-1591	Promoter	Broad	Broad	Broad
chr14	59566481	59573959	Domain-1592	Distal	Broad	Broad	No or regular
chr14	59624847	59632536	Domain-1593	Promoter	No or regular	Broad	No or regular
chr14	60083804	60090752	Domain-1594	Promoter	No or regular	Broad	Broad
chr14	60193165	60200709	Domain-1595	Distal	No or regular	Broad	Broad
chr14	60262915	60268339	Domain-1596	Promoter	Broad	No or regular	No or regular
chr14	60341597	60351183	Domain-1597	Distal	No or regular	No or regular	Broad
chr14	60371472	60383516	Domain-1598	Promoter	Broad	Broad	Broad
chr14	60482135	60487591	Domain-1599	Distal	Broad	Broad	No or regular
chr14	60776812	60791288	Domain-1600	Promoter	Broad	Broad	Broad
chr14	61150287	61155667	Domain-1601	Distal	No or regular	Broad	No or regular
chr14	61301310	61308660	Domain-1602	Promoter	No or regular	Broad	Broad
chr14	61491404	61498970	Domain-1603	Promoter	No or regular	Broad	No or regular
chr14	61521448	61531913	Domain-1604	Distal	Broad	Broad	Broad
chr14	61645213	61652519	Domain-1605	Distal	Broad	Broad	No or regular
chr14	61674887	61683590	Domain-1606	Promoter	No or regular	No or regular	Broad
chr14	62757945	62764047	Domain-1607	Promoter	Broad	Broad	No or regular
chr14	63174436	63179588	Domain-1608	Promoter	Broad	No or regular	No or regular
chr14	63433602	63440182	Domain-1609	Promoter	Broad	Broad	No or regular
chr14	63982358	63989575	Domain-1610	Promoter	No or regular	Broad	No or regular
chr14	64082083	64088393	Domain-1611	Promoter	No or regular	No or regular	Broad
chr14	64935009	64940150	Domain-1612	Distal	No or regular	Broad	No or regular
chr14	65542419	65552884	Domain-1613	Distal	No or regular	Broad	No or regular
chr14	65623230	65631316	Domain-1614	Distal	Broad	Broad	Broad
chr14	66075290	66080341	Domain-1615	Promoter	Broad	No or regular	No or regular
chr14	66899106	66907471	Domain-1616	Distal	Broad	Broad	No or regular
chr14	66936156	66943978	Domain-1617	Distal	No or regular	Broad	Broad
chr14	67067676	67073618	Domain-1618	Promoter	Broad	Broad	No or regular
chr14	67076585	67082654	Domain-1619	Distal	No or regular	Broad	No or regular
chr14	67135103	67140490	Domain-1620	Distal	No or regular	No or regular	Broad
chr14	67394107	67400996	Domain-1621	Promoter	Broad	Broad	No or regular
chr14	67704559	67718983	Domain-1622	Promoter	Broad	Broad	Broad
chr14	69098251	69106700	Domain-1623	Distal	Broad	Broad	No or regular
chr14	69167848	69187301	Domain-1624	Promoter	Broad	Broad	Broad
chr14	69325795	69331830	Domain-1625	Distal	Broad	Broad	No or regular
chr14	69544045	69551311	Domain-1626	Distal	No or regular	Broad	No or regular
chr14	69727453	69734157	Domain-1627	Promoter	Broad	Broad	No or regular
chr14	69835866	69842790	Domain-1628	Promoter	Broad	Broad	No or regular
chr14	70073197	70085483	Domain-1629	Promoter	No or regular	Broad	Broad
chr14	70203432	70216275	Domain-1630	Promoter	Broad	Broad	Broad
chr14	70284641	70291861	Domain-1631	Promoter	Broad	Broad	No or regular
chr14	70425246	70430384	Domain-1632	Promoter	Broad	No or regular	No or regular
chr14	70503887	70509064	Domain-1633	Distal	No or regular	Broad	No or regular
chr14	70939031	70947309	Domain-1634	Distal	No or regular	No or regular	Broad
chr14	71851396	71863408	Domain-1635	Promoter	Broad	Broad	Broad
chr14	71879429	71885478	Domain-1636	Distal	No or regular	Broad	No or regular
chr14	71939968	71950899	Domain-1637	Distal	No or regular	Broad	No or regular
chr14	72666028	72672485	Domain-1638	Distal	Broad	Broad	No or regular
chr14	72786879	72795546	Domain-1639	Distal	No or regular	Broad	Broad
chr14	73551206	73558507	Domain-1640	Promoter	No or regular	Broad	Broad
chr14	75586974	75594653	Domain-1641	Promoter	No or regular	Broad	Broad
chr14	75638848	75645627	Domain-1642	Promoter	Broad	Broad	No or regular
chr14	75784726	75792419	Domain-1643	Promoter	No or regular	Broad	No or regular
chr14	75801846	75807253	Domain-1644	Distal	Broad	No or regular	No or regular
chr14	75831236	75837507	Domain-1645	Distal	Broad	Broad	Broad
chr14	75841358	75848457	Domain-1646	Promoter	Broad	Broad	Broad
chr14	76020187	76028598	Domain-1647	Distal	Broad	Broad	Broad
chr14	76069785	76074895	Domain-1648	Distal	Broad	No or regular	No or regular
chr14	76211624	76218950	Domain-1649	Distal	No or regular	Broad	Broad
chr14	76474886	76482921	Domain-1650	Distal	Broad	Broad	Broad
chr14	76500187	76509272	Domain-1651	Promoter	Broad	Broad	No or regular
chr14	76516304	76523543	Domain-1652	Promoter	Broad	Broad	No or regular
chr14	76569101	76578589	Domain-1653	Distal	Broad	Broad	No or regular
chr14	76671470	76682715	Domain-1654	Promoter	Broad	Broad	No or regular
chr14	76731628	76738270	Domain-1655	Distal	No or regular	Broad	No or regular
chr14	76757566	76764832	Domain-1656	Distal	Broad	Broad	No or regular
chr14	78534252	78540119	Domain-1657	Promoter	Broad	No or regular	No or regular
chr14	78639341	78647401	Domain-1658	Promoter	Broad	Broad	No or regular
chr14	79210792	79217477	Domain-1659	Distal	Broad	Broad	No or regular
chr14	79424935	79430705	Domain-1660	Promoter	No or regular	No or regular	Broad
chr14	79450186	79456437	Domain-1661	Promoter	No or regular	No or regular	Broad
chr14	79585337	79590347	Domain-1662	Promoter	Broad	No or regular	No or regular
chr14	79701003	79707044	Domain-1663	Promoter	Broad	Broad	No or regular
chr14	84070973	84078373	Domain-1664	Distal	Broad	Broad	No or regular
chr14	86489367	86497520	Domain-1665	Distal	Broad	Broad	No or regular
chr14	87621661	87627017	Domain-1666	Distal	Broad	No or regular	No or regular
chr14	94732013	94738100	Domain-1667	Distal	Broad	Broad	No or regular
chr14	99097476	99104924	Domain-1668	Promoter	Broad	Broad	No or regular
chr14	99293178	99305951	Domain-1669	Promoter	No or regular	Broad	Broad
chr14	100209803	100216025	Domain-1670	Distal	Broad	Broad	No or regular
chr14	101196077	101203288	Domain-1671	Promoter	Broad	Broad	Broad
chr14	103088591	103095919	Domain-1672	Distal	No or regular	No or regular	Broad
chr14	103112470	103117661	Domain-1673	Distal	No or regular	No or regular	Broad
chr14	103724847	103731186	Domain-1674	Distal	Broad	Broad	No or regular
chr14	105171822	105181498	Domain-1675	Promoter	Broad	Broad	No or regular
chr14	105253912	105261458	Domain-1676	Promoter	No or regular	Broad	No or regular
chr14	105497917	105503828	Domain-1677	Promoter	No or regular	Broad	Broad
chr14	106477758	106491142	Domain-1678	Promoter	No or regular	No or regular	Broad
chr14	108928489	108933609	Domain-1679	Distal	No or regular	Broad	No or regular
chr14	113837994	113844313	Domain-1680	Distal	Broad	Broad	Broad
chr14	114942724	114949149	Domain-1681	Promoter	Broad	No or regular	No or regular
chr14	118040709	118047474	Domain-1682	Distal	Broad	Broad	No or regular
chr14	118274959	118285380	Domain-1683	Distal	Broad	Broad	Broad
chr14	118911641	118929705	Domain-1684	Promoter	Broad	Broad	Broad
chr14	118934129	118940943	Domain-1685	Promoter	Broad	Broad	No or regular
chr14	119747813	119754028	Domain-1686	Promoter	No or regular	No or regular	Broad
chr14	120473264	120479625	Domain-1687	Promoter	Broad	Broad	No or regular
chr14	120634004	120641053	Domain-1688	Distal	No or regular	No or regular	Broad
chr14	120894656	120904270	Domain-1689	Distal	Broad	Broad	Broad
chr14	120908760	120914402	Domain-1690	Promoter	Broad	Broad	Broad
chr14	122102508	122111403	Domain-1691	Promoter	Broad	Broad	Broad
chr14	122228675	122235229	Domain-1692	Promoter	Broad	Broad	No or regular
chr14	122461459	122466735	Domain-1693	Promoter	No or regular	No or regular	Broad
chr14	124665663	124671014	Domain-1694	Distal	No or regular	Broad	No or regular
chr15	4896379	4901629	Domain-1695	Promoter	Broad	No or regular	No or regular
chr15	6649855	6658265	Domain-1696	Distal	Broad	Broad	Broad
chr15	8222166	8228911	Domain-1697	Distal	No or regular	Broad	No or regular
chr15	8441605	8450341	Domain-1698	Promoter	Broad	Broad	No or regular
chr15	9151984	9158261	Domain-1699	Promoter	No or regular	No or regular	Broad
chr15	9183896	9191325	Domain-1700	Distal	No or regular	Broad	Broad
chr15	10553598	10562537	Domain-1701	Promoter	Broad	Broad	Broad
chr15	10708859	10723749	Domain-1702	Promoter	Broad	Broad	Broad
chr15	11903564	11908981	Domain-1703	Promoter	Broad	Broad	No or regular
chr15	11914005	11919882	Domain-1704	Distal	No or regular	Broad	No or regular
chr15	11990017	12000667	Domain-1705	Promoter	Broad	Broad	Broad
chr15	12103079	12109944	Domain-1706	Distal	No or regular	Broad	Broad
chr15	12115216	12120610	Domain-1707	Promoter	Broad	Broad	No or regular
chr15	12194224	12200375	Domain-1708	Distal	No or regular	No or regular	Broad
chr15	12200640	12210317	Domain-1709	Promoter	Broad	Broad	Broad
chr15	12212811	12218487	Domain-1710	Distal	No or regular	Broad	No or regular
chr15	12309371	12315007	Domain-1711	Distal	No or regular	No or regular	Broad
chr15	12319475	12325173	Domain-1712	Promoter	Broad	No or regular	No or regular
chr15	19180913	19188092	Domain-1713	Distal	Broad	Broad	No or regular
chr15	19452036	19458165	Domain-1714	Distal	No or regular	No or regular	Broad
chr15	20662809	20667868	Domain-1715	Promoter	No or regular	Broad	No or regular
chr15	21607745	21615370	Domain-1716	Distal	Broad	Broad	No or regular
chr15	21995680	22001996	Domain-1717	Distal	No or regular	Broad	No or regular
chr15	24718730	24726622	Domain-1718	Distal	Broad	Broad	No or regular
chr15	24968337	24976156	Domain-1719	Distal	No or regular	Broad	Broad
chr15	25329493	25334678	Domain-1720	Distal	No or regular	Broad	No or regular
chr15	25839825	25845853	Domain-1721	Promoter	No or regular	No or regular	Broad
chr15	30029141	30038006	Domain-1722	Distal	No or regular	Broad	Broad
chr15	30456274	30461850	Domain-1723	Distal	No or regular	Broad	No or regular
chr15	31035190	31040548	Domain-1724	Promoter	No or regular	No or regular	Broad
chr15	31262007	31271109	Domain-1725	Distal	Broad	Broad	Broad
chr15	31446123	31456248	Domain-1726	Promoter	Broad	Broad	Broad
chr15	31598110	31603744	Domain-1727	Promoter	Broad	No or regular	No or regular
chr15	31731809	31738938	Domain-1728	Distal	No or regular	Broad	Broad
chr15	32196593	32201626	Domain-1729	Distal	No or regular	Broad	No or regular
chr15	32423302	32430677	Domain-1730	Distal	Broad	Broad	No or regular
chr15	32763089	32774611	Domain-1731	Distal	No or regular	Broad	No or regular
chr15	33065105	33072582	Domain-1732	Distal	No or regular	Broad	Broad
chr15	33544881	33552467	Domain-1733	Distal	No or regular	Broad	Broad
chr15	33681642	33689515	Domain-1734	Promoter	Broad	Broad	Broad
chr15	34022746	34039459	Domain-1735	Distal	Broad	Broad	No or regular
chr15	34132454	34137524	Domain-1736	Distal	No or regular	Broad	No or regular
chr15	34440454	34446397	Domain-1737	Promoter	Broad	Broad	No or regular
chr15	34674307	34679485	Domain-1738	Promoter	No or regular	No or regular	Broad
chr15	34864630	34870305	Domain-1739	Distal	No or regular	Broad	Broad
chr15	35369551	35375030	Domain-1740	Promoter	No or regular	Broad	No or regular
chr15	35435965	35441042	Domain-1741	Distal	No or regular	Broad	No or regular
chr15	36136692	36142235	Domain-1742	Promoter	No or regular	No or regular	Broad
chr15	36160288	36166605	Domain-1743	Promoter	Broad	Broad	No or regular
chr15	36172263	36182776	Domain-1744	Promoter	Broad	Broad	No or regular
chr15	36279253	36285243	Domain-1745	Promoter	Broad	Broad	No or regular
chr15	36604081	36612817	Domain-1746	Promoter	Broad	Broad	No or regular
chr15	36788665	36798148	Domain-1747	Promoter	Broad	Broad	Broad
chr15	37134249	37139786	Domain-1748	Distal	No or regular	Broad	No or regular
chr15	38073596	38080157	Domain-1749	Promoter	No or regular	Broad	No or regular
chr15	38217353	38228823	Domain-1750	Promoter	Broad	Broad	Broad
chr15	38512814	38523626	Domain-1751	Promoter	Broad	Broad	Broad
chr15	41783833	41795524	Domain-1752	Promoter	Broad	Broad	Broad
chr15	44062257	44071574	Domain-1753	Distal	Broad	Broad	Broad
chr15	45082467	45089918	Domain-1754	Distal	Broad	Broad	No or regular
chr15	45630212	45635865	Domain-1755	Distal	No or regular	Broad	Broad
chr15	45974775	45981349	Domain-1756	Distal	No or regular	Broad	Broad
chr15	46322182	46328998	Domain-1757	Promoter	No or regular	Broad	No or regular
chr15	47519253	47527581	Domain-1758	Distal	Broad	Broad	Broad
chr15	51996773	52003844	Domain-1759	Distal	No or regular	No or regular	Broad
chr15	53342306	53347587	Domain-1760	Promoter	No or regular	Broad	No or regular
chr15	54983335	54989992	Domain-1761	Distal	Broad	Broad	No or regular
chr15	55081179	55086556	Domain-1762	Distal	No or regular	Broad	No or regular
chr15	55589231	55596609	Domain-1763	Distal	No or regular	Broad	Broad
chr15	56065705	56071814	Domain-1764	Distal	No or regular	Broad	Broad
chr15	56599615	56606911	Domain-1765	Distal	No or regular	Broad	No or regular
chr15	57474677	57480304	Domain-1766	Promoter	No or regular	Broad	No or regular
chr15	57909802	57918209	Domain-1767	Promoter	Broad	Broad	Broad
chr15	57973820	57978954	Domain-1768	Distal	No or regular	Broad	No or regular
chr15	58114707	58123326	Domain-1769	Distal	No or regular	Broad	Broad
chr15	58413163	58419018	Domain-1770	Promoter	Broad	Broad	No or regular
chr15	58885544	58903442	Domain-1771	Promoter	Broad	Broad	Broad
chr15	59269835	59284225	Domain-1772	Distal	Broad	Broad	Broad
chr15	59302725	59308934	Domain-1773	Promoter	Broad	Broad	No or regular
chr15	59310267	59322175	Domain-1774	Promoter	Broad	Broad	Broad
chr15	59616683	59622464	Domain-1775	Distal	No or regular	Broad	Broad
chr15	62948093	62953278	Domain-1776	Distal	Broad	No or regular	No or regular
chr15	63486167	63494987	Domain-1777	Distal	Broad	Broad	Broad
chr15	63846996	63852251	Domain-1778	Promoter	No or regular	Broad	No or regular
chr15	63914047	63920324	Domain-1779	Promoter	No or regular	Broad	No or regular
chr15	64309452	64317656	Domain-1780	Promoter	Broad	Broad	No or regular
chr15	65785350	65792606	Domain-1781	Promoter	Broad	Broad	No or regular
chr15	66043873	66050046	Domain-1782	Distal	No or regular	Broad	No or regular
chr15	68359579	68365344	Domain-1783	Distal	Broad	Broad	No or regular
chr15	69227429	69236592	Domain-1784	Distal	No or regular	Broad	No or regular
chr15	69631534	69636867	Domain-1785	Distal	No or regular	Broad	No or regular
chr15	71667671	71673267	Domain-1786	Distal	No or regular	Broad	No or regular
chr15	71852308	71857606	Domain-1787	Distal	Broad	No or regular	No or regular
chr15	71949448	71956664	Domain-1788	Distal	Broad	Broad	No or regular
chr15	72803896	72812489	Domain-1789	Promoter	Broad	Broad	Broad
chr15	73087880	73093097	Domain-1790	Promoter	Broad	No or regular	No or regular
chr15	73181089	73187347	Domain-1791	Promoter	Broad	Broad	No or regular
chr15	73643107	73648487	Domain-1792	Distal	Broad	Broad	No or regular
chr15	73723879	73731373	Domain-1793	Promoter	No or regular	No or regular	Broad
chr15	73827593	73841918	Domain-1794	Promoter	Broad	Broad	Broad
chr15	74632070	74642410	Domain-1795	Promoter	Broad	Broad	Broad
chr15	74669445	74674715	Domain-1796	Promoter	No or regular	Broad	No or regular
chr15	74813193	74824747	Domain-1797	Promoter	Broad	Broad	Broad
chr15	74878260	74888104	Domain-1798	Promoter	Broad	Broad	Broad
chr15	75615493	75621344	Domain-1799	Promoter	Broad	Broad	No or regular
chr15	75837565	75843186	Domain-1800	Promoter	Broad	Broad	No or regular
chr15	75899579	75913357	Domain-1801	Promoter	Broad	Broad	Broad
chr15	75965184	75970841	Domain-1802	Promoter	Broad	Broad	No or regular
chr15	75977380	75986572	Domain-1803	Promoter	Broad	Broad	No or regular
chr15	76077540	76082658	Domain-1804	Promoter	No or regular	Broad	No or regular
chr15	76090028	76098205	Domain-1805	Promoter	Broad	Broad	No or regular
chr15	76264613	76271612	Domain-1806	Promoter	No or regular	No or regular	Broad
chr15	76290417	76298878	Domain-1807	Promoter	Broad	Broad	No or regular
chr15	76306448	76312363	Domain-1808	Promoter	No or regular	No or regular	Broad
chr15	76348793	76357557	Domain-1809	Promoter	Broad	Broad	No or regular
chr15	76367921	76376428	Domain-1810	Promoter	No or regular	Broad	No or regular
chr15	76473244	76481469	Domain-1811	Promoter	Broad	Broad	No or regular
chr15	76510292	76526213	Domain-1812	Promoter	Broad	Broad	Broad
chr15	76531090	76539381	Domain-1813	Promoter	No or regular	Broad	No or regular
chr15	76666962	76674083	Domain-1814	Promoter	Broad	Broad	No or regular
chr15	76813539	76818813	Domain-1815	Promoter	No or regular	No or regular	Broad
chr15	76979114	76992831	Domain-1816	Distal	Broad	Broad	Broad
chr15	77081542	77087981	Domain-1817	Promoter	No or regular	No or regular	Broad
chr15	77425077	77431573	Domain-1818	Distal	No or regular	Broad	Broad
chr15	77559094	77564223	Domain-1819	Promoter	Broad	No or regular	No or regular
chr15	78382731	78399651	Domain-1820	Promoter	Broad	Broad	Broad
chr15	78666798	78675481	Domain-1821	Distal	Broad	Broad	Broad
chr15	79058363	79068043	Domain-1822	Promoter	Broad	Broad	Broad
chr15	79123045	79128788	Domain-1823	Distal	No or regular	No or regular	Broad
chr15	79224591	79234292	Domain-1824	Promoter	Broad	Broad	Broad
chr15	79309295	79315980	Domain-1825	Distal	No or regular	No or regular	Broad
chr15	79325934	79331400	Domain-1826	Promoter	Broad	Broad	No or regular
chr15	79540555	79550634	Domain-1827	Promoter	Broad	Broad	Broad
chr15	79655643	79663264	Domain-1828	Promoter	Broad	Broad	Broad
chr15	79668108	79673906	Domain-1829	Promoter	Broad	No or regular	No or regular
chr15	79681968	79693727	Domain-1830	Promoter	Broad	Broad	Broad
chr15	79784052	79791358	Domain-1831	Distal	No or regular	Broad	Broad
chr15	79924585	79936067	Domain-1832	Promoter	Broad	Broad	Broad
chr15	79947503	79953111	Domain-1833	Distal	Broad	Broad	No or regular
chr15	79977521	79984585	Domain-1834	Distal	No or regular	Broad	No or regular
chr15	80022304	80027605	Domain-1835	Distal	No or regular	Broad	No or regular
chr15	80222539	80231087	Domain-1836	Distal	Broad	Broad	Broad
chr15	81395189	81409592	Domain-1837	Promoter	Broad	Broad	Broad
chr15	81583558	81588916	Domain-1838	Promoter	Broad	No or regular	No or regular
chr15	81716465	81731711	Domain-1839	Promoter	Broad	Broad	Broad
chr15	81854999	81861861	Domain-1840	Promoter	Broad	Broad	No or regular
chr15	81977667	81987322	Domain-1841	Promoter	Broad	Broad	No or regular
chr15	82012013	82017828	Domain-1842	Promoter	No or regular	Broad	Broad
chr15	82042197	82049982	Domain-1843	Promoter	No or regular	Broad	Broad
chr15	82057395	82066345	Domain-1844	Promoter	No or regular	No or regular	Broad
chr15	82144623	82151018	Domain-1845	Promoter	Broad	Broad	No or regular
chr15	82252799	82259313	Domain-1846	Promoter	No or regular	Broad	No or regular
chr15	82267130	82272519	Domain-1847	Distal	No or regular	Broad	No or regular
chr15	82333928	82347641	Domain-1848	Promoter	Broad	Broad	Broad
chr15	82351958	82358146	Domain-1849	Promoter	Broad	Broad	No or regular
chr15	82361701	82367981	Domain-1850	Distal	Broad	Broad	No or regular
chr15	82844852	82858944	Domain-1851	Distal	Broad	Broad	Broad
chr15	83102406	83109752	Domain-1852	Distal	Broad	Broad	No or regular
chr15	83146949	83152795	Domain-1853	Promoter	Broad	No or regular	No or regular
chr15	83300735	83308718	Domain-1854	Distal	No or regular	No or regular	Broad
chr15	83362101	83368874	Domain-1855	Promoter	Broad	Broad	No or regular
chr15	83382933	83397064	Domain-1856	Distal	No or regular	Broad	Broad
chr15	83933297	83938396	Domain-1857	Promoter	No or regular	No or regular	Broad
chr15	84050215	84057642	Domain-1858	Distal	Broad	Broad	No or regular
chr15	84532872	84541684	Domain-1859	Distal	No or regular	No or regular	Broad
chr15	84910726	84917901	Domain-1860	Distal	Broad	Broad	Broad
chr15	84920176	84926406	Domain-1861	Promoter	Broad	Broad	No or regular
chr15	85126493	85137297	Domain-1862	Promoter	Broad	Broad	Broad
chr15	85808678	85823842	Domain-1863	Promoter	Broad	Broad	No or regular
chr15	86701829	86708212	Domain-1864	Distal	No or regular	No or regular	Broad
chr15	88308833	88318753	Domain-1865	Promoter	Broad	Broad	No or regular
chr15	88595113	88605216	Domain-1866	Promoter	Broad	Broad	Broad
chr15	88744922	88755391	Domain-1867	Promoter	Broad	Broad	No or regular
chr15	88816786	88823349	Domain-1868	Promoter	No or regular	Broad	No or regular
chr15	88888021	88894881	Domain-1869	Distal	Broad	Broad	No or regular
chr15	88950621	88957623	Domain-1870	Promoter	No or regular	Broad	Broad
chr15	88975377	88986474	Domain-1871	Promoter	Broad	Broad	No or regular
chr15	89034537	89040298	Domain-1872	Distal	No or regular	Broad	No or regular
chr15	89054147	89061421	Domain-1873	Promoter	No or regular	No or regular	Broad
chr15	89169467	89190644	Domain-1874	Promoter	Broad	Broad	Broad
chr15	89422095	89432652	Domain-1875	Promoter	Broad	Broad	Broad
chr15	89452850	89460152	Domain-1876	Promoter	Broad	Broad	No or regular
chr15	89563485	89574333	Domain-1877	Promoter	Broad	Broad	Broad
chr15	89588120	89593459	Domain-1878	Promoter	No or regular	Broad	No or regular
chr15	90891725	90902091	Domain-1879	Promoter	Broad	Broad	Broad
chr15	91072870	91078533	Domain-1880	Distal	No or regular	Broad	No or regular
chr15	92508289	92514508	Domain-1881	Distal	No or regular	Broad	Broad
chr15	92698741	92707677	Domain-1882	Distal	Broad	Broad	Broad
chr15	93431702	93442287	Domain-1883	Distal	Broad	Broad	No or regular
chr15	93608956	93614277	Domain-1884	Distal	No or regular	No or regular	Broad
chr15	94135028	94142236	Domain-1885	Distal	Broad	Broad	No or regular
chr15	95157774	95163423	Domain-1886	Distal	No or regular	Broad	No or regular
chr15	96280530	96290670	Domain-1887	Promoter	Broad	Broad	Broad
chr15	97333657	97341363	Domain-1888	Distal	Broad	Broad	No or regular
chr15	97615529	97622522	Domain-1889	Distal	Broad	Broad	No or regular
chr15	98090854	98096823	Domain-1890	Promoter	Broad	Broad	No or regular
chr15	98162256	98173466	Domain-1891	Promoter	Broad	Broad	Broad
chr15	98253544	98259070	Domain-1892	Promoter	No or regular	No or regular	Broad
chr15	98397258	98403350	Domain-1893	Promoter	No or regular	No or regular	Broad
chr15	98563361	98575568	Domain-1894	Promoter	Broad	Broad	Broad
chr15	98694512	98700355	Domain-1895	Distal	Broad	No or regular	No or regular
chr15	98706995	98712088	Domain-1896	Promoter	Broad	No or regular	No or regular
chr15	98865444	98873024	Domain-1897	Promoter	Broad	Broad	No or regular
chr15	98914794	98921093	Domain-1898	Promoter	Broad	Broad	Broad
chr15	99390153	99399457	Domain-1899	Promoter	Broad	Broad	Broad
chr15	99418536	99426775	Domain-1900	Distal	No or regular	No or regular	Broad
chr15	99961620	99969344	Domain-1901	Promoter	No or regular	Broad	Broad
chr15	100152523	100161751	Domain-1902	Promoter	Broad	Broad	Broad
chr15	100225712	100233988	Domain-1903	Promoter	Broad	Broad	No or regular
chr15	100481099	100489489	Domain-1904	Distal	Broad	Broad	No or regular
chr15	100576344	100582995	Domain-1905	Distal	Broad	Broad	No or regular
chr15	100598777	100605272	Domain-1906	Promoter	Broad	Broad	No or regular
chr15	100757019	100764367	Domain-1907	Promoter	Broad	Broad	No or regular
chr15	101042347	101049853	Domain-1908	Distal	No or regular	Broad	No or regular
chr15	101263891	101269583	Domain-1909	Promoter	No or regular	Broad	No or regular
chr15	101445360	101453858	Domain-1910	Promoter	Broad	Broad	No or regular
chr15	101799666	101805312	Domain-1911	Promoter	Broad	No or regular	No or regular
chr15	102013078	102022976	Domain-1912	Distal	Broad	Broad	No or regular
chr15	102070736	102077139	Domain-1913	Promoter	No or regular	Broad	No or regular
chr15	102404295	102412936	Domain-1914	Promoter	Broad	Broad	No or regular
chr15	103099511	103105901	Domain-1915	Distal	No or regular	Broad	Broad
chr15	103154269	103159671	Domain-1916	Distal	Broad	Broad	No or regular
chr15	103237284	103244813	Domain-1917	Promoter	Broad	Broad	Broad
chr15	103425059	103432571	Domain-1918	Promoter	Broad	Broad	Broad
chr15	103443416	103450277	Domain-1919	Promoter	Broad	Broad	No or regular
chr15	103475827	103483295	Domain-1920	Distal	Broad	Broad	No or regular
chr16	3741662	3747795	Domain-1921	Promoter	Broad	Broad	Broad
chr16	3867445	3875168	Domain-1922	Promoter	Broad	Broad	Broad
chr16	3903144	3912802	Domain-1923	Promoter	Broad	Broad	Broad
chr16	4000544	4005975	Domain-1924	Promoter	Broad	Broad	No or regular
chr16	4225915	4231911	Domain-1925	Promoter	No or regular	Broad	Broad
chr16	4735635	4745955	Domain-1926	Promoter	Broad	Broad	Broad
chr16	4786722	4792248	Domain-1927	Promoter	Broad	No or regular	No or regular
chr16	4831464	4843856	Domain-1928	Promoter	Broad	Broad	No or regular
chr16	4877399	4887405	Domain-1929	Promoter	Broad	Broad	No or regular
chr16	4961681	4967366	Domain-1930	Promoter	Broad	Broad	No or regular
chr16	5007672	5014881	Domain-1931	Promoter	Broad	Broad	Broad
chr16	5047439	5052831	Domain-1932	Promoter	Broad	Broad	No or regular
chr16	8661880	8667567	Domain-1933	Distal	No or regular	Broad	No or regular
chr16	8714815	8724402	Domain-1934	Distal	Broad	Broad	Broad
chr16	8828427	8834195	Domain-1935	Promoter	Broad	Broad	No or regular
chr16	10383350	10397728	Domain-1936	Promoter	No or regular	No or regular	Broad
chr16	10541809	10547193	Domain-1937	Promoter	Broad	No or regular	No or regular
chr16	10780020	10803873	Domain-1938	Promoter	Broad	Broad	Broad
chr16	11059954	11068798	Domain-1939	Promoter	No or regular	No or regular	Broad
chr16	11171389	11181079	Domain-1940	Promoter	Broad	Broad	No or regular
chr16	11251476	11257183	Domain-1941	Promoter	No or regular	Broad	No or regular
chr16	12756153	12763466	Domain-1942	Distal	Broad	Broad	Broad
chr16	12942116	12947269	Domain-1943	Distal	Broad	No or regular	No or regular
chr16	13126906	13132919	Domain-1944	Distal	No or regular	No or regular	Broad
chr16	13400197	13405687	Domain-1945	Distal	No or regular	No or regular	Broad
chr16	13462789	13471022	Domain-1946	Promoter	Broad	Broad	Broad
chr16	13667255	13673734	Domain-1947	Promoter	Broad	Broad	No or regular
chr16	13727130	13734137	Domain-1948	Promoter	No or regular	Broad	Broad
chr16	13752860	13760194	Domain-1949	Distal	Broad	Broad	No or regular
chr16	14315194	14321149	Domain-1950	Promoter	Broad	No or regular	No or regular
chr16	16356435	16362632	Domain-1951	Promoter	Broad	Broad	No or regular
chr16	16709607	16719965	Domain-1952	Promoter	No or regular	Broad	Broad
chr16	17034208	17041401	Domain-1953	Distal	No or regular	Broad	Broad
chr16	17067573	17073529	Domain-1954	Promoter	Broad	No or regular	No or regular
chr16	17116293	17123304	Domain-1955	Promoter	No or regular	Broad	Broad
chr16	17135038	17149810	Domain-1956	Promoter	Broad	Broad	Broad
chr16	17207027	17212453	Domain-1957	Promoter	Broad	No or regular	No or regular
chr16	17274336	17280628	Domain-1958	Promoter	No or regular	Broad	No or regular
chr16	17450613	17457465	Domain-1959	Promoter	Broad	Broad	No or regular
chr16	17887505	17904744	Domain-1960	Promoter	Broad	Broad	Broad
chr16	18024941	18032407	Domain-1961	Distal	Broad	Broad	No or regular
chr16	18110629	18115694	Domain-1962	Distal	No or regular	Broad	No or regular
chr16	18210533	18221101	Domain-1963	Promoter	Broad	Broad	Broad
chr16	18624762	18630291	Domain-1964	Promoter	Broad	No or regular	No or regular
chr16	18807213	18814827	Domain-1965	Promoter	No or regular	Broad	Broad
chr16	20546403	20553011	Domain-1966	Promoter	No or regular	Broad	Broad
chr16	20677063	20685717	Domain-1967	Promoter	No or regular	No or regular	Broad
chr16	20691924	20700216	Domain-1968	Promoter	Broad	Broad	Broad
chr16	21103019	21108923	Domain-1969	Distal	No or regular	Broad	No or regular
chr16	22006444	22013711	Domain-1970	Promoter	Broad	Broad	No or regular
chr16	22261015	22268484	Domain-1971	Promoter	Broad	Broad	No or regular
chr16	23098730	23110500	Domain-1972	Promoter	Broad	Broad	Broad
chr16	23153380	23160269	Domain-1973	Distal	Broad	Broad	No or regular
chr16	23382925	23391790	Domain-1974	Distal	Broad	Broad	No or regular
chr16	23984809	23999915	Domain-1975	Promoter	Broad	Broad	No or regular
chr16	24377826	24386088	Domain-1976	Distal	No or regular	Broad	No or regular
chr16	26873595	26881427	Domain-1977	Distal	Broad	Broad	No or regular
chr16	27386835	27395191	Domain-1978	Promoter	Broad	Broad	No or regular
chr16	28604924	28611332	Domain-1979	Distal	No or regular	No or regular	Broad
chr16	30190783	30199857	Domain-1980	Distal	No or regular	Broad	Broad
chr16	31271373	31277151	Domain-1981	Promoter	No or regular	Broad	Broad
chr16	31373460	31380923	Domain-1982	Distal	Broad	Broad	Broad
chr16	31466026	31472807	Domain-1983	Distal	Broad	Broad	Broad
chr16	31894891	31900059	Domain-1984	Distal	Broad	No or regular	No or regular
chr16	32001363	32009233	Domain-1985	Promoter	Broad	Broad	No or regular
chr16	32075241	32081148	Domain-1986	Promoter	Broad	No or regular	No or regular
chr16	32274781	32287563	Domain-1987	Promoter	Broad	Broad	Broad
chr16	32329727	32335179	Domain-1988	Promoter	Broad	No or regular	No or regular
chr16	32428944	32434108	Domain-1989	Promoter	No or regular	No or regular	Broad
chr16	32488736	32502597	Domain-1990	Promoter	Broad	Broad	Broad
chr16	32772947	32779650	Domain-1991	Distal	Broad	Broad	No or regular
chr16	32874918	32882193	Domain-1992	Promoter	Broad	Broad	No or regular
chr16	32920654	32930483	Domain-1993	Distal	Broad	Broad	Broad
chr16	33051511	33063715	Domain-1994	Promoter	Broad	Broad	No or regular
chr16	34646386	34658473	Domain-1995	Promoter	No or regular	Broad	Broad
chr16	35552052	35558577	Domain-1996	Distal	Broad	Broad	No or regular
chr16	35980479	35985595	Domain-1997	Promoter	Broad	No or regular	No or regular
chr16	36026537	36032231	Domain-1998	Distal	No or regular	Broad	Broad
[truncated: 3,138 more rows]

## Sheet: Broad H3K27ac domains
Broad H3K27ac domains in round spermatids
chr	start	end	Broad H3K27ac domains (>=5kb)	Genomic features	RS2	RS4	RS8
chr1	9738478	9751199	Domain-1	Promoter	Broad	Broad	No or regular
chr1	9763103	9770927	Domain-2	Distal	No or regular	Broad	No or regular
chr1	10036483	10041989	Domain-3	Promoter	Broad	No or regular	No or regular
chr1	10053681	10062389	Domain-4	Distal	No or regular	Broad	Broad
chr1	11323965	11330347	Domain-5	Distal	Broad	Broad	No or regular
chr1	13067309	13072735	Domain-6	Distal	No or regular	Broad	No or regular
chr1	13587327	13594090	Domain-7	Promoter	No or regular	Broad	Broad
chr1	16101883	16107149	Domain-8	Promoter	No or regular	No or regular	Broad
chr1	16251453	16258165	Domain-9	Distal	No or regular	No or regular	Broad
chr1	16651211	16658850	Domain-10	Promoter	No or regular	Broad	Broad
chr1	20914072	20921187	Domain-11	Distal	Broad	Broad	No or regular
chr1	21040546	21046693	Domain-12	Distal	No or regular	Broad	No or regular
chr1	23906893	23912156	Domain-13	Promoter	No or regular	Broad	No or regular
chr1	24676222	24682452	Domain-14	Promoter	Broad	Broad	No or regular
chr1	30947047	30952689	Domain-15	Promoter	Broad	Broad	No or regular
chr1	31219438	31227821	Domain-16	Promoter	Broad	Broad	No or regular
chr1	33809699	33816755	Domain-17	Promoter	No or regular	Broad	Broad
chr1	36371007	36376229	Domain-18	Promoter	No or regular	Broad	No or regular
chr1	36471027	36476624	Domain-19	Promoter	No or regular	Broad	No or regular
chr1	36582912	36597464	Domain-20	Promoter	No or regular	Broad	Broad
chr1	36598307	36605444	Domain-21	Distal	No or regular	Broad	No or regular
chr1	36606799	36613374	Domain-22	Distal	No or regular	Broad	No or regular
chr1	36673724	36685575	Domain-23	Promoter	Broad	Broad	No or regular
chr1	36705711	36718914	Domain-24	Promoter	Broad	Broad	No or regular
chr1	36789495	36794975	Domain-25	Distal	No or regular	No or regular	Broad
chr1	37264797	37271301	Domain-26	Distal	No or regular	Broad	No or regular
chr1	37428495	37434443	Domain-27	Promoter	Broad	Broad	No or regular
chr1	37484548	37491139	Domain-28	Promoter	No or regular	Broad	No or regular
chr1	37991642	38001897	Domain-29	Promoter	Broad	Broad	No or regular
chr1	38128554	38134650	Domain-30	Promoter	No or regular	Broad	No or regular
chr1	39715285	39722250	Domain-31	Promoter	Broad	No or regular	No or regular
chr1	44097308	44104750	Domain-32	Promoter	Broad	Broad	No or regular
chr1	46025839	46034812	Domain-33	Promoter	No or regular	Broad	Broad
chr1	46064936	46071061	Domain-34	Promoter	Broad	Broad	No or regular
chr1	46420919	46429743	Domain-35	Promoter	Broad	Broad	No or regular
chr1	46850648	46855808	Domain-36	Promoter	Broad	No or regular	No or regular
chr1	50102443	50110066	Domain-37	Distal	Broad	No or regular	No or regular
chr1	51473999	51481059	Domain-38	Promoter	No or regular	Broad	No or regular
chr1	52841638	52846838	Domain-39	Promoter	Broad	No or regular	No or regular
chr1	52960015	52966842	Domain-40	Distal	No or regular	Broad	No or regular
chr1	53184633	53192088	Domain-41	Promoter	Broad	Broad	No or regular
chr1	53700164	53711812	Domain-42	Promoter	Broad	Broad	No or regular
chr1	53782134	53787372	Domain-43	Promoter	No or regular	Broad	No or regular
chr1	54327258	54334038	Domain-44	Distal	Broad	Broad	No or regular
chr1	55025018	55031595	Domain-45	Promoter	Broad	Broad	No or regular
chr1	55070475	55076554	Domain-46	Distal	Broad	No or regular	No or regular
chr1	55234840	55243450	Domain-47	Promoter	Broad	Broad	No or regular
chr1	55359361	55365938	Domain-48	Promoter	Broad	No or regular	No or regular
chr1	57373791	57380120	Domain-49	Promoter	Broad	No or regular	No or regular
chr1	58419997	58428434	Domain-50	Promoter	Broad	Broad	No or regular
chr1	58689612	58698617	Domain-51	Promoter	No or regular	Broad	No or regular
chr1	58892373	58897683	Domain-52	Distal	No or regular	Broad	No or regular
chr1	59012012	59017995	Domain-53	Distal	No or regular	Broad	No or regular
chr1	59546845	59554001	Domain-54	Distal	No or regular	Broad	Broad
chr1	59985629	59995238	Domain-55	Distal	No or regular	Broad	Broad
chr1	62791380	62796897	Domain-56	Promoter	Broad	No or regular	No or regular
chr1	64688202	64693553	Domain-57	Promoter	Broad	Broad	No or regular
chr1	69825002	69831266	Domain-58	Promoter	Broad	Broad	No or regular
chr1	72217702	72226834	Domain-59	Distal	No or regular	Broad	Broad
chr1	72638546	72644637	Domain-60	Distal	Broad	Broad	No or regular
chr1	73005398	73030590	Domain-61	Promoter	Broad	Broad	Broad
chr1	73940809	73949052	Domain-62	Distal	No or regular	Broad	No or regular
chr1	74231958	74239763	Domain-63	Promoter	Broad	Broad	No or regular
chr1	74274457	74287735	Domain-64	Promoter	Broad	Broad	Broad
chr1	74538047	74550893	Domain-65	Promoter	Broad	Broad	No or regular
chr1	74597469	74603587	Domain-66	Promoter	No or regular	No or regular	Broad
chr1	74660217	74666461	Domain-67	Promoter	Broad	Broad	No or regular
chr1	74902704	74908575	Domain-68	Promoter	No or regular	Broad	No or regular
chr1	74920099	74938296	Domain-69	Promoter	Broad	Broad	No or regular
chr1	75138721	75148185	Domain-70	Promoter	Broad	Broad	No or regular
chr1	75190114	75195231	Domain-71	Promoter	Broad	No or regular	No or regular
chr1	75207840	75214085	Domain-72	Promoter	Broad	Broad	No or regular
chr1	75229187	75244568	Domain-73	Promoter	Broad	Broad	Broad
chr1	82335906	82341731	Domain-74	Promoter	No or regular	No or regular	Broad
chr1	82807030	82812149	Domain-75	Distal	No or regular	Broad	No or regular
chr1	82837174	82842516	Domain-76	Promoter	Broad	No or regular	No or regular
chr1	83272277	83279286	Domain-77	Distal	Broad	Broad	No or regular
chr1	84707983	84717587	Domain-78	Distal	Broad	Broad	No or regular
chr1	84834044	84843497	Domain-79	Promoter	Broad	Broad	Broad
chr1	85089741	85096916	Domain-80	Distal	No or regular	Broad	Broad
chr1	85101597	85107713	Domain-81	Distal	No or regular	Broad	No or regular
chr1	85236658	85243646	Domain-82	Distal	No or regular	No or regular	Broad
chr1	85246101	85260867	Domain-83	Distal	No or regular	Broad	Broad
chr1	86015228	86027343	Domain-84	Promoter	No or regular	No or regular	Broad
chr1	86060368	86067077	Domain-85	Promoter	Broad	No or regular	No or regular
chr1	86149984	86157047	Domain-86	Promoter	Broad	No or regular	No or regular
chr1	86432402	86443083	Domain-87	Distal	Broad	Broad	No or regular
chr1	86523250	86529256	Domain-88	Promoter	Broad	Broad	No or regular
chr1	86580047	86587995	Domain-89	Promoter	Broad	No or regular	No or regular
chr1	87262003	87268198	Domain-90	Promoter	Broad	No or regular	No or regular
chr1	87634129	87641654	Domain-91	Distal	No or regular	Broad	No or regular
chr1	88199995	88289198	Domain-92	Promoter	Broad	Broad	Broad
chr1	90149958	90157007	Domain-93	Promoter	Broad	Broad	No or regular
chr1	90754930	90760483	Domain-94	Distal	No or regular	Broad	No or regular
chr1	91396624	91414663	Domain-95	Promoter	Broad	Broad	No or regular
chr1	91492824	91498079	Domain-96	Promoter	Broad	No or regular	No or regular
chr1	91532977	91547338	Domain-97	Promoter	Broad	Broad	No or regular
chr1	91646472	91653102	Domain-98	Distal	No or regular	Broad	No or regular
chr1	91914558	91920557	Domain-99	Distal	No or regular	No or regular	Broad
chr1	92758008	92764626	Domain-100	Distal	No or regular	Broad	No or regular
chr1	92864587	92872107	Domain-101	Distal	No or regular	Broad	No or regular
chr1	92873736	92884910	Domain-102	Distal	No or regular	Broad	Broad
chr1	92898542	92903880	Domain-103	Promoter	Broad	No or regular	No or regular
chr1	92906447	92915493	Domain-104	Promoter	No or regular	No or regular	Broad
chr1	92932683	92938405	Domain-105	Promoter	Broad	Broad	No or regular
chr1	92988219	93001051	Domain-106	Distal	Broad	Broad	No or regular
chr1	93113642	93119130	Domain-107	Distal	Broad	Broad	No or regular
chr1	93333260	93346724	Domain-108	Promoter	Broad	Broad	No or regular
chr1	93411698	93417119	Domain-109	Distal	No or regular	Broad	No or regular
chr1	93800446	93806489	Domain-110	Promoter	Broad	Broad	No or regular
chr1	96553013	96558514	Domain-111	Distal	No or regular	Broad	No or regular
chr1	96993161	96999404	Domain-112	Promoter	No or regular	Broad	No or regular
chr1	98722400	98727441	Domain-113	Distal	No or regular	Broad	No or regular
chr1	105989337	105994748	Domain-114	Promoter	Broad	No or regular	No or regular
chr1	118608323	118614450	Domain-115	Distal	Broad	Broad	No or regular
chr1	118673102	118678717	Domain-116	Distal	No or regular	Broad	No or regular
chr1	119324668	119329820	Domain-117	Distal	No or regular	No or regular	Broad
chr1	119523315	119529471	Domain-118	Promoter	No or regular	Broad	No or regular
chr1	119647192	119652476	Domain-119	Promoter	Broad	No or regular	No or regular
chr1	119897803	119902857	Domain-120	Distal	No or regular	No or regular	Broad
chr1	119903386	119915754	Domain-121	Promoter	Broad	Broad	Broad
chr1	119994215	119999220	Domain-122	Promoter	No or regular	Broad	No or regular
chr1	120085975	120091676	Domain-123	Distal	No or regular	No or regular	Broad
chr1	123506811	123512350	Domain-124	Distal	No or regular	Broad	No or regular
chr1	125433830	125440030	Domain-125	Promoter	Broad	No or regular	No or regular
chr1	128242336	128247388	Domain-126	Promoter	Broad	No or regular	No or regular
chr1	130713226	130719929	Domain-127	Promoter	Broad	No or regular	Broad
chr1	131127388	131141792	Domain-128	Promoter	Broad	Broad	No or regular
chr1	132141748	132151644	Domain-129	Distal	No or regular	No or regular	Broad
chr1	132503551	132511719	Domain-130	Promoter	No or regular	Broad	Broad
chr1	133129160	133136077	Domain-131	Promoter	Broad	Broad	Broad
chr1	133158359	133164530	Domain-132	Distal	No or regular	Broad	No or regular
chr1	133249744	133262029	Domain-133	Distal	Broad	Broad	Broad
chr1	133656822	133661876	Domain-134	Promoter	No or regular	Broad	No or regular
chr1	133749944	133756196	Domain-135	Promoter	Broad	No or regular	No or regular
chr1	134140850	134145939	Domain-136	Distal	Broad	No or regular	No or regular
chr1	134553105	134568456	Domain-137	Promoter	Broad	Broad	Broad
chr1	134960342	134966320	Domain-138	Promoter	Broad	Broad	No or regular
chr1	136128986	136135164	Domain-139	Promoter	No or regular	No or regular	Broad
chr1	136137429	136142683	Domain-140	Distal	No or regular	No or regular	Broad
chr1	136211496	136218178	Domain-141	Distal	No or regular	No or regular	Broad
chr1	136219956	136228820	Domain-142	Distal	No or regular	No or regular	Broad
chr1	136601412	136607074	Domain-143	Distal	No or regular	Broad	No or regular
chr1	139433918	139438932	Domain-144	Distal	No or regular	Broad	No or regular
chr1	143342057	143347311	Domain-145	Distal	No or regular	Broad	No or regular
chr1	143693981	143705030	Domain-146	Promoter	Broad	Broad	No or regular
chr1	150470475	150476990	Domain-147	Distal	No or regular	Broad	No or regular
chr1	151339409	151347250	Domain-148	Promoter	Broad	Broad	No or regular
chr1	152648895	152655170	Domain-149	Distal	No or regular	Broad	No or regular
chr1	152681459	152691874	Domain-150	Distal	No or regular	Broad	No or regular
chr1	152748603	152753837	Domain-151	Promoter	No or regular	Broad	No or regular
chr1	152900422	152906105	Domain-152	Promoter	Broad	Broad	No or regular
chr1	152932995	152938616	Domain-153	Distal	No or regular	Broad	No or regular
chr1	153423711	153429753	Domain-154	Promoter	Broad	No or regular	No or regular
chr1	153484141	153489433	Domain-155	Promoter	Broad	No or regular	No or regular
chr1	155095630	155102179	Domain-156	Promoter	Broad	Broad	No or regular
chr1	155446598	155454399	Domain-157	Distal	No or regular	Broad	No or regular
chr1	155793317	155800686	Domain-158	Distal	No or regular	Broad	No or regular
chr1	155806307	155823475	Domain-159	Promoter	Broad	Broad	No or regular
chr1	155857879	155863690	Domain-160	Distal	No or regular	No or regular	Broad
chr1	156017804	156024249	Domain-161	Distal	Broad	Broad	No or regular
chr1	156029031	156042810	Domain-162	Promoter	Broad	Broad	Broad
chr1	156299278	156307188	Domain-163	Promoter	Broad	Broad	No or regular
chr1	156418678	156424576	Domain-164	Distal	Broad	No or regular	No or regular
chr1	156510763	156515910	Domain-165	Distal	No or regular	No or regular	Broad
chr1	157106322	157111656	Domain-166	Promoter	No or regular	No or regular	Broad
chr1	160041109	160047070	Domain-167	Promoter	No or regular	No or regular	Broad
chr1	160209599	160217548	Domain-168	Promoter	Broad	Broad	No or regular
chr1	160888507	160893642	Domain-169	Distal	No or regular	Broad	No or regular
chr1	161069038	161074193	Domain-170	Promoter	No or regular	Broad	No or regular
chr1	161168881	161177690	Domain-171	Distal	Broad	No or regular	No or regular
chr1	161872063	161879156	Domain-172	Promoter	Broad	Broad	No or regular
chr1	161975684	161981373	Domain-173	Promoter	No or regular	Broad	No or regular
chr1	162567259	162572293	Domain-174	Promoter	Broad	No or regular	No or regular
chr1	162668581	162676018	Domain-175	Distal	No or regular	No or regular	Broad
chr1	162736366	162744000	Domain-176	Promoter	Broad	Broad	No or regular
chr1	163759443	163767060	Domain-177	Distal	No or regular	Broad	No or regular
chr1	164458070	164464307	Domain-178	Promoter	Broad	No or regular	No or regular
chr1	164958192	164963651	Domain-179	Distal	No or regular	Broad	No or regular
chr1	165086244	165093946	Domain-180	Promoter	Broad	Broad	No or regular
chr1	165216119	165221120	Domain-181	Distal	Broad	No or regular	No or regular
chr1	165457991	165465529	Domain-182	Promoter	Broad	Broad	No or regular
chr1	165480259	165487450	Domain-183	Promoter	Broad	Broad	No or regular
chr1	165861198	165867959	Domain-184	Distal	No or regular	Broad	No or regular
chr1	166233616	166240884	Domain-185	Promoter	Broad	Broad	No or regular
chr1	167239458	167245925	Domain-186	Distal	No or regular	Broad	Broad
chr1	167268605	167274930	Domain-187	Distal	No or regular	Broad	No or regular
chr1	167463324	167468605	Domain-188	Promoter	No or regular	Broad	No or regular
chr1	168348498	168356811	Domain-189	Distal	Broad	Broad	No or regular
chr1	170307582	170315138	Domain-190	Promoter	Broad	Broad	No or regular
chr1	171118601	171128739	Domain-191	Promoter	Broad	Broad	Broad
chr1	171280110	171298078	Domain-192	Promoter	Broad	Broad	No or regular
chr1	171326834	171334872	Domain-193	Promoter	Broad	Broad	No or regular
chr1	171338270	171348425	Domain-194	Promoter	Broad	Broad	No or regular
chr1	171382143	171390730	Domain-195	Promoter	No or regular	No or regular	Broad
chr1	172145234	172151735	Domain-196	Promoter	Broad	No or regular	No or regular
chr1	172199613	172207072	Domain-197	Promoter	Broad	Broad	No or regular
chr1	172322629	172329985	Domain-198	Promoter	Broad	No or regular	No or regular
chr1	172480640	172489108	Domain-199	Promoter	No or regular	No or regular	Broad
chr1	172519790	172527151	Domain-200	Promoter	No or regular	Broad	No or regular
chr1	174212933	174218122	Domain-201	Distal	No or regular	Broad	No or regular
chr1	176810758	176817194	Domain-202	Promoter	Broad	No or regular	No or regular
chr1	177786541	177797000	Domain-203	Promoter	No or regular	Broad	No or regular
chr1	178271419	178278652	Domain-204	Distal	Broad	Broad	No or regular
chr1	178314151	178324209	Domain-205	Promoter	Broad	Broad	No or regular
chr1	178328554	178342758	Domain-206	Promoter	Broad	Broad	Broad
chr1	179666095	179672761	Domain-207	Promoter	Broad	No or regular	No or regular
chr1	179799927	179805811	Domain-208	Promoter	Broad	No or regular	No or regular
chr1	180638797	180644485	Domain-209	Promoter	Broad	No or regular	No or regular
chr1	180724308	180730695	Domain-210	Promoter	Broad	Broad	No or regular
chr1	180807916	180818635	Domain-211	Promoter	Broad	Broad	Broad
chr1	180824719	180831765	Domain-212	Distal	No or regular	No or regular	Broad
chr1	180847836	180852841	Domain-213	Promoter	Broad	No or regular	No or regular
chr1	182118669	182130159	Domain-214	Promoter	Broad	Broad	Broad
chr1	182268173	182273604	Domain-215	Distal	Broad	No or regular	No or regular
chr1	182904131	182912224	Domain-216	Distal	No or regular	Broad	No or regular
chr1	183387259	183392461	Domain-217	Promoter	No or regular	Broad	No or regular
chr1	184027369	184040780	Domain-218	Promoter	No or regular	Broad	Broad
chr1	186922034	186929077	Domain-219	Distal	No or regular	Broad	No or regular
chr1	186964408	186974672	Domain-220	Promoter	Broad	Broad	Broad
chr1	187093787	187099325	Domain-221	Distal	No or regular	Broad	No or regular
chr1	187139424	187144531	Domain-222	Distal	No or regular	No or regular	Broad
chr1	187211448	187219936	Domain-223	Promoter	Broad	Broad	Broad
chr1	187223053	187228918	Domain-224	Distal	Broad	Broad	No or regular
chr1	189476373	189483491	Domain-225	Distal	Broad	Broad	No or regular
chr1	189685011	189696565	Domain-226	Promoter	Broad	Broad	No or regular
chr1	189878472	189884832	Domain-227	Distal	No or regular	No or regular	Broad
chr1	190974243	190982737	Domain-228	Promoter	Broad	Broad	Broad
chr1	191034929	191043761	Domain-229	Promoter	No or regular	Broad	No or regular
chr1	191159379	191166629	Domain-230	Promoter	No or regular	No or regular	Broad
chr1	191572214	191577746	Domain-231	Promoter	Broad	No or regular	No or regular
chr1	191819182	191827882	Domain-232	Promoter	Broad	Broad	No or regular
chr1	191896593	191909575	Domain-233	Promoter	No or regular	Broad	Broad
chr1	191976247	191982081	Domain-234	Promoter	No or regular	Broad	No or regular
chr1	193152739	193161124	Domain-235	Promoter	No or regular	Broad	No or regular
chr1	194997291	195004161	Domain-236	Distal	No or regular	Broad	Broad
chr10	3109309	3117388	Domain-237	Distal	Broad	Broad	Broad
chr10	4342749	4358141	Domain-238	Distal	Broad	Broad	Broad
chr10	4425690	4442053	Domain-239	Promoter	Broad	Broad	No or regular
chr10	7661360	7668481	Domain-240	Promoter	No or regular	Broad	No or regular
chr10	7678136	7685155	Domain-241	Promoter	Broad	Broad	No or regular
chr10	10470913	10476530	Domain-242	Promoter	No or regular	Broad	No or regular
chr10	11276956	11284717	Domain-243	Promoter	Broad	No or regular	No or regular
chr10	14222734	14228481	Domain-244	Distal	Broad	No or regular	No or regular
chr10	18230927	18238226	Domain-245	Promoter	No or regular	Broad	Broad
chr10	18243987	18254760	Domain-246	Distal	No or regular	Broad	No or regular
chr10	18782568	18790556	Domain-247	Promoter	No or regular	Broad	Broad
chr10	18823773	18833478	Domain-248	Promoter	Broad	Broad	No or regular
chr10	19086243	19091289	Domain-249	Distal	No or regular	Broad	No or regular
chr10	20308679	20318669	Domain-250	Promoter	Broad	Broad	No or regular
chr10	20514247	20520430	Domain-251	Distal	No or regular	Broad	No or regular
chr10	21591667	21604024	Domain-252	Promoter	Broad	Broad	No or regular
chr10	21611766	21618328	Domain-253	Distal	No or regular	Broad	No or regular
chr10	22041510	22051228	Domain-254	Distal	Broad	Broad	No or regular
chr10	22063557	22069613	Domain-255	Promoter	No or regular	Broad	No or regular
chr10	22727466	22734160	Domain-256	Promoter	Broad	Broad	No or regular
chr10	25373722	25379418	Domain-257	Distal	No or regular	Broad	No or regular
chr10	25438979	25444784	Domain-258	Distal	No or regular	Broad	No or regular
chr10	34295147	34302186	Domain-259	Promoter	Broad	Broad	No or regular
chr10	37135809	37140982	Domain-260	Promoter	Broad	No or regular	No or regular
chr10	39114906	39125660	Domain-261	Distal	Broad	Broad	No or regular
chr10	39725476	39736159	Domain-262	Promoter	Broad	Broad	No or regular
chr10	40245747	40250942	Domain-263	Promoter	No or regular	Broad	No or regular
chr10	40297695	40303365	Domain-264	Promoter	Broad	No or regular	No or regular
chr10	40346790	40351805	Domain-265	Promoter	Broad	No or regular	No or regular
chr10	41300562	41306580	Domain-266	Promoter	Broad	No or regular	No or regular
chr10	41516777	41522101	Domain-267	Promoter	Broad	No or regular	No or regular
chr10	41743876	41753522	Domain-268	Distal	Broad	Broad	No or regular
chr10	41806702	41811821	Domain-269	Promoter	Broad	No or regular	No or regular
chr10	42015252	42021095	Domain-270	Promoter	Broad	Broad	No or regular
chr10	42815322	42821163	Domain-271	Distal	No or regular	No or regular	Broad
chr10	43738323	43743960	Domain-272	Distal	No or regular	Broad	No or regular
chr10	43943325	43950781	Domain-273	Distal	No or regular	No or regular	Broad
chr10	44208789	44215863	Domain-274	Promoter	Broad	Broad	No or regular
chr10	46337718	46343474	Domain-275	Distal	No or regular	Broad	No or regular
chr10	50586521	50596566	Domain-276	Promoter	Broad	Broad	No or regular
chr10	53278636	53284027	Domain-277	Promoter	No or regular	Broad	No or regular
chr10	53343182	53350760	Domain-278	Distal	No or regular	Broad	Broad
chr10	57484443	57490991	Domain-279	Promoter	No or regular	Broad	No or regular
chr10	58209370	58215609	Domain-280	Distal	No or regular	Broad	Broad
chr10	58220567	58235563	Domain-281	Promoter	Broad	Broad	Broad
chr10	58443927	58449393	Domain-282	Promoter	No or regular	Broad	No or regular
chr10	58494836	58501100	Domain-283	Promoter	Broad	Broad	No or regular
chr10	59218450	59223453	Domain-284	Promoter	Broad	No or regular	No or regular
chr10	60000048	60006677	Domain-285	Promoter	No or regular	Broad	No or regular
chr10	60409503	60416734	Domain-286	Distal	No or regular	Broad	No or regular
chr10	60718942	60727886	Domain-287	Distal	No or regular	No or regular	Broad
chr10	60748014	60753949	Domain-288	Promoter	No or regular	No or regular	Broad
chr10	61027081	61034588	Domain-289	Promoter	No or regular	Broad	No or regular
chr10	61167571	61179461	Domain-290	Promoter	Broad	Broad	No or regular
chr10	62374680	62381589	Domain-291	Promoter	No or regular	Broad	No or regular
chr10	62446358	62458171	Domain-292	Promoter	Broad	Broad	No or regular
chr10	62483193	62488475	Domain-293	Promoter	Broad	No or regular	No or regular
chr10	62508202	62516369	Domain-294	Promoter	No or regular	No or regular	Broad
chr10	62532400	62537542	Domain-295	Distal	No or regular	No or regular	Broad
chr10	62573343	62583376	Domain-296	Promoter	Broad	Broad	No or regular
chr10	62648070	62673009	Domain-297	Promoter	Broad	Broad	No or regular
chr10	62785991	62795352	Domain-298	Promoter	Broad	Broad	No or regular
chr10	63019286	63031432	Domain-299	Promoter	Broad	Broad	No or regular
chr10	63239342	63249083	Domain-300	Promoter	No or regular	Broad	Broad
chr10	63426111	63433143	Domain-301	Promoter	Broad	Broad	No or regular
chr10	63817327	63823539	Domain-302	Promoter	No or regular	No or regular	Broad
chr10	64176294	64183354	Domain-303	Distal	No or regular	Broad	No or regular
chr10	66694455	66702073	Domain-304	Distal	Broad	No or regular	No or regular
chr10	66766065	66775557	Domain-305	Distal	Broad	No or regular	No or regular
chr10	66967533	66973567	Domain-306	Distal	Broad	No or regular	No or regular
chr10	67118180	67129312	Domain-307	Promoter	Broad	No or regular	No or regular
chr10	67713980	67721114	Domain-308	Distal	No or regular	Broad	No or regular
chr10	68318486	68326319	Domain-309	Promoter	No or regular	No or regular	Broad
chr10	69093892	69102110	Domain-310	Distal	Broad	Broad	No or regular
chr10	69324643	69331318	Domain-311	Distal	Broad	Broad	No or regular
chr10	70106978	70114385	Domain-312	Distal	No or regular	No or regular	Broad
chr10	70286744	70295216	Domain-313	Distal	Broad	No or regular	No or regular
chr10	70863678	70874369	Domain-314	Distal	No or regular	Broad	Broad
chr10	71233303	71239508	Domain-315	Promoter	No or regular	No or regular	Broad
chr10	71335107	71341993	Domain-316	Distal	Broad	No or regular	No or regular
chr10	71343454	71349439	Domain-317	Promoter	Broad	No or regular	No or regular
chr10	71714709	71719863	Domain-318	Distal	No or regular	Broad	No or regular
chr10	71977067	71983138	Domain-319	Promoter	Broad	Broad	No or regular
chr10	75017769	75023413	Domain-320	Distal	No or regular	Broad	No or regular
chr10	75030131	75038786	Domain-321	Promoter	Broad	No or regular	No or regular
chr10	75443609	75451649	Domain-322	Promoter	Broad	Broad	No or regular
chr10	75515315	75522400	Domain-323	Promoter	Broad	Broad	No or regular
chr10	75525061	75533328	Domain-324	Distal	No or regular	Broad	No or regular
chr10	75663604	75671725	Domain-325	Distal	No or regular	Broad	No or regular
chr10	75692086	75697150	Domain-326	Distal	No or regular	Broad	No or regular
chr10	75769572	75777753	Domain-327	Promoter	Broad	Broad	No or regular
chr10	75818211	75824309	Domain-328	Promoter	No or regular	Broad	No or regular
chr10	75831694	75863930	Domain-329	Promoter	Broad	Broad	Broad
chr10	75890784	75906538	Domain-330	Promoter	Broad	Broad	No or regular
chr10	76287042	76296877	Domain-331	Distal	No or regular	Broad	No or regular
chr10	76305287	76313890	Domain-332	Distal	No or regular	Broad	No or regular
chr10	76384215	76392082	Domain-333	Promoter	No or regular	No or regular	Broad
chr10	76426593	76431992	Domain-334	Distal	No or regular	Broad	No or regular
chr10	76439838	76447619	Domain-335	Promoter	Broad	No or regular	No or regular
chr10	76559450	76565143	Domain-336	Promoter	No or regular	Broad	No or regular
chr10	76795268	76800992	Domain-337	Distal	No or regular	Broad	No or regular
chr10	76956301	76965064	Domain-338	Promoter	Broad	Broad	No or regular
chr10	77191467	77200158	Domain-339	Distal	Broad	Broad	Broad
chr10	77255202	77264239	Domain-340	Promoter	No or regular	Broad	No or regular
chr10	77576141	77586321	Domain-341	Promoter	Broad	Broad	No or regular
chr10	77604811	77610173	Domain-342	Promoter	No or regular	Broad	No or regular
chr10	77620308	77626457	Domain-343	Promoter	No or regular	No or regular	Broad
chr10	77890766	77898858	Domain-344	Promoter	No or regular	No or regular	Broad
chr10	78290957	78299728	Domain-345	Distal	No or regular	No or regular	Broad
chr10	78346020	78355008	Domain-346	Promoter	Broad	Broad	No or regular
chr10	78399721	78413988	Domain-347	Promoter	Broad	Broad	Broad
chr10	79582996	79589406	Domain-348	Promoter	No or regular	Broad	No or regular
chr10	79663900	79671755	Domain-349	Promoter	Broad	Broad	No or regular
chr10	79679315	79688576	Domain-350	Promoter	No or regular	No or regular	Broad
chr10	79703743	79710856	Domain-351	Promoter	No or regular	Broad	No or regular
chr10	79761512	79771436	Domain-352	Promoter	Broad	Broad	No or regular
chr10	79847415	79867576	Domain-353	Promoter	Broad	Broad	No or regular
chr10	79924766	79934720	Domain-354	Promoter	Broad	Broad	No or regular
chr10	79976739	79985393	Domain-355	Promoter	No or regular	Broad	No or regular
chr10	80045519	80070441	Domain-356	Promoter	Broad	Broad	Broad
chr10	80071551	80078664	Domain-357	Distal	No or regular	Broad	No or regular
chr10	80095044	80103540	Domain-358	Promoter	No or regular	Broad	No or regular
chr10	80112354	80129725	Domain-359	Promoter	Broad	Broad	No or regular
chr10	80144880	80153563	Domain-360	Promoter	No or regular	Broad	Broad
chr10	80166851	80176316	Domain-361	Promoter	Broad	Broad	No or regular
chr10	80224590	80242369	Domain-362	Promoter	Broad	Broad	No or regular
chr10	80264226	80272158	Domain-363	Promoter	Broad	Broad	No or regular
chr10	80276770	80285779	Domain-364	Promoter	No or regular	Broad	No or regular
chr10	80316144	80334858	Domain-365	Promoter	Broad	Broad	Broad
chr10	80378947	80412738	Domain-366	Promoter	Broad	Broad	Broad
chr10	80521605	80530534	Domain-367	Distal	No or regular	Broad	Broad
chr10	80531720	80552769	Domain-368	Promoter	Broad	Broad	Broad
chr10	80583163	80591544	Domain-369	Promoter	Broad	Broad	Broad
chr10	80601106	80640461	Domain-370	Promoter	Broad	Broad	Broad
chr10	80642112	80650586	Domain-371	Distal	No or regular	Broad	No or regular
chr10	80668877	80680860	Domain-372	Promoter	Broad	Broad	Broad
chr10	80700309	80723886	Domain-373	Promoter	Broad	Broad	Broad
chr10	80735777	80743333	Domain-374	Promoter	No or regular	Broad	No or regular
chr10	80754081	80808595	Domain-375	Promoter	Broad	Broad	Broad
chr10	80823565	80832241	Domain-376	Promoter	Broad	Broad	Broad
chr10	80853127	80867877	Domain-377	Promoter	No or regular	Broad	No or regular
chr10	80894273	80911887	Domain-378	Promoter	Broad	Broad	Broad
chr10	81053072	81061260	Domain-379	Promoter	No or regular	Broad	No or regular
chr10	81062758	81075215	Domain-380	Promoter	Broad	Broad	No or regular
chr10	81151900	81170168	Domain-381	Promoter	Broad	Broad	Broad
chr10	81175903	81185019	Domain-382	Promoter	Broad	Broad	Broad
chr10	81189799	81197971	Domain-383	Promoter	Broad	Broad	Broad
chr10	81247480	81254110	Domain-384	Promoter	Broad	Broad	No or regular
chr10	81264290	81269861	Domain-385	Promoter	No or regular	Broad	No or regular
chr10	81315789	81322669	Domain-386	Promoter	Broad	Broad	No or regular
chr10	81356547	81398411	Domain-387	Promoter	Broad	Broad	Broad
chr10	81414553	81423435	Domain-388	Promoter	No or regular	Broad	Broad
chr10	81469329	81476033	Domain-389	Promoter	Broad	Broad	No or regular
chr10	82313170	82318955	Domain-390	Distal	No or regular	Broad	No or regular
chr10	82695140	82702561	Domain-391	Promoter	Broad	Broad	No or regular
chr10	82863732	82871161	Domain-392	Promoter	Broad	No or regular	No or regular
chr10	83139195	83145750	Domain-393	Distal	No or regular	No or regular	Broad
chr10	84485484	84495630	Domain-394	Promoter	Broad	Broad	No or regular
chr10	84575374	84580545	Domain-395	Promoter	Broad	No or regular	No or regular
chr10	84758562	84764135	Domain-396	Distal	No or regular	Broad	No or regular
chr10	84834049	84840564	Domain-397	Promoter	Broad	Broad	No or regular
chr10	85098786	85105319	Domain-398	Promoter	Broad	No or regular	No or regular
chr10	85707095	85712388	Domain-399	Distal	No or regular	Broad	No or regular
chr10	85741405	85756492	Domain-400	Distal	Broad	Broad	No or regular
chr10	85771813	85776986	Domain-401	Distal	No or regular	Broad	No or regular
chr10	85806165	85812535	Domain-402	Distal	No or regular	Broad	Broad
chr10	85912610	85919050	Domain-403	Promoter	Broad	Broad	No or regular
chr10	86587076	86594703	Domain-404	Distal	Broad	Broad	No or regular
chr10	86612878	86619887	Domain-405	Distal	Broad	Broad	No or regular
chr10	86620155	86630372	Domain-406	Distal	Broad	Broad	No or regular
chr10	86654079	86660804	Domain-407	Distal	Broad	Broad	Broad
chr10	86698970	86709363	Domain-408	Promoter	Broad	Broad	No or regular
chr10	86907430	86913167	Domain-409	Distal	No or regular	Broad	No or regular
chr10	87053285	87062144	Domain-410	Promoter	No or regular	Broad	No or regular
chr10	88132026	88138592	Domain-411	Distal	Broad	Broad	No or regular
chr10	88142204	88147801	Domain-412	Promoter	Broad	No or regular	No or regular
chr10	88352731	88361290	Domain-413	Promoter	No or regular	Broad	Broad
chr10	88456296	88462820	Domain-414	Promoter	Broad	No or regular	No or regular
chr10	88500699	88506549	Domain-415	Promoter	No or regular	Broad	Broad
chr10	89728844	89734892	Domain-416	Promoter	Broad	Broad	No or regular
chr10	89742646	89747896	Domain-417	Promoter	No or regular	Broad	No or regular
chr10	91168050	91175116	Domain-418	Promoter	Broad	No or regular	No or regular
chr10	91177596	91182859	Domain-419	Distal	Broad	No or regular	No or regular
chr10	93077658	93083674	Domain-420	Distal	Broad	Broad	No or regular
chr10	93585343	93599898	Domain-421	Promoter	Broad	Broad	Broad
chr10	94683260	94694774	Domain-422	Promoter	Broad	Broad	No or regular
chr10	95510467	95519836	Domain-423	Promoter	Broad	Broad	Broad
chr10	95557644	95566868	Domain-424	Promoter	Broad	Broad	No or regular
chr10	96561306	96566446	Domain-425	Distal	No or regular	Broad	No or regular
chr10	96613908	96628553	Domain-426	Promoter	Broad	Broad	Broad
chr10	97691300	97697397	Domain-427	Promoter	No or regular	Broad	No or regular
chr10	97711410	97717452	Domain-428	Promoter	No or regular	Broad	No or regular
chr10	99105452	99110565	Domain-429	Promoter	No or regular	Broad	No or regular
chr10	99753793	99761919	Domain-430	Promoter	Broad	Broad	No or regular
chr10	100541622	100546651	Domain-431	Distal	No or regular	Broad	No or regular
chr10	100585575	100595009	Domain-432	Promoter	Broad	Broad	Broad
chr10	110893587	110900828	Domain-433	Promoter	No or regular	Broad	Broad
chr10	112924586	112930005	Domain-434	Promoter	Broad	No or regular	No or regular
chr10	115245470	115252642	Domain-435	Promoter	No or regular	Broad	No or regular
chr10	116109302	116115519	Domain-436	Promoter	Broad	Broad	No or regular
chr10	116507787	116513720	Domain-437	Distal	Broad	Broad	No or regular
chr10	117058748	117068208	Domain-438	Promoter	Broad	Broad	No or regular
chr10	117174361	117179478	Domain-439	Distal	Broad	No or regular	No or regular
chr10	117187952	117195715	Domain-440	Distal	Broad	No or regular	No or regular
chr10	117215109	117220128	Domain-441	Distal	No or regular	No or regular	Broad
chr10	117228108	117233452	Domain-442	Distal	Broad	No or regular	No or regular
chr10	117456679	117461692	Domain-443	Distal	Broad	No or regular	No or regular
chr10	117707657	117717890	Domain-444	Promoter	Broad	Broad	No or regular
chr10	117796158	117805040	Domain-445	Distal	No or regular	Broad	No or regular
chr10	117864499	117870049	Domain-446	Distal	Broad	No or regular	No or regular
chr10	118139074	118146997	Domain-447	Promoter	Broad	Broad	No or regular
chr10	118711789	118719674	Domain-448	Distal	No or regular	Broad	No or regular
chr10	119128988	119136363	Domain-449	Distal	Broad	Broad	No or regular
chr10	119232083	119242880	Domain-450	Promoter	Broad	Broad	No or regular
chr10	119847511	119852672	Domain-451	Promoter	No or regular	Broad	No or regular
chr10	120171109	120177536	Domain-452	Distal	Broad	Broad	No or regular
chr10	120332304	120337333	Domain-453	Distal	No or regular	Broad	No or regular
chr10	120363071	120370567	Domain-454	Distal	Broad	No or regular	Broad
chr10	120783512	120789256	Domain-455	Distal	No or regular	No or regular	Broad
chr10	120894804	120901520	Domain-456	Promoter	Broad	No or regular	No or regular
chr10	120974787	120980102	Domain-457	Promoter	Broad	No or regular	No or regular
chr10	121780154	121786361	Domain-458	Distal	Broad	No or regular	No or regular
chr10	121949081	121956829	Domain-459	Distal	No or regular	No or regular	Broad
chr10	122614136	122619915	Domain-460	Distal	No or regular	Broad	No or regular
chr10	123143084	123149496	Domain-461	Distal	No or regular	Broad	No or regular
chr10	125305348	125311752	Domain-462	Distal	No or regular	Broad	Broad
chr10	126689180	126697536	Domain-463	Distal	Broad	Broad	No or regular
chr10	126789268	126796070	Domain-464	Promoter	Broad	Broad	No or regular
chr10	126968861	126974157	Domain-465	Distal	No or regular	Broad	No or regular
chr10	126975282	126985283	Domain-466	Promoter	Broad	Broad	No or regular
chr10	127281499	127299037	Domain-467	Promoter	Broad	Broad	Broad
chr10	127505536	127510940	Domain-468	Distal	Broad	No or regular	No or regular
chr10	127665266	127683341	Domain-469	Promoter	Broad	Broad	No or regular
chr10	127712873	127718045	Domain-470	Distal	No or regular	Broad	No or regular
chr10	128032013	128042277	Domain-471	Promoter	Broad	Broad	No or regular
chr10	128052504	128065812	Domain-472	Promoter	Broad	Broad	No or regular
chr10	128077541	128102327	Domain-473	Promoter	Broad	Broad	Broad
chr10	128408655	128418208	Domain-474	Promoter	Broad	Broad	Broad
chr10	128489913	128500516	Domain-475	Promoter	Broad	Broad	No or regular
chr10	128541406	128551060	Domain-476	Promoter	Broad	Broad	Broad
chr10	128561900	128567234	Domain-477	Promoter	No or regular	Broad	No or regular
chr10	128667995	128675679	Domain-478	Promoter	Broad	No or regular	No or regular
chr10	128694573	128700732	Domain-479	Promoter	Broad	Broad	No or regular
chr10	128802086	128807587	Domain-480	Promoter	No or regular	Broad	No or regular
chr10	128890523	128898300	Domain-481	Promoter	Broad	Broad	No or regular
chr10	128942293	128950742	Domain-482	Distal	No or regular	Broad	Broad
chr11	3131815	3151980	Domain-483	Distal	No or regular	Broad	Broad
chr11	3153398	3163016	Domain-484	Distal	No or regular	No or regular	Broad
chr11	3164472	3169941	Domain-485	Distal	No or regular	Broad	Broad
chr11	3184062	3200282	Domain-486	Promoter	Broad	Broad	Broad
chr11	3326395	3338200	Domain-487	Promoter	Broad	Broad	Broad
chr11	3450284	3455894	Domain-488	Promoter	No or regular	Broad	No or regular
chr11	3891741	3900828	Domain-489	Promoter	Broad	Broad	No or regular
chr11	4093257	4100396	Domain-490	Promoter	Broad	Broad	No or regular
chr11	4154876	4162549	Domain-491	Promoter	Broad	Broad	No or regular
chr11	4185552	4193361	Domain-492	Promoter	Broad	Broad	No or regular
chr11	4194628	4199682	Domain-493	Distal	No or regular	Broad	No or regular
chr11	4207154	4216157	Domain-494	Distal	No or regular	Broad	No or regular
chr11	5057034	5066760	Domain-495	Promoter	Broad	Broad	No or regular
chr11	5094804	5111169	Domain-496	Promoter	Broad	Broad	Broad
chr11	5537068	5545873	Domain-497	Promoter	Broad	Broad	No or regular
chr11	5566304	5575420	Domain-498	Promoter	Broad	Broad	No or regular
chr11	5627187	5635310	Domain-499	Distal	No or regular	No or regular	Broad
chr11	5799831	5804881	Domain-500	Promoter	Broad	No or regular	No or regular
chr11	6196317	6201321	Domain-501	Promoter	No or regular	Broad	No or regular
chr11	6414009	6419105	Domain-502	Promoter	Broad	No or regular	No or regular
chr11	6715978	6721843	Domain-503	Promoter	Broad	Broad	No or regular
chr11	9038166	9043768	Domain-504	Promoter	No or regular	Broad	No or regular
chr11	9045376	9057435	Domain-505	Promoter	Broad	Broad	No or regular
chr11	9734528	9740705	Domain-506	Distal	No or regular	Broad	No or regular
chr11	11459742	11465831	Domain-507	Promoter	Broad	Broad	No or regular
chr11	19877646	19882757	Domain-508	Distal	No or regular	No or regular	Broad
chr11	20200359	20205925	Domain-509	Promoter	Broad	Broad	No or regular
chr11	20643143	20654158	Domain-510	Distal	No or regular	Broad	Broad
chr11	21088291	21094953	Domain-511	Promoter	Broad	Broad	No or regular
chr11	22971507	22979529	Domain-512	Promoter	Broad	No or regular	No or regular
chr11	23003824	23011041	Domain-513	Distal	Broad	Broad	No or regular
chr11	23253100	23258573	Domain-514	Promoter	Broad	No or regular	No or regular
chr11	23514578	23523901	Domain-515	Promoter	No or regular	Broad	Broad
chr11	23662064	23668048	Domain-516	Promoter	Broad	Broad	No or regular
chr11	24170678	24176261	Domain-517	Distal	No or regular	Broad	Broad
chr11	24923696	24929507	Domain-518	Distal	No or regular	No or regular	Broad
chr11	28360258	28367354	Domain-519	Distal	No or regular	Broad	No or regular
chr11	29162553	29175110	Domain-520	Promoter	Broad	Broad	No or regular
chr11	29242696	29250273	Domain-521	Promoter	Broad	Broad	No or regular
chr11	29373060	29378210	Domain-522	Promoter	Broad	No or regular	No or regular
chr11	29822339	29830793	Domain-523	Promoter	Broad	Broad	No or regular
chr11	30193487	30202024	Domain-524	Promoter	Broad	Broad	No or regular
chr11	30769446	30774752	Domain-525	Promoter	Broad	No or regular	No or regular
chr11	31828771	31834562	Domain-526	Distal	No or regular	Broad	Broad
chr11	31869719	31874761	Domain-527	Promoter	Broad	No or regular	No or regular
chr11	31915845	31921053	Domain-528	Distal	No or regular	Broad	No or regular
chr11	32176239	32182573	Domain-529	Distal	No or regular	Broad	No or regular
chr11	32522981	32528444	Domain-530	Promoter	No or regular	Broad	No or regular
chr11	32612357	32617827	Domain-531	Distal	No or regular	Broad	No or regular
chr11	33673171	33678534	Domain-532	Distal	No or regular	No or regular	Broad
chr11	33694602	33703786	Domain-533	Distal	No or regular	No or regular	Broad
chr11	33927754	33937976	Domain-534	Distal	Broad	Broad	Broad
chr11	34096857	34102047	Domain-535	Distal	Broad	No or regular	No or regular
chr11	40730568	40736225	Domain-536	Promoter	No or regular	Broad	No or regular
chr11	43348151	43355068	Domain-537	Distal	No or regular	No or regular	Broad
chr11	43424547	43431999	Domain-538	Promoter	Broad	No or regular	No or regular
chr11	44893184	44899723	Domain-539	Distal	No or regular	Broad	No or regular
chr11	45977130	45985755	Domain-540	Promoter	Broad	Broad	No or regular
chr11	46403098	46409549	Domain-541	Promoter	No or regular	No or regular	Broad
chr11	48806904	48818753	Domain-542	Promoter	Broad	Broad	Broad
chr11	49260311	49266424	Domain-543	Distal	Broad	Broad	No or regular
chr11	49586150	49593638	Domain-544	Distal	No or regular	Broad	No or regular
chr11	50323426	50329556	Domain-545	Promoter	Broad	No or regular	No or regular
chr11	50370704	50383449	Domain-546	Promoter	Broad	Broad	Broad
chr11	51173425	51180481	Domain-547	Distal	No or regular	Broad	Broad
chr11	51258926	51267411	Domain-548	Promoter	Broad	Broad	Broad
chr11	51601279	51609510	Domain-549	Promoter	Broad	Broad	No or regular
chr11	51997044	52006673	Domain-550	Promoter	Broad	Broad	Broad
chr11	52184380	52191600	Domain-551	Distal	Broad	Broad	No or regular
chr11	52222981	52236687	Domain-552	Promoter	Broad	Broad	No or regular
chr11	52476940	52483657	Domain-553	Distal	Broad	Broad	No or regular
chr11	52576952	52583224	Domain-554	Distal	No or regular	Broad	Broad
chr11	53296967	53301968	Domain-555	Promoter	Broad	No or regular	No or regular
chr11	53349639	53354999	Domain-556	Promoter	Broad	No or regular	No or regular
chr11	53564202	53569633	Domain-557	Promoter	No or regular	Broad	No or regular
chr11	54435461	54443124	Domain-558	Promoter	Broad	Broad	No or regular
chr11	54858241	54867710	Domain-559	Promoter	Broad	Broad	No or regular
chr11	55084205	55091431	Domain-560	Distal	No or regular	Broad	No or regular
chr11	55145905	55154872	Domain-561	Promoter	No or regular	No or regular	Broad
chr11	55467808	55476230	Domain-562	Promoter	Broad	No or regular	No or regular
chr11	57644239	57661102	Domain-563	Promoter	No or regular	Broad	Broad
chr11	58006074	58017679	Domain-564	Promoter	Broad	Broad	No or regular
chr11	58046428	58055973	Domain-565	Distal	No or regular	Broad	Broad
chr11	58166239	58178580	Domain-566	Promoter	Broad	Broad	Broad
chr11	58901110	58906175	Domain-567	Promoter	Broad	No or regular	No or regular
chr11	58953047	58993659	Domain-568	Promoter	Broad	Broad	Broad
chr11	59155778	59165783	Domain-569	Promoter	No or regular	Broad	Broad
chr11	59167238	59177480	Domain-570	Distal	Broad	Broad	Broad
chr11	59181579	59192425	Domain-571	Promoter	No or regular	Broad	Broad
chr11	59207290	59219112	Domain-572	Promoter	Broad	Broad	No or regular
chr11	59220467	59229471	Domain-573	Promoter	No or regular	Broad	No or regular
chr11	59660855	59666085	Domain-574	Promoter	Broad	No or regular	No or regular
chr11	59728387	59744917	Domain-575	Promoter	No or regular	Broad	Broad
chr11	59747887	59756403	Domain-576	Distal	No or regular	Broad	No or regular
chr11	59773266	59799891	Domain-577	Promoter	Broad	Broad	No or regular
chr11	59835780	59842611	Domain-578	Promoter	Broad	Broad	No or regular
chr11	59938973	59950497	Domain-579	Promoter	No or regular	Broad	No or regular
chr11	60535983	60542594	Domain-580	Promoter	Broad	No or regular	No or regular
chr11	60774595	60785085	Domain-581	Promoter	Broad	Broad	No or regular
chr11	61851327	61859098	Domain-582	Promoter	Broad	No or regular	No or regular
chr11	62454793	62461909	Domain-583	Promoter	Broad	Broad	No or regular
chr11	62533570	62557680	Domain-584	Promoter	Broad	Broad	Broad
chr11	62600321	62609913	Domain-585	Promoter	Broad	Broad	Broad
chr11	62611518	62617838	Domain-586	Distal	No or regular	No or regular	Broad
chr11	62756714	62761783	Domain-587	Distal	No or regular	Broad	No or regular
chr11	62873377	62883521	Domain-588	Promoter	Broad	Broad	No or regular
chr11	62948206	62953908	Domain-589	Promoter	No or regular	Broad	Broad
chr11	65157096	65163349	Domain-590	Promoter	No or regular	Broad	Broad
chr11	66289043	66297664	Domain-591	Distal	No or regular	Broad	No or regular
chr11	68689619	68695614	Domain-592	Promoter	Broad	No or regular	No or regular
chr11	68750159	68755338	Domain-593	Distal	No or regular	Broad	No or regular
chr11	68785395	68802066	Domain-594	Distal	No or regular	Broad	Broad
chr11	68850064	68856849	Domain-595	Promoter	No or regular	No or regular	Broad
chr11	68921537	68931360	Domain-596	Promoter	Broad	Broad	No or regular
chr11	68965824	68975363	Domain-597	Promoter	Broad	Broad	Broad
chr11	69063426	69074523	Domain-598	Promoter	Broad	Broad	No or regular
chr11	69087020	69109915	Domain-599	Promoter	Broad	Broad	Broad
chr11	69321428	69327214	Domain-600	Promoter	Broad	No or regular	No or regular
chr11	69365002	69373812	Domain-601	Promoter	Broad	Broad	No or regular
chr11	69389741	69424447	Domain-602	Promoter	Broad	Broad	Broad
chr11	69542438	69550062	Domain-603	Promoter	Broad	Broad	No or regular
chr11	69551794	69558236	Domain-604	Distal	Broad	Broad	No or regular
chr11	69669253	69682935	Domain-605	Promoter	Broad	Broad	No or regular
chr11	69752644	69763191	Domain-606	Promoter	Broad	Broad	No or regular
chr11	69810929	69827590	Domain-607	Promoter	No or regular	Broad	Broad
chr11	69897163	69926026	Domain-608	Promoter	Broad	Broad	Broad
chr11	69933143	69948724	Domain-609	Promoter	Broad	Broad	No or regular
chr11	69987036	70002935	Domain-610	Promoter	Broad	Broad	Broad
chr11	70017117	70024545	Domain-611	Promoter	Broad	No or regular	No or regular
chr11	70026116	70031687	Domain-612	Distal	Broad	No or regular	No or regular
chr11	70228183	70241394	Domain-613	Promoter	Broad	Broad	No or regular
chr11	70608612	70619583	Domain-614	Promoter	No or regular	Broad	Broad
chr11	70645402	70671410	Domain-615	Promoter	Broad	Broad	No or regular
chr11	70966919	70975246	Domain-616	Promoter	Broad	Broad	No or regular
chr11	71421572	71431063	Domain-617	Distal	No or regular	No or regular	Broad
chr11	71936158	71943232	Domain-618	Promoter	No or regular	Broad	Broad
chr11	72168092	72173988	Domain-619	Distal	No or regular	Broad	No or regular
chr11	72203424	72217873	Domain-620	Promoter	Broad	Broad	Broad
chr11	72240122	72247274	Domain-621	Distal	No or regular	Broad	No or regular
chr11	72263449	72269412	Domain-622	Promoter	Broad	Broad	No or regular
chr11	72312594	72318062	Domain-623	Promoter	No or regular	No or regular	Broad
chr11	72355020	72364743	Domain-624	Promoter	Broad	Broad	Broad
chr11	72605479	72611256	Domain-625	Promoter	No or regular	No or regular	Broad
chr11	73131717	73141000	Domain-626	Promoter	Broad	Broad	No or regular
chr11	74828700	74846825	Domain-627	Promoter	Broad	Broad	No or regular
chr11	74924257	74931397	Domain-628	Promoter	Broad	Broad	Broad
chr11	75170500	75179921	Domain-629	Promoter	Broad	Broad	No or regular
chr11	75190233	75199040	Domain-630	Promoter	No or regular	Broad	Broad
chr11	75459847	75465723	Domain-631	Promoter	No or regular	Broad	No or regular
chr11	75527928	75538610	Domain-632	Promoter	Broad	Broad	No or regular
chr11	75569080	75575045	Domain-633	Distal	No or regular	Broad	No or regular
chr11	75591114	75603433	Domain-634	Promoter	Broad	Broad	Broad
chr11	75627982	75633636	Domain-635	Promoter	Broad	No or regular	No or regular
chr11	75728310	75739138	Domain-636	Promoter	Broad	Broad	Broad
chr11	76128969	76137808	Domain-637	Distal	No or regular	Broad	No or regular
chr11	76209382	76221517	Domain-638	Promoter	Broad	Broad	Broad
chr11	76353359	76358668	Domain-639	Distal	No or regular	No or regular	Broad
chr11	77096715	77102275	Domain-640	Distal	No or regular	Broad	No or regular
chr11	77214448	77219675	Domain-641	Promoter	Broad	No or regular	No or regular
chr11	77492665	77510867	Domain-642	Promoter	Broad	Broad	Broad
chr11	77919040	77927016	Domain-643	Distal	No or regular	Broad	Broad
chr11	78004249	78010245	Domain-644	Distal	No or regular	Broad	No or regular
chr11	78191037	78199351	Domain-645	Promoter	Broad	Broad	No or regular
chr11	78240053	78249550	Domain-646	Promoter	Broad	Broad	Broad
chr11	78260885	78268640	Domain-647	Promoter	Broad	Broad	No or regular
chr11	78294384	78308308	Domain-648	Promoter	Broad	Broad	No or regular
chr11	78534858	78540177	Domain-649	Promoter	No or regular	Broad	No or regular
chr11	78541757	78553121	Domain-650	Promoter	Broad	Broad	No or regular
chr11	79250309	79255459	Domain-651	Promoter	No or regular	Broad	No or regular
chr11	79302393	79308264	Domain-652	Distal	No or regular	Broad	No or regular
chr11	79670298	79681004	Domain-653	Promoter	No or regular	Broad	No or regular
chr11	79990549	79996128	Domain-654	Promoter	Broad	No or regular	No or regular
chr11	80380904	80388369	Domain-655	Promoter	Broad	No or regular	No or regular
chr11	80503467	80512166	Domain-656	Promoter	No or regular	No or regular	Broad
chr11	80852283	80861601	Domain-657	Promoter	No or regular	Broad	No or regular
chr11	82761207	82767303	Domain-658	Promoter	Broad	No or regular	No or regular
chr11	82779224	82785500	Domain-659	Promoter	Broad	No or regular	No or regular
chr11	82825793	82831113	Domain-660	Promoter	No or regular	Broad	No or regular
chr11	82887708	82895353	Domain-661	Promoter	No or regular	No or regular	Broad
chr11	83295608	83306138	Domain-662	Promoter	Broad	Broad	Broad
chr11	83435002	83441581	Domain-663	Promoter	Broad	Broad	No or regular
chr11	83469528	83475542	Domain-664	Promoter	Broad	No or regular	No or regular
chr11	83863327	83868332	Domain-665	Distal	No or regular	No or regular	Broad
chr11	84866231	84873442	Domain-666	Promoter	Broad	Broad	No or regular
chr11	85169260	85175478	Domain-667	Promoter	No or regular	Broad	No or regular
chr11	85190764	85196765	Domain-668	Distal	No or regular	No or regular	Broad
chr11	85306535	85315783	Domain-669	Promoter	Broad	Broad	No or regular
chr11	86352642	86359046	Domain-670	Promoter	Broad	Broad	No or regular
chr11	86755350	86765041	Domain-671	Promoter	Broad	Broad	No or regular
chr11	87071376	87077010	Domain-672	Promoter	Broad	Broad	No or regular
chr11	87122117	87131824	Domain-673	Promoter	Broad	Broad	No or regular
chr11	87438886	87449162	Domain-674	Promoter	Broad	Broad	Broad
chr11	87564410	87571198	Domain-675	Distal	No or regular	Broad	No or regular
chr11	87586449	87597060	Domain-676	Promoter	Broad	Broad	Broad
chr11	87611397	87624432	Domain-677	Promoter	Broad	Broad	No or regular
chr11	87753773	87761449	Domain-678	Promoter	Broad	No or regular	No or regular
chr11	87983023	87993438	Domain-679	Promoter	No or regular	No or regular	Broad
chr11	88042483	88051296	Domain-680	Promoter	Broad	Broad	No or regular
chr11	88288320	88298532	Domain-681	Promoter	Broad	Broad	Broad
chr11	88674351	88680299	Domain-682	Distal	No or regular	Broad	No or regular
chr11	88839606	88854025	Domain-683	Promoter	No or regular	Broad	Broad
chr11	88903719	88910130	Domain-684	Promoter	No or regular	No or regular	Broad
chr11	89104225	89109349	Domain-685	Distal	No or regular	Broad	No or regular
chr11	91571302	91580731	Domain-686	Promoter	Broad	Broad	Broad
chr11	93882485	93888602	Domain-687	Promoter	Broad	Broad	No or regular
chr11	93993841	94003885	Domain-688	Promoter	Broad	Broad	No or regular
chr11	94112528	94119338	Domain-689	Distal	No or regular	Broad	No or regular
chr11	94156799	94164419	Domain-690	Distal	Broad	Broad	Broad
chr11	94206921	94216051	Domain-691	Promoter	Broad	Broad	Broad
chr11	94480190	94488584	Domain-692	Promoter	Broad	Broad	Broad
chr11	94503351	94514208	Domain-693	Distal	No or regular	Broad	Broad
chr11	94515893	94525113	Domain-694	Promoter	Broad	Broad	No or regular
chr11	94633846	94639060	Domain-695	Distal	No or regular	No or regular	Broad
chr11	94961687	94976564	Domain-696	Promoter	Broad	Broad	Broad
chr11	94987093	94996677	Domain-697	Promoter	Broad	Broad	Broad
chr11	95305450	95312630	Domain-698	Promoter	Broad	Broad	No or regular
chr11	95413635	95419456	Domain-699	Promoter	Broad	Broad	No or regular
chr11	95441993	95447434	Domain-700	Distal	No or regular	Broad	No or regular
chr11	95821118	95826850	Domain-701	Promoter	No or regular	No or regular	Broad
chr11	96120062	96128027	Domain-702	Distal	Broad	No or regular	No or regular
chr11	96785918	96793923	Domain-703	Promoter	Broad	No or regular	No or regular
chr11	96816911	96831912	Domain-704	Promoter	Broad	No or regular	No or regular
chr11	96975517	96983885	Domain-705	Promoter	Broad	Broad	No or regular
chr11	97032334	97052784	Domain-706	Promoter	Broad	Broad	No or regular
chr11	97277094	97282127	Domain-707	Promoter	Broad	No or regular	No or regular
chr11	97360852	97383785	Domain-708	Promoter	Broad	Broad	Broad
chr11	97412234	97419623	Domain-709	Distal	Broad	Broad	No or regular
chr11	97432825	97446932	Domain-710	Distal	Broad	Broad	Broad
chr11	97448054	97454166	Domain-711	Promoter	No or regular	Broad	No or regular
chr11	97496477	97501509	Domain-712	Promoter	No or regular	Broad	No or regular
chr11	97762672	97783200	Domain-713	Promoter	Broad	Broad	Broad
chr11	97913384	97918796	Domain-714	Distal	No or regular	No or regular	Broad
chr11	97953674	97960634	Domain-715	Distal	Broad	Broad	No or regular
chr11	98016496	98031080	Domain-716	Promoter	Broad	Broad	Broad
chr11	98059407	98074633	Domain-717	Distal	Broad	Broad	Broad
chr11	98176817	98182714	Domain-718	Distal	No or regular	Broad	No or regular
chr11	98190024	98208209	Domain-719	Promoter	Broad	Broad	No or regular
chr11	98283979	98298473	Domain-720	Distal	Broad	Broad	No or regular
chr11	98583892	98590320	Domain-721	Promoter	No or regular	Broad	Broad
chr11	98792194	98803721	Domain-722	Promoter	Broad	Broad	No or regular
chr11	98804893	98811795	Domain-723	Promoter	Broad	Broad	No or regular
chr11	98859240	98865328	Domain-724	Promoter	Broad	Broad	No or regular
chr11	98937387	98946558	Domain-725	Promoter	Broad	Broad	No or regular
chr11	98962694	98973924	Domain-726	Distal	Broad	Broad	Broad
chr11	100315991	100325355	Domain-727	Promoter	Broad	Broad	Broad
chr11	100394820	100400425	Domain-728	Promoter	No or regular	No or regular	Broad
chr11	100467219	100473921	Domain-729	Promoter	Broad	Broad	No or regular
chr11	100544821	100549948	Domain-730	Promoter	No or regular	Broad	No or regular
chr11	100587599	100599414	Domain-731	Distal	No or regular	Broad	Broad
chr11	100617700	100627196	Domain-732	Promoter	Broad	Broad	Broad
chr11	100710585	100716815	Domain-733	Promoter	Broad	No or regular	No or regular
chr11	101082369	101089915	Domain-734	Promoter	No or regular	Broad	No or regular
chr11	101090675	101099639	Domain-735	Promoter	Broad	Broad	No or regular
chr11	101275952	101284950	Domain-736	Promoter	Broad	Broad	No or regular
chr11	101315050	101322341	Domain-737	Promoter	No or regular	No or regular	Broad
chr11	101422280	101427375	Domain-738	Promoter	Broad	No or regular	No or regular
chr11	101548451	101556300	Domain-739	Promoter	Broad	Broad	Broad
chr11	101605214	101623393	Domain-740	Promoter	Broad	Broad	No or regular
chr11	101982321	101990520	Domain-741	Promoter	No or regular	Broad	Broad
chr11	102214476	102222275	Domain-742	Distal	No or regular	Broad	Broad
chr11	102284254	102297604	Domain-743	Promoter	No or regular	Broad	No or regular
chr11	102318541	102324203	Domain-744	Promoter	No or regular	Broad	No or regular
chr11	102392754	102411052	Domain-745	Promoter	Broad	Broad	Broad
chr11	102662036	102669438	Domain-746	Promoter	Broad	Broad	No or regular
chr11	102878703	102888499	Domain-747	Promoter	Broad	Broad	No or regular
chr11	103114375	103119423	Domain-748	Promoter	Broad	No or regular	No or regular
chr11	103204845	103212335	Domain-749	Promoter	No or regular	Broad	Broad
chr11	103215255	103222907	Domain-750	Promoter	No or regular	No or regular	Broad
chr11	103265953	103273976	Domain-751	Promoter	No or regular	Broad	Broad
chr11	103421192	103429664	Domain-752	Distal	Broad	Broad	No or regular
chr11	103433661	103444096	Domain-753	Distal	Broad	No or regular	No or regular
chr11	103497421	103507074	Domain-754	Distal	Broad	Broad	Broad
chr11	103633917	103641235	Domain-755	Promoter	No or regular	Broad	No or regular
chr11	103959830	103968936	Domain-756	Promoter	Broad	No or regular	No or regular
chr11	104183365	104191606	Domain-757	Promoter	No or regular	Broad	Broad
chr11	104327411	104333058	Domain-758	Distal	No or regular	No or regular	Broad
chr11	104462964	104471237	Domain-759	Distal	Broad	Broad	No or regular
chr11	104547290	104552601	Domain-760	Promoter	Broad	No or regular	No or regular
chr11	104682692	104688792	Domain-761	Distal	No or regular	Broad	No or regular
chr11	105109569	105114772	Domain-762	Distal	No or regular	No or regular	Broad
chr11	105175706	105185954	Domain-763	Promoter	Broad	Broad	No or regular
chr11	105448107	105460256	Domain-764	Promoter	Broad	Broad	No or regular
chr11	105941875	105949838	Domain-765	Promoter	Broad	Broad	No or regular
chr11	105967531	105980391	Domain-766	Promoter	No or regular	Broad	Broad
chr11	105982464	105990745	Domain-767	Promoter	Broad	Broad	No or regular
chr11	105992317	105998256	Domain-768	Promoter	No or regular	Broad	No or regular
chr11	106033953	106041100	Domain-769	Promoter	Broad	Broad	No or regular
chr11	106061828	106067523	Domain-770	Promoter	Broad	No or regular	No or regular
chr11	106154938	106166120	Domain-771	Promoter	Broad	Broad	No or regular
chr11	106188955	106196998	Domain-772	Promoter	Broad	Broad	No or regular
chr11	106197038	106204602	Domain-773	Distal	No or regular	Broad	Broad
chr11	106212352	106219112	Domain-774	Promoter	Broad	No or regular	No or regular
chr11	106266193	106280652	Domain-775	Promoter	Broad	Broad	No or regular
chr11	106570982	106583296	Domain-776	Distal	Broad	Broad	No or regular
chr11	106782994	106796099	Domain-777	Promoter	Broad	Broad	Broad
chr11	106994285	107000767	Domain-778	Promoter	Broad	Broad	No or regular
chr11	107989729	107999733	Domain-779	Promoter	Broad	Broad	No or regular
chr11	108376968	108382519	Domain-780	Distal	No or regular	Broad	No or regular
chr11	108420122	108426776	Domain-781	Promoter	Broad	Broad	No or regular
chr11	109340754	109350746	Domain-782	Promoter	Broad	Broad	Broad
chr11	109685065	109694809	Domain-783	Distal	No or regular	Broad	No or regular
chr11	109823422	109829292	Domain-784	Promoter	No or regular	Broad	No or regular
chr11	113679945	113693017	Domain-785	Promoter	Broad	Broad	Broad
chr11	113726938	113756063	Domain-786	Promoter	Broad	Broad	Broad
chr11	113983514	113993032	Domain-787	Distal	No or regular	No or regular	Broad
chr11	114182712	114194712	Domain-788	Distal	Broad	Broad	Broad
chr11	114212140	114219681	Domain-789	Distal	No or regular	Broad	Broad
chr11	114421989	114428065	Domain-790	Distal	No or regular	No or regular	Broad
chr11	115507997	115519302	Domain-791	Promoter	Broad	Broad	No or regular
chr11	115584420	115591611	Domain-792	Distal	No or regular	Broad	Broad
chr11	115601801	115615062	Domain-793	Promoter	Broad	Broad	Broad
chr11	115908452	115917209	Domain-794	Promoter	No or regular	Broad	Broad
chr11	116019745	116035241	Domain-795	Promoter	Broad	Broad	No or regular
chr11	116058050	116063551	Domain-796	Distal	No or regular	Broad	No or regular
chr11	116076687	116088688	Domain-797	Promoter	Broad	Broad	No or regular
chr11	116137572	116148872	Domain-798	Promoter	No or regular	Broad	No or regular
chr11	116194985	116200102	Domain-799	Promoter	No or regular	Broad	No or regular
chr11	116329185	116343531	Domain-800	Promoter	Broad	Broad	Broad
chr11	116443400	116455772	Domain-801	Promoter	Broad	Broad	No or regular
chr11	116457863	116474040	Domain-802	Distal	Broad	Broad	Broad
chr11	116576155	116584001	Domain-803	Promoter	Broad	No or regular	No or regular
chr11	116668360	116686950	Domain-804	Promoter	Broad	Broad	Broad
chr11	116838491	116847673	Domain-805	Promoter	No or regular	Broad	Broad
chr11	116849124	116867876	Domain-806	Promoter	Broad	Broad	No or regular
chr11	117113102	117119602	Domain-807	Promoter	Broad	No or regular	No or regular
chr11	118019337	118030780	Domain-808	Distal	No or regular	Broad	No or regular
chr11	118032399	118056715	Domain-809	Distal	No or regular	Broad	No or regular
chr11	118069903	118089816	Domain-810	Distal	No or regular	Broad	No or regular
chr11	118100051	118105144	Domain-811	Distal	No or regular	Broad	No or regular
chr11	118110747	118117486	Domain-812	Distal	No or regular	Broad	No or regular
chr11	118119524	118138093	Domain-813	Promoter	Broad	Broad	No or regular
chr11	118335031	118346407	Domain-814	Promoter	No or regular	Broad	Broad
chr11	119226310	119234264	Domain-815	Promoter	Broad	Broad	No or regular
chr11	119257236	119263766	Domain-816	Distal	No or regular	Broad	No or regular
chr11	119292506	119303115	Domain-817	Promoter	Broad	Broad	No or regular
chr11	119601171	119606207	Domain-818	Promoter	No or regular	Broad	No or regular
chr11	119933853	119947327	Domain-819	Promoter	Broad	Broad	Broad
chr11	120343496	120354468	Domain-820	Promoter	Broad	Broad	Broad
chr11	120376558	120382556	Domain-821	Promoter	No or regular	Broad	No or regular
chr11	120465911	120472524	Domain-822	Promoter	Broad	Broad	No or regular
chr11	120547202	120553779	Domain-823	Promoter	Broad	No or regular	No or regular
chr11	120593361	120601582	Domain-824	Promoter	Broad	Broad	No or regular
chr11	120604822	120619221	Domain-825	Promoter	Broad	Broad	No or regular
chr11	120705821	120713495	Domain-826	Promoter	No or regular	No or regular	Broad
chr11	120759900	120766759	Domain-827	Promoter	No or regular	No or regular	Broad
chr11	120783486	120792327	Domain-828	Promoter	No or regular	Broad	No or regular
chr11	120822811	120829725	Domain-829	Promoter	Broad	Broad	Broad
chr11	120983602	120994795	Domain-830	Promoter	Broad	Broad	Broad
chr11	121827397	121838954	Domain-831	Promoter	Broad	Broad	No or regular
chr12	3422396	3432073	Domain-832	Promoter	Broad	Broad	No or regular
chr12	3891146	3896951	Domain-833	Promoter	No or regular	No or regular	Broad
chr12	4081033	4093893	Domain-834	Promoter	Broad	Broad	No or regular
chr12	4706310	4716374	Domain-835	Distal	No or regular	Broad	Broad
chr12	4766623	4777207	Domain-836	Promoter	Broad	Broad	No or regular
chr12	8293225	8298901	Domain-837	Distal	No or regular	Broad	No or regular
chr12	8477893	8484666	Domain-838	Distal	No or regular	Broad	Broad
chr12	8919079	8925267	Domain-839	Promoter	Broad	Broad	No or regular
chr12	9028053	9034812	Domain-840	Promoter	No or regular	Broad	Broad
chr12	10369150	10375608	Domain-841	Promoter	No or regular	Broad	No or regular
chr12	14148579	14154097	Domain-842	Promoter	Broad	No or regular	No or regular
chr12	15048087	15053623	Domain-843	Promoter	No or regular	Broad	No or regular
chr12	16546314	16551422	Domain-844	Distal	No or regular	No or regular	Broad
chr12	16598860	16613335	Domain-845	Distal	Broad	Broad	Broad
chr12	17225768	17233479	Domain-846	Distal	Broad	No or regular	No or regular
chr12	20226704	20234504	Domain-847	Distal	No or regular	No or regular	Broad
chr12	21415058	21420359	Domain-848	Promoter	No or regular	Broad	No or regular
chr12	28577184	28586518	Domain-849	Promoter	Broad	Broad	No or regular
chr12	28633398	28638637	Domain-850	Promoter	Broad	No or regular	No or regular
chr12	29030878	29040196	Domain-851	Distal	No or regular	Broad	No or regular
chr12	30907495	30914251	Domain-852	Promoter	Broad	Broad	No or regular
chr12	31495954	31504325	Domain-853	Promoter	Broad	Broad	No or regular
chr12	31946501	31952568	Domain-854	Promoter	Broad	Broad	No or regular
chr12	32949968	32956809	Domain-855	Promoter	Broad	Broad	No or regular
chr12	35042243	35049918	Domain-856	Promoter	Broad	Broad	No or regular
chr12	36214275	36221785	Domain-857	Promoter	Broad	Broad	No or regular
chr12	38611330	38617006	Domain-858	Promoter	No or regular	Broad	No or regular
chr12	40033935	40040934	Domain-859	Promoter	Broad	Broad	No or regular
chr12	40219985	40225302	Domain-860	Promoter	No or regular	Broad	No or regular
chr12	44264718	44271386	Domain-861	Promoter	Broad	Broad	No or regular
chr12	51345959	51351619	Domain-862	Promoter	No or regular	Broad	No or regular
chr12	52597346	52608995	Domain-863	Promoter	Broad	Broad	Broad
chr12	52925769	52931894	Domain-864	Distal	No or regular	Broad	No or regular
chr12	54075094	54080330	Domain-865	Distal	No or regular	Broad	No or regular
chr12	54135105	54144402	Domain-866	Distal	Broad	Broad	No or regular
chr12	54694275	54699451	Domain-867	Promoter	Broad	No or regular	No or regular
chr12	54706040	54720045	Domain-868	Distal	Broad	Broad	Broad
chr12	54726752	54742931	Domain-869	Distal	Broad	Broad	Broad
chr12	54860552	54868635	Domain-870	Promoter	No or regular	Broad	Broad
chr12	54968495	54976913	Domain-871	Distal	Broad	Broad	No or regular
chr12	54980744	54989217	Domain-872	Promoter	Broad	Broad	Broad
chr12	55077815	55088830	Domain-873	Promoter	Broad	Broad	No or regular
chr12	55152843	55164775	Domain-874	Promoter	Broad	Broad	No or regular
chr12	55228006	55239082	Domain-875	Promoter	Broad	Broad	No or regular
chr12	55382243	55390260	Domain-876	Promoter	No or regular	Broad	No or regular
chr12	55562992	55569068	Domain-877	Promoter	No or regular	Broad	No or regular
chr12	59216356	59230495	Domain-878	Promoter	Broad	Broad	No or regular
chr12	62684403	62690759	Domain-879	Promoter	No or regular	Broad	No or regular
chr12	64469843	64477857	Domain-880	Promoter	No or regular	Broad	No or regular
chr12	64962435	64972574	Domain-881	Promoter	Broad	Broad	No or regular
chr12	66279669	66285436	Domain-882	Promoter	Broad	No or regular	No or regular
chr12	69182506	69204877	Domain-883	Promoter	Broad	Broad	No or regular
chr12	69237536	69244404	Domain-884	Promoter	Broad	Broad	No or regular
chr12	69355097	69365836	Domain-885	Promoter	Broad	Broad	No or regular
chr12	69367366	69381974	Domain-886	Promoter	Broad	Broad	No or regular
chr12	69783558	69792251	Domain-887	Promoter	Broad	No or regular	No or regular
chr12	69943511	69949545	Domain-888	Distal	No or regular	No or regular	Broad
chr12	69968070	69974419	Domain-889	Distal	Broad	Broad	No or regular
chr12	69975699	69993459	Domain-890	Promoter	Broad	Broad	No or regular
chr12	70433285	70438975	Domain-891	Distal	No or regular	Broad	No or regular
chr12	70935043	70940056	Domain-892	Promoter	Broad	No or regular	No or regular
chr12	70967516	70976506	Domain-893	Promoter	Broad	No or regular	No or regular
chr12	71012795	71018153	Domain-894	Promoter	Broad	No or regular	No or regular
chr12	71134223	71140767	Domain-895	Promoter	Broad	Broad	No or regular
chr12	71316738	71323873	Domain-896	Distal	Broad	Broad	No or regular
chr12	71829174	71835529	Domain-897	Promoter	Broad	No or regular	No or regular
chr12	72369157	72376880	Domain-898	Distal	No or regular	Broad	Broad
chr12	72431391	72437698	Domain-899	Distal	No or regular	Broad	No or regular
chr12	72439073	72444558	Domain-900	Promoter	No or regular	Broad	No or regular
chr12	72533233	72538382	Domain-901	Promoter	Broad	No or regular	No or regular
chr12	72751581	72764873	Domain-902	Promoter	Broad	Broad	Broad
chr12	74278787	74287956	Domain-903	Promoter	Broad	Broad	No or regular
chr12	75546258	75552749	Domain-904	Distal	Broad	No or regular	No or regular
chr12	76365677	76371714	Domain-905	Promoter	Broad	No or regular	No or regular
chr12	76401329	76411025	Domain-906	Promoter	Broad	Broad	No or regular
chr12	76920351	76930027	Domain-907	Distal	No or regular	Broad	No or regular
chr12	78688334	78693956	Domain-908	Promoter	No or regular	Broad	No or regular
chr12	78745286	78751273	Domain-909	Promoter	Broad	No or regular	No or regular
chr12	78857946	78864938	Domain-910	Promoter	No or regular	Broad	No or regular
chr12	79171304	79176379	Domain-911	Promoter	Broad	No or regular	No or regular
chr12	79184822	79194009	Domain-912	Promoter	Broad	Broad	No or regular
chr12	80108713	80119751	Domain-913	Promoter	Broad	Broad	No or regular
chr12	80166553	80171686	Domain-914	Distal	No or regular	No or regular	Broad
chr12	80640649	80649254	Domain-915	Promoter	Broad	Broad	No or regular
chr12	80940415	80950180	Domain-916	Promoter	Broad	Broad	Broad
chr12	81375618	81381044	Domain-917	Promoter	No or regular	Broad	No or regular
chr12	81418620	81426477	Domain-918	Promoter	No or regular	Broad	No or regular
chr12	81857303	81863356	Domain-919	Promoter	Broad	Broad	No or regular
chr12	82994163	83000407	Domain-920	Distal	No or regular	Broad	No or regular
chr12	83119601	83124604	Domain-921	Distal	No or regular	Broad	No or regular
chr12	83557524	83563723	Domain-922	Distal	No or regular	Broad	No or regular
chr12	83630874	83636197	Domain-923	Promoter	Broad	Broad	No or regular
chr12	84141863	84155590	Domain-924	Promoter	Broad	Broad	No or regular
chr12	84352028	84364996	Domain-925	Promoter	Broad	Broad	No or regular
chr12	84406673	84419542	Domain-926	Promoter	Broad	Broad	No or regular
chr12	84445910	84454469	Domain-927	Promoter	Broad	Broad	No or regular
chr12	84944281	84949901	Domain-928	Distal	No or regular	Broad	No or regular
chr12	84993272	85002110	Domain-929	Promoter	Broad	Broad	No or regular
chr12	85090318	85100488	Domain-930	Distal	No or regular	Broad	Broad
chr12	85217038	85223618	Domain-931	Promoter	No or regular	Broad	No or regular
chr12	85268823	85280253	Domain-932	Promoter	Broad	No or regular	Broad
chr12	85286347	85298933	Domain-933	Promoter	Broad	Broad	No or regular
chr12	85370886	85376069	Domain-934	Promoter	No or regular	No or regular	Broad
chr12	85451350	85457097	Domain-935	Distal	Broad	No or regular	No or regular
chr12	85756906	85769411	Domain-936	Distal	No or regular	Broad	Broad
chr12	85803203	85815469	Domain-937	Distal	No or regular	Broad	No or regular
chr12	86078992	86084901	Domain-938	Promoter	Broad	Broad	No or regular
chr12	86240564	86248814	Domain-939	Promoter	No or regular	No or regular	Broad
chr12	86720546	86742008	Domain-940	Promoter	Broad	Broad	Broad
chr12	86769862	86775938	Domain-941	Distal	No or regular	No or regular	Broad
chr12	86941998	86951185	Domain-942	Promoter	Broad	Broad	No or regular
chr12	87018027	87027176	Domain-943	Promoter	No or regular	Broad	No or regular
chr12	87143142	87149773	Domain-944	Promoter	Broad	Broad	No or regular
chr12	87198461	87204939	Domain-945	Promoter	Broad	Broad	No or regular
chr12	88438965	88444268	Domain-946	Distal	Broad	No or regular	No or regular
chr12	91584942	91591622	Domain-947	Promoter	Broad	Broad	No or regular
chr12	91663636	91673505	Domain-948	Distal	No or regular	Broad	Broad
chr12	94911290	94917750	Domain-949	Distal	No or regular	Broad	No or regular
chr12	96044332	96050181	Domain-950	Promoter	Broad	Broad	No or regular
chr12	98254541	98261396	Domain-951	Promoter	Broad	Broad	Broad
chr12	98389134	98409014	Domain-952	Distal	Broad	Broad	No or regular
chr12	98411287	98430934	Domain-953	Distal	Broad	Broad	No or regular
chr12	98624890	98632381	Domain-954	Promoter	Broad	Broad	No or regular
chr12	98768364	98777144	Domain-955	Promoter	No or regular	Broad	No or regular
chr12	99159656	99164989	Domain-956	Promoter	Broad	Broad	No or regular
chr12	99881545	99886610	Domain-957	Promoter	No or regular	Broad	No or regular
chr12	100154245	100159961	Domain-958	Promoter	No or regular	No or regular	Broad
chr12	100177333	100189263	Domain-959	Promoter	Broad	Broad	No or regular
chr12	100198333	100203941	Domain-960	Promoter	Broad	No or regular	No or regular
chr12	100904580	100913696	Domain-961	Promoter	Broad	Broad	No or regular
chr12	100983760	100989933	Domain-962	Distal	No or regular	No or regular	Broad
chr12	101112793	101118497	Domain-963	Distal	No or regular	Broad	No or regular
chr12	101144783	101150553	Domain-964	Promoter	Broad	No or regular	No or regular
chr12	101232667	101237911	Domain-965	Distal	No or regular	Broad	No or regular
chr12	101908424	101915172	Domain-966	Promoter	No or regular	Broad	No or regular
chr12	101954207	101962318	Domain-967	Promoter	Broad	Broad	Broad
chr12	101970767	101977757	Domain-968	Promoter	Broad	Broad	No or regular
chr12	102729883	102737790	Domain-969	Distal	No or regular	No or regular	Broad
chr12	102739583	102752525	Domain-970	Promoter	Broad	Broad	No or regular
chr12	102754147	102761296	Domain-971	Promoter	Broad	Broad	Broad
chr12	102897221	102903155	Domain-972	Promoter	Broad	No or regular	No or regular
chr12	103306186	103320772	Domain-973	Promoter	Broad	Broad	Broad
chr12	103385945	103394399	Domain-974	Promoter	No or regular	Broad	Broad
chr12	103529439	103536881	Domain-975	Promoter	Broad	Broad	No or regular
chr12	104855894	104869091	Domain-976	Promoter	Broad	Broad	Broad
chr12	105042407	105051616	Domain-977	Distal	No or regular	Broad	Broad
chr12	105640964	105647070	Domain-978	Distal	No or regular	No or regular	Broad
chr12	105681994	105687147	Domain-979	Promoter	No or regular	Broad	Broad
chr12	105703326	105708792	Domain-980	Promoter	Broad	No or regular	No or regular
chr12	105780506	105787833	Domain-981	Promoter	Broad	Broad	No or regular
chr12	106714527	106719654	Domain-982	Promoter	No or regular	Broad	No or regular
chr12	107732806	107739458	Domain-983	Promoter	No or regular	Broad	Broad
chr12	108196883	108210801	Domain-984	Distal	No or regular	Broad	No or regular
chr12	108272954	108281560	Domain-985	Promoter	Broad	Broad	No or regular
chr12	108787988	108810180	Domain-986	Promoter	Broad	Broad	No or regular
chr12	109889548	109899354	Domain-987	Distal	No or regular	No or regular	Broad
chr12	110678486	110700594	Domain-988	Promoter	Broad	Broad	Broad
chr12	110836826	110845920	Domain-989	Promoter	Broad	Broad	No or regular
chr12	110973712	110991878	Domain-990	Promoter	Broad	Broad	Broad
chr12	111180602	111186869	Domain-991	Promoter	No or regular	No or regular	Broad
chr12	111433266	111450146	Domain-992	Promoter	Broad	Broad	Broad
chr12	111531939	111541680	Domain-993	Promoter	Broad	Broad	Broad
chr12	111571640	111576767	Domain-994	Promoter	No or regular	Broad	No or regular
chr12	111580087	111588580	Domain-995	Distal	No or regular	Broad	No or regular
chr12	111709460	111716827	Domain-996	Promoter	Broad	Broad	Broad
chr12	111956018	111982739	Domain-997	Promoter	Broad	Broad	Broad
chr12	112113863	112121220	Domain-998	Distal	No or regular	No or regular	Broad
chr12	112639510	112646701	Domain-999	Promoter	No or regular	No or regular	Broad
chr12	112673423	112684978	Domain-1000	Promoter	Broad	Broad	No or regular
chr12	112801502	112815882	Domain-1001	Promoter	No or regular	Broad	Broad
chr12	112820358	112833526	Domain-1002	Promoter	Broad	Broad	Broad
chr12	112994877	113002605	Domain-1003	Promoter	Broad	Broad	No or regular
chr12	113046221	113053283	Domain-1004	Distal	No or regular	Broad	No or regular
chr12	113054335	113060847	Domain-1005	Distal	No or regular	Broad	No or regular
chr12	113129430	113158682	Domain-1006	Promoter	Broad	Broad	Broad
chr12	116258748	116264372	Domain-1007	Promoter	Broad	Broad	No or regular
chr13	3146585	3152583	Domain-1008	Promoter	No or regular	Broad	No or regular
chr13	9681784	9689516	Domain-1009	Distal	Broad	Broad	No or regular
chr13	12459669	12466004	Domain-1010	Promoter	Broad	Broad	No or regular
chr13	14060210	14067960	Domain-1011	Promoter	Broad	Broad	No or regular
chr13	18098939	18104374	Domain-1012	Promoter	No or regular	Broad	No or regular
chr13	19915758	19921943	Domain-1013	Distal	Broad	No or regular	No or regular
chr13	21177487	21185946	Domain-1014	Promoter	Broad	Broad	No or regular
chr13	21312794	21319909	Domain-1015	Promoter	Broad	Broad	No or regular
chr13	21786384	21791467	Domain-1016	Promoter	No or regular	Broad	No or regular
chr13	21943773	21949321	Domain-1017	Promoter	No or regular	Broad	No or regular
chr13	21979290	21985882	Domain-1018	Promoter	Broad	Broad	Broad
chr13	23308401	23316784	Domain-1019	Promoter	Broad	Broad	Broad
chr13	23528428	23534206	Domain-1020	Promoter	Broad	No or regular	No or regular
chr13	23756028	23765345	Domain-1021	Promoter	Broad	Broad	No or regular
chr13	23929700	23935497	Domain-1022	Promoter	Broad	No or regular	No or regular
chr13	24738904	24745063	Domain-1023	Distal	Broad	Broad	No or regular
chr13	24795669	24806159	Domain-1024	Promoter	Broad	Broad	Broad
chr13	24901677	24908569	Domain-1025	Promoter	Broad	No or regular	No or regular
chr13	25052792	25057796	Domain-1026	Promoter	Broad	No or regular	No or regular
chr13	26766320	26771603	Domain-1027	Promoter	Broad	No or regular	No or regular
chr13	29516591	29521610	Domain-1028	Distal	No or regular	Broad	No or regular
chr13	30542930	30552329	Domain-1029	Promoter	Broad	Broad	No or regular
chr13	30946708	30952145	Domain-1030	Promoter	Broad	Broad	No or regular
chr13	34919512	34927105	Domain-1031	Promoter	No or regular	Broad	No or regular
chr13	35657820	35667507	Domain-1032	Promoter	No or regular	No or regular	Broad
chr13	36104998	36110374	Domain-1033	Distal	No or regular	Broad	No or regular
chr13	36576664	36584519	Domain-1034	Distal	No or regular	No or regular	Broad
chr13	37726854	37736081	Domain-1035	Distal	No or regular	Broad	No or regular
chr13	38029274	38040834	Domain-1036	Promoter	Broad	Broad	No or regular
chr13	41216952	41222069	Domain-1037	Promoter	Broad	No or regular	No or regular
chr13	41825221	41830465	Domain-1038	Distal	No or regular	Broad	No or regular
chr13	42042489	42053385	Domain-1039	Promoter	Broad	No or regular	Broad
chr13	43418800	43424622	Domain-1040	Distal	No or regular	No or regular	Broad
chr13	43476064	43482422	Domain-1041	Promoter	Broad	Broad	No or regular
chr13	44728976	44737671	Domain-1042	Promoter	Broad	Broad	No or regular
chr13	46723064	46729790	Domain-1043	Promoter	Broad	Broad	No or regular
chr13	47102670	47109825	Domain-1044	Promoter	Broad	Broad	No or regular
chr13	48486936	48498810	Domain-1045	Distal	Broad	Broad	No or regular
chr13	48816233	48823688	Domain-1046	Distal	Broad	Broad	No or regular
chr13	49337877	49345261	Domain-1047	Promoter	No or regular	No or regular	Broad
chr13	49649725	49660130	Domain-1048	Promoter	Broad	Broad	No or regular
chr13	49761179	49767529	Domain-1049	Distal	Broad	No or regular	No or regular
chr13	49812821	49820919	Domain-1050	Distal	Broad	Broad	No or regular
chr13	49967904	49979791	Domain-1051	Distal	Broad	Broad	Broad
chr13	50536247	50541953	Domain-1052	Distal	Broad	No or regular	No or regular
chr13	50587510	50597753	Domain-1053	Distal	Broad	Broad	No or regular
chr13	50811639	50820071	Domain-1054	Distal	Broad	Broad	Broad
chr13	50925500	50935196	Domain-1055	Distal	Broad	Broad	No or regular
chr13	51641795	51654319	Domain-1056	Promoter	Broad	Broad	No or regular
chr13	52095324	52102342	Domain-1057	Promoter	Broad	Broad	No or regular
chr13	53385144	53405125	Domain-1058	Promoter	Broad	Broad	Broad
chr13	53412458	53435265	Domain-1059	Distal	Broad	Broad	Broad
chr13	53438207	53448721	Domain-1060	Distal	No or regular	Broad	No or regular
chr13	53454642	53460431	Domain-1061	Distal	No or regular	No or regular	Broad
chr13	54560682	54565992	Domain-1062	Promoter	No or regular	Broad	No or regular
chr13	54680324	54695281	Domain-1063	Promoter	No or regular	Broad	Broad
chr13	54925799	54936585	Domain-1064	Distal	Broad	Broad	No or regular
chr13	55458552	55488782	Domain-1065	Promoter	Broad	Broad	No or regular
chr13	56410719	56418207	Domain-1066	Distal	Broad	No or regular	No or regular
chr13	56420527	56431397	Domain-1067	Distal	Broad	Broad	Broad
chr13	56958389	56967288	Domain-1068	Distal	No or regular	Broad	Broad
chr13	58068209	58074449	Domain-1069	Distal	No or regular	No or regular	Broad
chr13	58121404	58134275	Domain-1070	Promoter	Broad	Broad	Broad
chr13	58270209	58275365	Domain-1071	Promoter	Broad	No or regular	No or regular
chr13	58280303	58285342	Domain-1072	Distal	No or regular	Broad	No or regular
chr13	58346069	58351627	Domain-1073	Distal	No or regular	Broad	No or regular
chr13	58384612	58389730	Domain-1074	Promoter	Broad	No or regular	No or regular
chr13	58399277	58406855	Domain-1075	Promoter	Broad	Broad	No or regular
chr13	58543276	58549714	Domain-1076	Distal	Broad	No or regular	No or regular
chr13	59556362	59564597	Domain-1077	Promoter	No or regular	Broad	No or regular
chr13	59703830	59716000	Domain-1078	Promoter	No or regular	No or regular	Broad
chr13	59726073	59736476	Domain-1079	Promoter	No or regular	Broad	Broad
chr13	59741370	59751426	Domain-1080	Distal	Broad	Broad	Broad
chr13	59763389	59772088	Domain-1081	Promoter	Broad	Broad	No or regular
chr13	63430102	63435633	Domain-1082	Promoter	No or regular	No or regular	Broad
chr13	63623760	63628781	Domain-1083	Distal	No or regular	Broad	No or regular
chr13	64149014	64154656	Domain-1084	Promoter	Broad	Broad	No or regular
chr13	64158720	64163762	Domain-1085	Promoter	No or regular	No or regular	Broad
chr13	64273077	64280542	Domain-1086	Promoter	Broad	Broad	No or regular
chr13	64914238	64921799	Domain-1087	Promoter	No or regular	Broad	No or regular
chr13	65239273	65246248	Domain-1088	Distal	Broad	Broad	Broad
chr13	65254897	65262174	Domain-1089	Distal	Broad	Broad	No or regular
chr13	66710911	66716736	Domain-1090	Distal	Broad	No or regular	No or regular
chr13	67059721	67065969	Domain-1091	Promoter	No or regular	Broad	No or regular
chr13	67523106	67529447	Domain-1092	Promoter	Broad	Broad	No or regular
chr13	67829046	67834458	Domain-1093	Promoter	No or regular	Broad	No or regular
chr13	67848125	67853744	Domain-1094	Distal	Broad	No or regular	No or regular
chr13	69610352	69617289	Domain-1095	Promoter	Broad	Broad	No or regular
chr13	69798582	69804979	Domain-1096	Distal	Broad	Broad	No or regular
chr13	69930897	69938317	Domain-1097	Distal	Broad	No or regular	No or regular
chr13	70026057	70031359	Domain-1098	Promoter	No or regular	Broad	No or regular
chr13	73893619	73903651	Domain-1099	Distal	No or regular	Broad	No or regular
chr13	73960394	73967147	Domain-1100	Promoter	Broad	Broad	No or regular
chr13	74315673	74321756	Domain-1101	Promoter	Broad	No or regular	No or regular
chr13	74386334	74392880	Domain-1102	Distal	No or regular	Broad	No or regular
chr13	74729990	74735899	Domain-1103	Promoter	No or regular	Broad	No or regular
chr13	79586732	79592995	Domain-1104	Distal	No or regular	Broad	No or regular
chr13	80882865	80890945	Domain-1105	Promoter	Broad	No or regular	No or regular
chr13	84220867	84226500	Domain-1106	Promoter	No or regular	No or regular	Broad
chr13	92572162	92579505	Domain-1107	Promoter	Broad	Broad	No or regular
chr13	94221375	94227995	Domain-1108	Distal	Broad	Broad	No or regular
chr13	94239156	94251285	Domain-1109	Distal	No or regular	Broad	Broad
chr13	95322673	95329198	Domain-1110	Promoter	Broad	Broad	No or regular
chr13	95330551	95337603	Domain-1111	Promoter	No or regular	Broad	No or regular
chr13	96539499	96544761	Domain-1112	Promoter	No or regular	Broad	No or regular
chr13	96667561	96672658	Domain-1113	Promoter	Broad	No or regular	No or regular
chr13	97020724	97036531	Domain-1114	Promoter	Broad	Broad	No or regular
chr13	97706784	97716502	Domain-1115	Distal	No or regular	Broad	No or regular
chr13	98922198	98927797	Domain-1116	Promoter	Broad	Broad	No or regular
chr13	100100125	100112813	Domain-1117	Promoter	Broad	Broad	No or regular
chr13	100649710	100654782	Domain-1118	Promoter	Broad	No or regular	No or regular
chr13	101440198	101445572	Domain-1119	Distal	No or regular	Broad	No or regular
chr13	102292207	102297479	Domain-1120	Distal	Broad	No or regular	No or regular
chr13	103323473	103336932	Domain-1121	Promoter	No or regular	Broad	No or regular
chr13	104607027	104612036	Domain-1122	Distal	Broad	No or regular	No or regular
chr13	104815823	104823613	Domain-1123	Promoter	Broad	No or regular	No or regular
chr13	111474784	111493026	Domain-1124	Promoter	Broad	Broad	No or regular
chr13	112365438	112371152	Domain-1125	Distal	Broad	No or regular	No or regular
chr13	112643281	112657802	Domain-1126	Promoter	Broad	Broad	No or regular
chr13	112670910	112676963	Domain-1127	Distal	No or regular	Broad	No or regular
chr13	113028663	113037826	Domain-1128	Promoter	Broad	Broad	No or regular
chr13	113160872	113166026	Domain-1129	Distal	No or regular	Broad	No or regular
chr13	119486013	119492622	Domain-1130	Promoter	Broad	Broad	No or regular
chr13	119595431	119606129	Domain-1131	Distal	Broad	Broad	Broad
chr13	119612021	119617801	Domain-1132	Distal	No or regular	Broad	Broad
chr13	119676332	119682705	Domain-1133	Promoter	No or regular	Broad	Broad
chr14	7786553	7795015	Domain-1134	Distal	Broad	Broad	No or regular
chr14	8170500	8175709	Domain-1135	Promoter	No or regular	Broad	No or regular
chr14	8360384	8376328	Domain-1136	Distal	Broad	Broad	No or regular
chr14	14078024	14083963	Domain-1137	Distal	No or regular	Broad	No or regular
chr14	14345228	14351923	Domain-1138	Promoter	No or regular	Broad	No or regular
chr14	16241724	16254566	Domain-1139	Promoter	Broad	Broad	No or regular
chr14	18706881	18712949	Domain-1140	Distal	No or regular	Broad	No or regular
chr14	19613912	19619744	Domain-1141	Distal	Broad	Broad	No or regular
chr14	19633647	19645456	Domain-1142	Distal	Broad	Broad	No or regular
chr14	19650719	19655912	Domain-1143	Distal	Broad	No or regular	No or regular
chr14	20077197	20085793	Domain-1144	Promoter	Broad	Broad	Broad
chr14	20140093	20149912	Domain-1145	Distal	No or regular	Broad	Broad
chr14	20385130	20405578	Domain-1146	Promoter	No or regular	Broad	Broad
chr14	20544676	20550539	Domain-1147	Promoter	No or regular	Broad	No or regular
chr14	20636802	20644983	Domain-1148	Distal	Broad	Broad	No or regular
chr14	20718199	20724865	Domain-1149	Distal	No or regular	Broad	No or regular
chr14	21738888	21745354	Domain-1150	Promoter	No or regular	Broad	Broad
chr14	21886906	21892156	Domain-1151	Distal	No or regular	Broad	No or regular
chr14	24064241	24069465	Domain-1152	Distal	Broad	No or regular	No or regular
chr14	24070778	24096837	Domain-1153	Promoter	Broad	Broad	No or regular
chr14	24103251	24113125	Domain-1154	Distal	No or regular	No or regular	Broad
chr14	24157335	24165914	Domain-1155	Distal	No or regular	Broad	No or regular
chr14	24332190	24339208	Domain-1156	Distal	Broad	No or regular	No or regular
chr14	24444199	24450924	Domain-1157	Distal	Broad	No or regular	No or regular
chr14	24490122	24495382	Domain-1158	Promoter	No or regular	Broad	No or regular
chr14	24614221	24625146	Domain-1159	Distal	No or regular	Broad	Broad
chr14	24818875	24825358	Domain-1160	Distal	Broad	Broad	No or regular
chr14	25658499	25664887	Domain-1161	Distal	No or regular	No or regular	Broad
chr14	25691908	25711197	Domain-1162	Promoter	Broad	Broad	No or regular
chr14	25868460	25874388	Domain-1163	Distal	No or regular	No or regular	Broad
chr14	26051581	26056640	Domain-1164	Distal	No or regular	Broad	No or regular
chr14	26318448	26327384	Domain-1165	Distal	Broad	No or regular	No or regular
chr14	26346267	26352539	Domain-1166	Distal	Broad	Broad	No or regular
chr14	26382314	26391257	Domain-1167	Distal	Broad	Broad	No or regular
chr14	26636020	26641429	Domain-1168	Promoter	No or regular	Broad	No or regular
chr14	27426421	27435866	Domain-1169	Promoter	Broad	Broad	No or regular
chr14	30604738	30610207	Domain-1170	Promoter	No or regular	No or regular	Broad
chr14	30714559	30719615	Domain-1171	Promoter	Broad	No or regular	No or regular
chr14	30996304	31009536	Domain-1172	Promoter	Broad	Broad	No or regular
chr14	31015245	31021974	Domain-1173	Promoter	No or regular	Broad	No or regular
chr14	31104259	31110861	Domain-1174	Distal	No or regular	Broad	No or regular
chr14	31124670	31131869	Domain-1175	Promoter	Broad	No or regular	No or regular
chr14	31245974	31272577	Domain-1176	Promoter	Broad	Broad	No or regular
chr14	31274893	31280712	Domain-1177	Distal	No or regular	Broad	No or regular
chr14	31291763	31296858	Domain-1178	Distal	No or regular	Broad	No or regular
chr14	31317823	31327242	Domain-1179	Promoter	Broad	Broad	No or regular
chr14	31414459	31419789	Domain-1180	Distal	No or regular	No or regular	Broad
chr14	31433152	31438399	Domain-1181	Promoter	No or regular	No or regular	Broad
chr14	31485306	31496769	Domain-1182	Promoter	No or regular	No or regular	Broad
chr14	31590125	31598519	Domain-1183	Distal	No or regular	Broad	No or regular
chr14	32002707	32007945	Domain-1184	Distal	No or regular	No or regular	Broad
chr14	32163604	32169148	Domain-1185	Promoter	Broad	No or regular	No or regular
chr14	32503423	32515981	Domain-1186	Promoter	Broad	Broad	No or regular
chr14	32832297	32838936	Domain-1187	Promoter	No or regular	Broad	Broad
chr14	34012772	34020011	Domain-1188	Distal	No or regular	No or regular	Broad
chr14	34049567	34058263	Domain-1189	Promoter	No or regular	Broad	Broad
chr14	34670354	34682028	Domain-1190	Promoter	Broad	Broad	No or regular
chr14	37468652	37474631	Domain-1191	Distal	Broad	No or regular	No or regular
chr14	39652896	39658455	Domain-1192	Promoter	No or regular	Broad	No or regular
chr14	41071095	41078025	Domain-1193	Promoter	Broad	Broad	No or regular
chr14	43255681	43260834	Domain-1194	Distal	Broad	No or regular	No or regular
chr14	43345174	43350304	Domain-1195	Promoter	Broad	No or regular	No or regular
chr14	43414538	43419674	Domain-1196	Distal	Broad	No or regular	No or regular
chr14	44956665	44963392	Domain-1197	Promoter	Broad	Broad	No or regular
chr14	45349254	45354969	Domain-1198	Promoter	Broad	Broad	No or regular
chr14	45654383	45660818	Domain-1199	Promoter	Broad	Broad	Broad
chr14	46756436	46762240	Domain-1200	Promoter	Broad	No or regular	No or regular
chr14	46798117	46804318	Domain-1201	Distal	No or regular	No or regular	Broad
chr14	46818079	46824119	Domain-1202	Promoter	Broad	Broad	No or regular
chr14	47063681	47072381	Domain-1203	Promoter	No or regular	Broad	No or regular
chr14	47073612	47080928	Domain-1204	Distal	Broad	Broad	No or regular
chr14	47296201	47302349	Domain-1205	Promoter	Broad	No or regular	No or regular
chr14	47416779	47422959	Domain-1206	Promoter	Broad	No or regular	No or regular
chr14	47471464	47479685	Domain-1207	Promoter	Broad	Broad	Broad
chr14	47503811	47509313	Domain-1208	Distal	Broad	Broad	No or regular
chr14	47801067	47806191	Domain-1209	Distal	No or regular	Broad	No or regular
chr14	47838664	47845631	Domain-1210	Distal	No or regular	Broad	No or regular
chr14	48557115	48565913	Domain-1211	Distal	No or regular	Broad	Broad
chr14	48568072	48575220	Domain-1212	Distal	No or regular	Broad	No or regular
chr14	51916486	51922832	Domain-1213	Promoter	No or regular	Broad	Broad
chr14	52012922	52026249	Domain-1214	Promoter	No or regular	Broad	Broad
chr14	52100452	52105859	Domain-1215	Promoter	No or regular	Broad	No or regular
chr14	54247609	54263448	Domain-1216	Promoter	Broad	Broad	Broad
chr14	54367962	54373782	Domain-1217	Distal	No or regular	Broad	Broad
chr14	54546648	54556654	Domain-1218	Promoter	Broad	Broad	No or regular
chr14	54639146	54646656	Domain-1219	Promoter	No or regular	Broad	No or regular
chr14	54661546	54667139	Domain-1220	Distal	No or regular	Broad	No or regular
chr14	54678365	54689898	Domain-1221	Promoter	Broad	Broad	No or regular
chr14	54868665	54874097	Domain-1222	Distal	No or regular	Broad	No or regular
chr14	54890144	54898707	Domain-1223	Promoter	Broad	Broad	Broad
chr14	55085229	55095475	Domain-1224	Promoter	No or regular	Broad	Broad
chr14	55616505	55638246	Domain-1225	Promoter	Broad	Broad	No or regular
chr14	55640823	55652826	Domain-1226	Promoter	No or regular	Broad	No or regular
chr14	55668790	55674085	Domain-1227	Promoter	Broad	No or regular	No or regular
chr14	55676195	55682112	Domain-1228	Promoter	Broad	No or regular	No or regular
chr14	56447768	56452805	Domain-1229	Distal	No or regular	Broad	No or regular
chr14	56770273	56780384	Domain-1230	Promoter	Broad	Broad	No or regular
chr14	56878975	56889986	Domain-1231	Promoter	Broad	Broad	No or regular
chr14	57516933	57528488	Domain-1232	Promoter	Broad	Broad	No or regular
chr14	57534170	57540938	Domain-1233	Distal	No or regular	Broad	No or regular
chr14	57567733	57572789	Domain-1234	Promoter	No or regular	No or regular	Broad
chr14	57708293	57715001	Domain-1235	Distal	No or regular	No or regular	Broad
chr14	57887561	57892823	Domain-1236	Promoter	No or regular	Broad	No or regular
chr14	59139743	59145206	Domain-1237	Promoter	No or regular	Broad	Broad
chr14	59175068	59182050	Domain-1238	Promoter	No or regular	Broad	No or regular
chr14	59567297	59573283	Domain-1239	Distal	Broad	Broad	No or regular
chr14	60372253	60380803	Domain-1240	Promoter	Broad	Broad	No or regular
chr14	60780334	60786921	Domain-1241	Promoter	No or regular	Broad	No or regular
chr14	60787104	60792439	Domain-1242	Distal	No or regular	No or regular	Broad
chr14	60929058	60947852	Domain-1243	Distal	No or regular	Broad	No or regular
chr14	60954690	60960144	Domain-1244	Distal	No or regular	Broad	No or regular
chr14	61078644	61085717	Domain-1245	Distal	No or regular	Broad	No or regular
chr14	61301854	61308171	Domain-1246	Promoter	No or regular	No or regular	Broad
chr14	61521972	61532004	Domain-1247	Distal	Broad	Broad	No or regular
chr14	61676423	61683033	Domain-1248	Promoter	No or regular	No or regular	Broad
chr14	62758825	62763977	Domain-1249	Promoter	Broad	No or regular	No or regular
chr14	63174738	63179778	Domain-1250	Promoter	No or regular	Broad	No or regular
chr14	63433648	63439478	Domain-1251	Promoter	Broad	Broad	No or regular
chr14	63980789	63989767	Domain-1252	Promoter	No or regular	Broad	No or regular
chr14	64082953	64088853	Domain-1253	Promoter	No or regular	No or regular	Broad
chr14	64753575	64763664	Domain-1254	Distal	No or regular	Broad	No or regular
chr14	65540821	65554443	Domain-1255	Distal	Broad	Broad	No or regular
chr14	65623243	65631478	Domain-1256	Distal	Broad	Broad	Broad
chr14	66074354	66080112	Domain-1257	Promoter	Broad	No or regular	No or regular
chr14	66899877	66907227	Domain-1258	Distal	No or regular	Broad	No or regular
chr14	66936107	66942954	Domain-1259	Distal	No or regular	Broad	No or regular
chr14	67333648	67338692	Domain-1260	Distal	No or regular	Broad	No or regular
chr14	67706021	67712340	Domain-1261	Distal	No or regular	No or regular	Broad
chr14	67712844	67719225	Domain-1262	Promoter	Broad	Broad	No or regular
chr14	67780563	67787005	Domain-1263	Distal	No or regular	No or regular	Broad
chr14	69099882	69105777	Domain-1264	Distal	No or regular	Broad	No or regular
chr14	69169134	69177165	Domain-1265	Promoter	Broad	Broad	No or regular
chr14	69727055	69733952	Domain-1266	Promoter	No or regular	Broad	No or regular
chr14	69835581	69841647	Domain-1267	Promoter	Broad	Broad	No or regular
chr14	70053266	70062876	Domain-1268	Distal	No or regular	No or regular	Broad
chr14	70073259	70080633	Domain-1269	Promoter	No or regular	Broad	Broad
chr14	70133161	70143134	Domain-1270	Distal	No or regular	Broad	No or regular
chr14	70202937	70217035	Domain-1271	Promoter	Broad	Broad	Broad
chr14	70285093	70291407	Domain-1272	Promoter	Broad	Broad	No or regular
chr14	70423895	70430885	Domain-1273	Promoter	Broad	Broad	No or regular
chr14	70544575	70549732	Domain-1274	Promoter	No or regular	Broad	No or regular
chr14	70565705	70573855	Domain-1275	Distal	No or regular	No or regular	Broad
chr14	70574918	70582186	Domain-1276	Promoter	No or regular	Broad	Broad
chr14	70938590	70948317	Domain-1277	Distal	No or regular	Broad	Broad
chr14	70962675	70968533	Domain-1278	Distal	No or regular	No or regular	Broad
chr14	71044416	71049499	Domain-1279	Distal	No or regular	Broad	No or regular
chr14	71851552	71862486	Domain-1280	Promoter	Broad	Broad	No or regular
chr14	71939577	71948835	Domain-1281	Distal	No or regular	Broad	No or regular
chr14	72631178	72636802	Domain-1282	Distal	No or regular	Broad	No or regular
chr14	73549948	73558945	Domain-1283	Promoter	Broad	Broad	Broad
chr14	75585648	75595002	Domain-1284	Promoter	No or regular	Broad	Broad
chr14	75639401	75644910	Domain-1285	Promoter	Broad	No or regular	No or regular
chr14	75830394	75836142	Domain-1286	Distal	No or regular	No or regular	Broad
chr14	75841378	75848132	Domain-1287	Promoter	Broad	Broad	No or regular
chr14	76021009	76027340	Domain-1288	Distal	No or regular	Broad	No or regular
chr14	76210743	76218906	Domain-1289	Distal	No or regular	Broad	Broad
chr14	76413888	76419097	Domain-1290	Promoter	Broad	No or regular	No or regular
chr14	76474915	76484691	Domain-1291	Distal	Broad	Broad	No or regular
chr14	76498113	76508486	Domain-1292	Promoter	Broad	No or regular	No or regular
chr14	76516328	76522674	Domain-1293	Promoter	Broad	No or regular	No or regular
chr14	76675162	76680475	Domain-1294	Promoter	Broad	No or regular	No or regular
chr14	76757550	76763237	Domain-1295	Distal	Broad	No or regular	No or regular
chr14	78535115	78541373	Domain-1296	Promoter	Broad	No or regular	No or regular
chr14	78639686	78648427	Domain-1297	Promoter	No or regular	Broad	No or regular
chr14	79209872	79216732	Domain-1298	Distal	Broad	Broad	No or regular
chr14	79584478	79589750	Domain-1299	Promoter	Broad	No or regular	No or regular
chr14	79701425	79707183	Domain-1300	Promoter	Broad	Broad	No or regular
chr14	87621625	87627363	Domain-1301	Distal	Broad	No or regular	No or regular
chr14	99085887	99093791	Domain-1302	Distal	No or regular	Broad	No or regular
chr14	99097106	99104851	Domain-1303	Promoter	Broad	Broad	No or regular
chr14	101196600	101202768	Domain-1304	Promoter	No or regular	Broad	Broad
chr14	103090807	103097059	Domain-1305	Distal	No or regular	No or regular	Broad
chr14	103112328	103119996	Domain-1306	Distal	No or regular	No or regular	Broad
chr14	105172164	105181512	Domain-1307	Promoter	Broad	Broad	No or regular
chr14	105497984	105503317	Domain-1308	Promoter	No or regular	Broad	No or regular
chr14	114943791	114948878	Domain-1309	Promoter	Broad	No or regular	No or regular
chr14	118276184	118285192	Domain-1310	Distal	Broad	Broad	No or regular
chr14	118909189	118928845	Domain-1311	Promoter	No or regular	Broad	No or regular
chr14	118933536	118942144	Domain-1312	Promoter	Broad	Broad	No or regular
chr14	118962019	118967992	Domain-1313	Distal	No or regular	No or regular	Broad
chr14	120035403	120041015	Domain-1314	Promoter	No or regular	Broad	No or regular
chr14	120473425	120479546	Domain-1315	Promoter	Broad	No or regular	No or regular
chr14	120634920	120640492	Domain-1316	Distal	No or regular	No or regular	Broad
chr14	120892964	120905624	Domain-1317	Distal	No or regular	Broad	Broad
chr14	122102406	122114274	Domain-1318	Promoter	Broad	Broad	Broad
chr14	122228813	122235254	Domain-1319	Promoter	Broad	No or regular	No or regular
chr14	122910947	122916327	Domain-1320	Promoter	No or regular	Broad	No or regular
chr15	6651436	6657153	Domain-1321	Distal	No or regular	Broad	No or regular
chr15	7799383	7806802	Domain-1322	Distal	No or regular	Broad	Broad
chr15	8221135	8228748	Domain-1323	Distal	No or regular	Broad	No or regular
chr15	8441859	8450012	Domain-1324	Promoter	Broad	Broad	No or regular
chr15	9183804	9190498	Domain-1325	Distal	No or regular	Broad	Broad
chr15	10554508	10562588	Domain-1326	Promoter	Broad	Broad	No or regular
chr15	10709399	10725177	Domain-1327	Promoter	Broad	Broad	Broad
chr15	11992877	12000588	Domain-1328	Promoter	Broad	Broad	No or regular
chr15	12101378	12109950	Domain-1329	Distal	No or regular	Broad	Broad
chr15	12193530	12199109	Domain-1330	Distal	No or regular	No or regular	Broad
chr15	12201802	12221079	Domain-1331	Promoter	Broad	Broad	Broad
chr15	12797351	12802532	Domain-1332	Distal	No or regular	No or regular	Broad
chr15	24721062	24726360	Domain-1333	Distal	No or regular	Broad	No or regular
chr15	24970497	24975841	Domain-1334	Distal	No or regular	Broad	No or regular
chr15	25771105	25777309	Domain-1335	Distal	No or regular	No or regular	Broad
chr15	31260523	31272986	Domain-1336	Distal	Broad	Broad	No or regular
chr15	31446781	31456779	Domain-1337	Promoter	Broad	Broad	Broad
chr15	31732767	31738156	Domain-1338	Distal	No or regular	Broad	No or regular
chr15	31872313	31879567	Domain-1339	Distal	No or regular	Broad	No or regular
chr15	33065337	33073761	Domain-1340	Distal	No or regular	Broad	Broad
chr15	34440727	34446185	Domain-1341	Promoter	Broad	No or regular	No or regular
chr15	36135498	36144837	Domain-1342	Promoter	Broad	Broad	Broad
chr15	36158833	36167605	Domain-1343	Promoter	Broad	Broad	No or regular
chr15	36172326	36182672	Domain-1344	Promoter	Broad	Broad	No or regular
chr15	36225034	36230738	Domain-1345	Distal	No or regular	Broad	Broad
chr15	36279977	36285209	Domain-1346	Promoter	Broad	No or regular	No or regular
chr15	36456275	36462513	Domain-1347	Distal	No or regular	Broad	No or regular
chr15	36601501	36613520	Domain-1348	Promoter	Broad	Broad	No or regular
chr15	36788681	36798319	Domain-1349	Promoter	Broad	Broad	Broad
chr15	36929790	36944011	Domain-1350	Distal	No or regular	Broad	Broad
chr15	36978563	36985111	Domain-1351	Distal	Broad	Broad	No or regular
chr15	37134097	37139340	Domain-1352	Distal	No or regular	Broad	No or regular
chr15	38215445	38226607	Domain-1353	Promoter	Broad	Broad	Broad
chr15	38514849	38523046	Domain-1354	Promoter	Broad	Broad	Broad
chr15	41786998	41795012	Domain-1355	Promoter	Broad	Broad	No or regular
chr15	47519643	47525696	Domain-1356	Distal	No or regular	Broad	No or regular
chr15	51913722	51919362	Domain-1357	Distal	No or regular	Broad	No or regular
chr15	51996787	52002676	Domain-1358	Distal	No or regular	No or regular	Broad
chr15	55589628	55595367	Domain-1359	Distal	No or regular	Broad	No or regular
chr15	56065858	56072273	Domain-1360	Distal	No or regular	Broad	No or regular
chr15	57910222	57918837	Domain-1361	Promoter	Broad	Broad	No or regular
chr15	57974293	57979865	Domain-1362	Distal	Broad	Broad	No or regular
chr15	58885958	58896557	Domain-1363	Promoter	Broad	Broad	Broad
chr15	58901899	58907891	Domain-1364	Distal	No or regular	Broad	No or regular
chr15	59258760	59291364	Domain-1365	Distal	Broad	Broad	Broad
chr15	59302055	59308881	Domain-1366	Promoter	Broad	Broad	No or regular
chr15	59310551	59320970	Domain-1367	Promoter	Broad	Broad	No or regular
chr15	59616337	59622295	Domain-1368	Distal	No or regular	Broad	No or regular
chr15	63487778	63494365	Domain-1369	Distal	Broad	Broad	No or regular
chr15	64310217	64316448	Domain-1370	Promoter	Broad	Broad	No or regular
chr15	68360196	68365241	Domain-1371	Distal	Broad	No or regular	No or regular
chr15	71851618	71857186	Domain-1372	Distal	Broad	No or regular	No or regular
chr15	71950619	71957228	Domain-1373	Distal	Broad	Broad	No or regular
chr15	72804708	72813045	Domain-1374	Promoter	No or regular	Broad	No or regular
chr15	73088605	73095122	Domain-1375	Promoter	Broad	Broad	No or regular
chr15	73150153	73155258	Domain-1376	Distal	No or regular	No or regular	Broad
chr15	73176391	73191215	Domain-1377	Promoter	Broad	Broad	No or regular
chr15	73622481	73627520	Domain-1378	Promoter	No or regular	No or regular	Broad
chr15	73642689	73650630	Domain-1379	Distal	Broad	Broad	No or regular
chr15	73651685	73658119	Domain-1380	Distal	Broad	No or regular	No or regular
chr15	73722159	73733718	Domain-1381	Promoter	No or regular	No or regular	Broad
chr15	73829189	73840205	Domain-1382	Promoter	Broad	Broad	Broad
chr15	74605568	74618159	Domain-1383	Distal	No or regular	Broad	No or regular
chr15	74620346	74650589	Domain-1384	Promoter	Broad	Broad	Broad
chr15	74656561	74684954	Domain-1385	Promoter	Broad	Broad	Broad
chr15	74705988	74712617	Domain-1386	Promoter	Broad	Broad	No or regular
chr15	74720647	74726545	Domain-1387	Promoter	Broad	Broad	No or regular
chr15	74812759	74824573	Domain-1388	Promoter	Broad	Broad	No or regular
chr15	74879178	74885441	Domain-1389	Promoter	Broad	Broad	No or regular
chr15	75615410	75626173	Domain-1390	Promoter	Broad	Broad	No or regular
chr15	75836058	75843220	Domain-1391	Promoter	Broad	Broad	No or regular
chr15	75895373	75911886	Domain-1392	Promoter	Broad	Broad	Broad
chr15	75965114	75970987	Domain-1393	Promoter	Broad	No or regular	No or regular
chr15	75977119	75986487	Domain-1394	Promoter	Broad	Broad	No or regular
chr15	75992789	75999366	Domain-1395	Promoter	Broad	Broad	No or regular
chr15	76008087	76013734	Domain-1396	Promoter	No or regular	Broad	No or regular
chr15	76043808	76082745	Domain-1397	Promoter	Broad	Broad	Broad
chr15	76239806	76250896	Domain-1398	Promoter	No or regular	No or regular	Broad
chr15	76264862	76270229	Domain-1399	Promoter	No or regular	No or regular	Broad
chr15	76287022	76302309	Domain-1400	Promoter	Broad	Broad	No or regular
chr15	76302967	76312204	Domain-1401	Promoter	No or regular	No or regular	Broad
chr15	76347565	76359636	Domain-1402	Promoter	Broad	Broad	No or regular
chr15	76367617	76382233	Domain-1403	Promoter	No or regular	Broad	No or regular
chr15	76452423	76458791	Domain-1404	Promoter	No or regular	Broad	No or regular
chr15	76460937	76468272	Domain-1405	Distal	No or regular	Broad	No or regular
chr15	76472217	76484267	Domain-1406	Promoter	Broad	Broad	No or regular
chr15	76499095	76527135	Domain-1407	Promoter	Broad	Broad	Broad
chr15	76531691	76539338	Domain-1408	Promoter	No or regular	Broad	No or regular
chr15	76652870	76657884	Domain-1409	Promoter	Broad	No or regular	No or regular
chr15	76668055	76675106	Domain-1410	Promoter	Broad	Broad	No or regular
chr15	76681915	76698568	Domain-1411	Promoter	No or regular	Broad	Broad
chr15	76708696	76715828	Domain-1412	Promoter	No or regular	No or regular	Broad
chr15	76721497	76726732	Domain-1413	Promoter	No or regular	Broad	No or regular
chr15	76812839	76818453	Domain-1414	Promoter	No or regular	No or regular	Broad
chr15	76979883	76990724	Domain-1415	Distal	Broad	Broad	No or regular
chr15	77080971	77088336	Domain-1416	Promoter	No or regular	Broad	Broad
chr15	78382626	78400344	Domain-1417	Promoter	Broad	Broad	Broad
chr15	78647058	78680703	Domain-1418	Distal	Broad	Broad	Broad
chr15	78922097	78933125	Domain-1419	Promoter	Broad	No or regular	Broad
chr15	79023883	79029104	Domain-1420	Promoter	Broad	No or regular	No or regular
chr15	79053094	79068615	Domain-1421	Promoter	Broad	Broad	Broad
chr15	79119222	79132676	Domain-1422	Distal	No or regular	Broad	Broad
chr15	79135694	79143061	Domain-1423	Promoter	No or regular	Broad	No or regular
chr15	79222940	79233746	Domain-1424	Promoter	Broad	Broad	Broad
chr15	79297605	79331694	Domain-1425	Promoter	Broad	Broad	Broad
chr15	79540392	79550486	Domain-1426	Promoter	Broad	Broad	Broad
chr15	79655893	79677802	Domain-1427	Promoter	Broad	Broad	Broad
chr15	79681817	79694425	Domain-1428	Promoter	Broad	Broad	Broad
chr15	79783972	79792083	Domain-1429	Distal	No or regular	Broad	Broad
chr15	79916057	79921778	Domain-1430	Distal	No or regular	Broad	No or regular
chr15	79923022	79936008	Domain-1431	Promoter	Broad	Broad	Broad
chr15	79944208	79958507	Domain-1432	Distal	Broad	Broad	No or regular
chr15	79978697	79984558	Domain-1433	Distal	No or regular	Broad	No or regular
chr15	80021953	80030641	Domain-1434	Distal	No or regular	Broad	No or regular
chr15	80223212	80239717	Domain-1435	Promoter	Broad	Broad	Broad
chr15	80252117	80259926	Domain-1436	Promoter	Broad	Broad	No or regular
chr15	80959833	80969200	Domain-1437	Distal	Broad	No or regular	No or regular
chr15	81017583	81022739	Domain-1438	Distal	No or regular	Broad	No or regular
chr15	81396229	81409489	Domain-1439	Promoter	Broad	Broad	No or regular
chr15	81583947	81589001	Domain-1440	Promoter	Broad	No or regular	No or regular
chr15	81709084	81731194	Domain-1441	Promoter	Broad	Broad	Broad
chr15	81854321	81861332	Domain-1442	Promoter	Broad	Broad	No or regular
chr15	81978086	81993651	Domain-1443	Promoter	Broad	Broad	No or regular
chr15	82044830	82050404	Domain-1444	Promoter	No or regular	Broad	No or regular
chr15	82057667	82065975	Domain-1445	Promoter	No or regular	No or regular	Broad
chr15	82126858	82131876	Domain-1446	Promoter	No or regular	Broad	No or regular
chr15	82143997	82149999	Domain-1447	Promoter	Broad	Broad	No or regular
chr15	82329690	82348337	Domain-1448	Promoter	Broad	Broad	No or regular
chr15	82350270	82365434	Domain-1449	Promoter	Broad	Broad	No or regular
chr15	82845707	82857440	Domain-1450	Distal	Broad	Broad	No or regular
chr15	83102569	83108336	Domain-1451	Distal	Broad	No or regular	No or regular
chr15	83114232	83124281	Domain-1452	Promoter	Broad	Broad	Broad
chr15	83147491	83152980	Domain-1453	Promoter	Broad	No or regular	No or regular
chr15	83302238	83319800	Domain-1454	Distal	No or regular	Broad	Broad
chr15	83341174	83368873	Domain-1455	Promoter	Broad	Broad	Broad
chr15	83383008	83396191	Domain-1456	Distal	No or regular	No or regular	Broad
chr15	83463388	83471476	Domain-1457	Promoter	Broad	Broad	No or regular
chr15	83865068	83872664	Domain-1458	Distal	No or regular	No or regular	Broad
chr15	84210147	84219089	Domain-1459	Distal	No or regular	No or regular	Broad
chr15	84320726	84326676	Domain-1460	Promoter	No or regular	No or regular	Broad
chr15	84532264	84543457	Domain-1461	Distal	No or regular	Broad	Broad
chr15	84910869	84926349	Domain-1462	Promoter	Broad	Broad	Broad
chr15	85035715	85041070	Domain-1463	Promoter	Broad	No or regular	No or regular
chr15	85125773	85143482	Domain-1464	Promoter	Broad	Broad	No or regular
chr15	85807520	85823186	Domain-1465	Promoter	Broad	Broad	No or regular
chr15	86458247	86467044	Domain-1466	Distal	No or regular	Broad	No or regular
chr15	86700245	86710112	Domain-1467	Distal	No or regular	Broad	Broad
chr15	88308827	88318198	Domain-1468	Promoter	No or regular	Broad	No or regular
chr15	88598308	88603955	Domain-1469	Promoter	No or regular	Broad	No or regular
chr15	88744661	88756667	Domain-1470	Promoter	Broad	Broad	No or regular
chr15	88814978	88825845	Domain-1471	Promoter	Broad	Broad	No or regular
chr15	88888210	88894896	Domain-1472	Distal	Broad	Broad	No or regular
chr15	88950938	88959836	Domain-1473	Promoter	Broad	Broad	Broad
chr15	88974605	88987026	Domain-1474	Promoter	Broad	Broad	No or regular
chr15	89051337	89061189	Domain-1475	Promoter	No or regular	No or regular	Broad
chr15	89171152	89193161	Domain-1476	Promoter	Broad	Broad	Broad
chr15	89359639	89365743	Domain-1477	Distal	No or regular	No or regular	Broad
chr15	89371456	89377864	Domain-1478	Promoter	Broad	Broad	No or regular
chr15	89416717	89434582	Domain-1479	Promoter	Broad	Broad	No or regular
chr15	89441937	89446939	Domain-1480	Distal	No or regular	Broad	No or regular
chr15	89452350	89461774	Domain-1481	Promoter	Broad	Broad	No or regular
chr15	89563891	89576579	Domain-1482	Promoter	Broad	Broad	Broad
chr15	89583394	89598436	Domain-1483	Promoter	Broad	Broad	No or regular
chr15	90894004	90900471	Domain-1484	Promoter	Broad	Broad	Broad
chr15	92508647	92514445	Domain-1485	Distal	No or regular	Broad	No or regular
chr15	92699635	92707119	Domain-1486	Distal	Broad	Broad	No or regular
chr15	93431830	93438018	Domain-1487	Distal	Broad	Broad	No or regular
chr15	94136025	94142118	Domain-1488	Distal	Broad	Broad	No or regular
chr15	95331046	95337006	Domain-1489	Distal	Broad	No or regular	No or regular
chr15	96279420	96290331	Domain-1490	Promoter	Broad	Broad	No or regular
chr15	97335350	97342372	Domain-1491	Distal	Broad	Broad	No or regular
chr15	97605566	97611605	Domain-1492	Distal	Broad	No or regular	No or regular
chr15	97613138	97622778	Domain-1493	Distal	Broad	Broad	No or regular
chr15	97740506	97747461	Domain-1494	Distal	No or regular	Broad	No or regular
chr15	97992203	97997388	Domain-1495	Distal	Broad	No or regular	No or regular
chr15	98163408	98172030	Domain-1496	Promoter	No or regular	Broad	Broad
chr15	98254131	98259254	Domain-1497	Promoter	No or regular	No or regular	Broad
chr15	98397180	98402929	Domain-1498	Promoter	No or regular	No or regular	Broad
chr15	98564932	98575147	Domain-1499	Promoter	Broad	Broad	No or regular
chr15	98707547	98712805	Domain-1500	Promoter	No or regular	Broad	No or regular
chr15	98760787	98765899	Domain-1501	Promoter	Broad	No or regular	No or regular
chr15	98850286	98856773	Domain-1502	Distal	No or regular	Broad	No or regular
chr15	98863597	98872551	Domain-1503	Promoter	Broad	Broad	No or regular
chr15	98907310	98923684	Domain-1504	Promoter	Broad	Broad	Broad
chr15	98929617	98934852	Domain-1505	Promoter	Broad	No or regular	No or regular
chr15	99247247	99253300	Domain-1506	Promoter	No or regular	Broad	No or regular
chr15	99314840	99323563	Domain-1507	Distal	No or regular	Broad	No or regular
chr15	99389909	99397614	Domain-1508	Promoter	Broad	Broad	Broad
chr15	99417561	99426675	Domain-1509	Distal	No or regular	Broad	Broad
chr15	99714815	99720402	Domain-1510	Promoter	No or regular	Broad	No or regular
chr15	99961525	99974980	Domain-1511	Promoter	Broad	Broad	No or regular
chr15	100152940	100160138	Domain-1512	Promoter	Broad	Broad	No or regular
chr15	100224069	100237659	Domain-1513	Promoter	Broad	Broad	No or regular
chr15	100481721	100488481	Domain-1514	Distal	Broad	Broad	No or regular
chr15	100574364	100585505	Domain-1515	Promoter	Broad	Broad	Broad
chr15	100756941	100766383	Domain-1516	Promoter	Broad	Broad	No or regular
chr15	101044176	101049252	Domain-1517	Distal	No or regular	Broad	No or regular
chr15	101294718	101300662	Domain-1518	Promoter	No or regular	No or regular	Broad
chr15	101445840	101451844	Domain-1519	Promoter	No or regular	Broad	No or regular
chr15	102012941	102022635	Domain-1520	Distal	Broad	Broad	No or regular
chr15	102070358	102075922	Domain-1521	Promoter	No or regular	Broad	No or regular
chr15	102115712	102121691	Domain-1522	Distal	No or regular	No or regular	Broad
chr15	102294608	102299626	Domain-1523	Promoter	Broad	No or regular	No or regular
chr15	102329564	102334577	Domain-1524	Promoter	Broad	No or regular	No or regular
chr15	102404533	102411106	Domain-1525	Promoter	Broad	Broad	No or regular
chr15	102515689	102521951	Domain-1526	Promoter	Broad	Broad	No or regular
chr15	103237871	103249105	Domain-1527	Promoter	Broad	Broad	No or regular
chr15	103426016	103431397	Domain-1528	Promoter	No or regular	Broad	No or regular
chr16	3742479	3747662	Domain-1529	Promoter	Broad	No or regular	No or regular
chr16	3903383	3911051	Domain-1530	Promoter	Broad	Broad	Broad
chr16	3999026	4009013	Domain-1531	Promoter	No or regular	Broad	Broad
chr16	4075162	4080534	Domain-1532	Promoter	No or regular	Broad	No or regular
chr16	4615434	4626582	Domain-1533	Promoter	Broad	Broad	No or regular
chr16	4690684	4697741	Domain-1534	Distal	No or regular	Broad	No or regular
chr16	4737785	4744882	Domain-1535	Promoter	No or regular	Broad	No or regular
chr16	4831898	4843844	Domain-1536	Promoter	Broad	Broad	No or regular
chr16	4873367	4887815	Domain-1537	Promoter	Broad	Broad	Broad
chr16	4935691	4944399	Domain-1538	Promoter	Broad	Broad	No or regular
chr16	4961903	4970111	Domain-1539	Promoter	Broad	Broad	No or regular
chr16	5006863	5016674	Domain-1540	Promoter	Broad	Broad	Broad
chr16	8633605	8639936	Domain-1541	Promoter	No or regular	Broad	No or regular
chr16	8660084	8670576	Domain-1542	Promoter	No or regular	Broad	Broad
chr16	8675398	8688476	Domain-1543	Promoter	No or regular	No or regular	Broad
chr16	8711552	8726144	Domain-1544	Distal	Broad	Broad	Broad
chr16	8827307	8833970	Domain-1545	Promoter	Broad	No or regular	No or regular
chr16	10169203	10174612	Domain-1546	Promoter	Broad	No or regular	No or regular
chr16	10382262	10398960	Domain-1547	Promoter	No or regular	Broad	Broad
chr16	10760930	10766208	Domain-1548	Distal	No or regular	Broad	No or regular
chr16	10777573	10804314	Domain-1549	Promoter	Broad	Broad	Broad
chr16	11061075	11068846	Domain-1550	Promoter	No or regular	No or regular	Broad
chr16	11170378	11182316	Domain-1551	Promoter	Broad	Broad	No or regular
chr16	12757772	12764715	Domain-1552	Distal	Broad	Broad	Broad
chr16	13126771	13132355	Domain-1553	Distal	No or regular	No or regular	Broad
chr16	13398391	13407502	Domain-1554	Distal	No or regular	No or regular	Broad
chr16	13463150	13470882	Domain-1555	Promoter	Broad	Broad	Broad
chr16	13536390	13542977	Domain-1556	Distal	No or regular	No or regular	Broad
chr16	13667168	13673739	Domain-1557	Promoter	Broad	Broad	No or regular
chr16	13727449	13733867	Domain-1558	Promoter	No or regular	Broad	Broad
chr16	13753547	13759212	Domain-1559	Distal	Broad	Broad	No or regular
chr16	14315440	14321652	Domain-1560	Promoter	Broad	No or regular	No or regular
chr16	17034352	17043635	Domain-1561	Distal	No or regular	Broad	Broad
chr16	17066938	17076363	Domain-1562	Promoter	Broad	Broad	No or regular
chr16	17116574	17125617	Domain-1563	Promoter	Broad	Broad	Broad
chr16	17129285	17136364	Domain-1564	Promoter	Broad	Broad	No or regular
chr16	17137449	17153373	Domain-1565	Promoter	Broad	Broad	Broad
chr16	17206190	17214726	Domain-1566	Promoter	Broad	Broad	No or regular
chr16	17273541	17280319	Domain-1567	Promoter	No or regular	Broad	Broad
chr16	17450923	17457491	Domain-1568	Promoter	Broad	Broad	No or regular
chr16	17643441	17657556	Domain-1569	Promoter	Broad	Broad	Broad
chr16	17888452	17915140	Domain-1570	Promoter	Broad	Broad	Broad
chr16	18025121	18031302	Domain-1571	Distal	Broad	Broad	No or regular
chr16	18107334	18117278	Domain-1572	Distal	Broad	Broad	No or regular
chr16	18209660	18223909	Domain-1573	Promoter	Broad	Broad	Broad
chr16	18245945	18251899	Domain-1574	Promoter	Broad	Broad	No or regular
chr16	18286926	18292371	Domain-1575	Promoter	Broad	No or regular	No or regular
chr16	18378279	18385082	Domain-1576	Promoter	No or regular	No or regular	Broad
chr16	18624853	18632265	Domain-1577	Promoter	Broad	No or regular	Broad
chr16	18808468	18814655	Domain-1578	Promoter	No or regular	Broad	Broad
chr16	20546775	20552772	Domain-1579	Promoter	No or regular	Broad	No or regular
chr16	20672186	20686824	Domain-1580	Promoter	No or regular	Broad	Broad
chr16	20688630	20703915	Domain-1581	Promoter	Broad	Broad	Broad
chr16	22006980	22013932	Domain-1582	Promoter	Broad	Broad	No or regular
chr16	22261842	22267930	Domain-1583	Promoter	Broad	Broad	No or regular
chr16	23099110	23109571	Domain-1584	Promoter	Broad	Broad	Broad
chr16	23154459	23160178	Domain-1585	Distal	Broad	Broad	No or regular
chr16	23383458	23389470	Domain-1586	Distal	No or regular	Broad	No or regular
chr16	23993487	23999262	Domain-1587	Distal	No or regular	Broad	No or regular
chr16	24212883	24219805	Domain-1588	Distal	No or regular	Broad	No or regular
chr16	26874738	26880125	Domain-1589	Distal	Broad	No or regular	No or regular
chr16	27387556	27392565	Domain-1590	Promoter	No or regular	Broad	No or regular
chr16	30183953	30200322	Domain-1591	Distal	No or regular	Broad	Broad
chr16	30865391	30871619	Domain-1592	Distal	No or regular	No or regular	Broad
chr16	31271236	31277300	Domain-1593	Promoter	No or regular	No or regular	Broad
chr16	31374275	31380876	Domain-1594	Distal	Broad	Broad	No or regular
chr16	31464054	31473587	Domain-1595	Distal	Broad	Broad	No or regular
chr16	31895087	31900206	Domain-1596	Distal	Broad	No or regular	No or regular
chr16	32001084	32010666	Domain-1597	Promoter	Broad	Broad	No or regular
chr16	32075622	32080894	Domain-1598	Promoter	Broad	No or regular	No or regular
chr16	32274081	32282951	Domain-1599	Promoter	Broad	Broad	Broad
chr16	32418021	32423276	Domain-1600	Promoter	Broad	No or regular	No or regular
chr16	32426270	32433910	Domain-1601	Promoter	Broad	No or regular	Broad
chr16	32489536	32500552	Domain-1602	Promoter	Broad	Broad	Broad
chr16	32773783	32779744	Domain-1603	Distal	No or regular	Broad	No or regular
chr16	32875537	32884206	Domain-1604	Promoter	Broad	Broad	No or regular
chr16	32920454	32930409	Domain-1605	Distal	Broad	Broad	No or regular
chr16	33052597	33064104	Domain-1606	Promoter	Broad	Broad	No or regular
chr16	34646362	34654762	Domain-1607	Promoter	No or regular	Broad	Broad
chr16	35551964	35557138	Domain-1608	Distal	Broad	No or regular	No or regular
chr16	36023090	36031947	Domain-1609	Distal	No or regular	Broad	No or regular
chr16	36871714	36877707	Domain-1610	Promoter	Broad	Broad	No or regular
chr16	36892381	36899368	Domain-1611	Promoter	No or regular	Broad	No or regular
chr16	38140856	38146968	Domain-1612	Distal	No or regular	Broad	No or regular
chr16	38898152	38905073	Domain-1613	Promoter	No or regular	Broad	No or regular
chr16	42873452	42879922	Domain-1614	Promoter	Broad	Broad	No or regular
chr16	44060644	44066389	Domain-1615	Distal	Broad	Broad	No or regular
chr16	44136655	44142107	Domain-1616	Promoter	Broad	Broad	No or regular
chr16	44391916	44399365	Domain-1617	Promoter	Broad	No or regular	No or regular
chr16	44484740	44492184	Domain-1618	Distal	Broad	Broad	No or regular
chr16	44528199	44534150	Domain-1619	Distal	No or regular	Broad	Broad
chr16	46492771	46503702	Domain-1620	Promoter	Broad	Broad	No or regular
chr16	48340829	48347564	Domain-1621	Distal	No or regular	Broad	No or regular
chr16	50327363	50332995	Domain-1622	Distal	No or regular	Broad	No or regular
chr16	50586537	50593818	Domain-1623	Promoter	No or regular	Broad	Broad
chr16	55892587	55899016	Domain-1624	Promoter	Broad	Broad	No or regular
chr16	55931858	55936858	Domain-1625	Promoter	Broad	No or regular	No or regular
chr16	55963220	55976808	Domain-1626	Promoter	Broad	Broad	No or regular
chr16	56027435	56032589	Domain-1627	Promoter	Broad	Broad	No or regular
chr16	57188063	57193609	Domain-1628	Distal	No or regular	Broad	No or regular
chr16	57261556	57271035	Domain-1629	Distal	Broad	Broad	No or regular
chr16	57603284	57611664	Domain-1630	Promoter	Broad	Broad	No or regular
chr16	58724791	58730485	Domain-1631	Promoter	Broad	Broad	No or regular
chr16	59546771	59560503	Domain-1632	Promoter	Broad	Broad	No or regular
chr16	59633781	59641396	Domain-1633	Promoter	Broad	Broad	No or regular
chr16	62838233	62849127	Domain-1634	Promoter	Broad	Broad	No or regular
chr16	69857667	69865860	Domain-1635	Promoter	Broad	Broad	No or regular
chr16	70223163	70228686	Domain-1636	Distal	Broad	Broad	No or regular
chr16	70952791	70958081	Domain-1637	Distal	No or regular	Broad	No or regular
chr16	75763066	75769410	Domain-1638	Promoter	Broad	No or regular	No or regular
chr16	77007343	77015691	Domain-1639	Promoter	No or regular	Broad	Broad
chr16	78407659	78414031	Domain-1640	Distal	Broad	Broad	No or regular
chr16	78478901	78485728	Domain-1641	Distal	No or regular	Broad	No or regular
chr16	84300135	84305980	Domain-1642	Distal	No or regular	Broad	No or regular
chr16	84682174	84687758	Domain-1643	Distal	No or regular	Broad	No or regular
chr16	84832227	84837683	Domain-1644	Promoter	Broad	No or regular	No or regular
chr16	87429828	87437056	Domain-1645	Promoter	No or regular	Broad	Broad
chr16	87551445	87558901	Domain-1646	Promoter	No or regular	Broad	No or regular
chr16	87733515	87741709	Domain-1647	Distal	No or regular	Broad	No or regular
chr16	89877570	89888805	Domain-1648	Distal	Broad	Broad	No or regular
chr16	90082492	90087846	Domain-1649	Distal	Broad	Broad	No or regular
chr16	90217724	90224602	Domain-1650	Promoter	Broad	Broad	No or regular
chr16	90277697	90287471	Domain-1651	Promoter	Broad	Broad	No or regular
chr16	90495623	90503521	Domain-1652	Distal	Broad	Broad	Broad
chr16	90505015	90511033	Domain-1653	Distal	No or regular	Broad	No or regular
chr16	90597384	90603204	Domain-1654	Distal	No or regular	Broad	No or regular
chr16	90747353	90757666	Domain-1655	Distal	No or regular	Broad	No or regular
chr16	90805252	90812792	Domain-1656	Promoter	Broad	No or regular	No or regular
chr16	90924872	90939207	Domain-1657	Promoter	Broad	Broad	No or regular
chr16	91041096	91057621	Domain-1658	Promoter	Broad	Broad	Broad
chr16	91066977	91074777	Domain-1659	Promoter	Broad	Broad	No or regular
chr16	91124656	91133007	Domain-1660	Distal	No or regular	Broad	Broad
chr16	91561232	91567176	Domain-1661	Distal	No or regular	No or regular	Broad
chr16	91645432	91661804	Domain-1662	Promoter	Broad	Broad	Broad
chr16	91684719	91691226	Domain-1663	Promoter	Broad	No or regular	No or regular
chr16	91720573	91730380	Domain-1664	Promoter	No or regular	No or regular	Broad
chr16	91980937	91986533	Domain-1665	Distal	Broad	No or regular	No or regular
chr16	92011161	92018159	Domain-1666	Distal	No or regular	Broad	No or regular
chr16	92113841	92118967	Domain-1667	Distal	No or regular	Broad	No or regular
chr16	92317436	92325864	Domain-1668	Promoter	No or regular	Broad	Broad
chr16	92509947	92516322	Domain-1669	Distal	No or regular	Broad	No or regular
chr16	93455438	93466102	Domain-1670	Promoter	Broad	Broad	No or regular
chr16	93831519	93837253	Domain-1671	Promoter	No or regular	Broad	No or regular
chr16	93978420	93987045	Domain-1672	Distal	No or regular	Broad	Broad
chr16	96078378	96086079	Domain-1673	Promoter	Broad	Broad	Broad
chr16	96123819	96129971	Domain-1674	Promoter	No or regular	Broad	No or regular
chr16	97509120	97517929	Domain-1675	Distal	Broad	Broad	Broad
chr16	97846123	97854512	Domain-1676	Promoter	Broad	Broad	Broad
chr17	5410994	5422712	Domain-1677	Promoter	Broad	Broad	Broad
chr17	5986328	5991938	Domain-1678	Distal	No or regular	Broad	No or regular
chr17	6004450	6010805	Domain-1679	Promoter	No or regular	No or regular	Broad
chr17	6103586	6110123	Domain-1680	Promoter	No or regular	Broad	Broad
chr17	6213299	6221087	Domain-1681	Distal	No or regular	Broad	No or regular
chr17	6250488	6260332	Domain-1682	Distal	Broad	Broad	Broad
chr17	6308152	6326521	Domain-1683	Promoter	Broad	Broad	No or regular
chr17	6429043	6450767	Domain-1684	Promoter	Broad	Broad	No or regular
chr17	6464169	6498476	Domain-1685	Distal	Broad	Broad	Broad
chr17	6524085	6529379	Domain-1686	Distal	No or regular	Broad	No or regular
chr17	6648963	6656800	Domain-1687	Promoter	Broad	Broad	No or regular
chr17	6825553	6831837	Domain-1688	Distal	Broad	Broad	No or regular
chr17	6891818	6898091	Domain-1689	Promoter	No or regular	Broad	No or regular
chr17	6941077	6953388	Domain-1690	Promoter	Broad	Broad	Broad
chr17	6954922	6966425	Domain-1691	Promoter	Broad	Broad	Broad
chr17	7321621	7327174	Domain-1692	Promoter	No or regular	Broad	No or regular
chr17	7941979	7953041	Domain-1693	Promoter	Broad	Broad	Broad
chr17	8160459	8171300	Domain-1694	Promoter	Broad	Broad	Broad
chr17	8847173	8855495	Domain-1695	Distal	No or regular	Broad	No or regular
chr17	8925436	8932510	Domain-1696	Distal	No or regular	No or regular	Broad
chr17	8943422	8949018	Domain-1697	Distal	No or regular	No or regular	Broad
chr17	8984226	8998887	Domain-1698	Promoter	Broad	Broad	Broad
chr17	10316826	10325976	Domain-1699	Promoter	Broad	No or regular	No or regular
chr17	10837356	10842641	Domain-1700	Promoter	No or regular	Broad	No or regular
chr17	11324096	11332751	Domain-1701	Distal	No or regular	No or regular	Broad
chr17	12908785	12919477	Domain-1702	Promoter	Broad	No or regular	No or regular
chr17	13351140	13362929	Domain-1703	Promoter	Broad	Broad	No or regular
chr17	13378291	13384242	Domain-1704	Distal	No or regular	Broad	No or regular
chr17	14000051	14005469	Domain-1705	Distal	No or regular	Broad	No or regular
chr17	14056337	14063480	Domain-1706	Distal	No or regular	Broad	No or regular
chr17	14940142	14945688	Domain-1707	Promoter	Broad	No or regular	No or regular
chr17	14959051	14965862	Domain-1708	Promoter	Broad	No or regular	No or regular
chr17	14975386	14983695	Domain-1709	Promoter	Broad	Broad	No or regular
chr17	14989871	14997296	Domain-1710	Distal	Broad	Broad	No or regular
chr17	15005109	15013002	Domain-1711	Promoter	Broad	No or regular	No or regular
chr17	15021335	15026542	Domain-1712	Distal	Broad	No or regular	No or regular
chr17	15035627	15045076	Domain-1713	Promoter	Broad	Broad	No or regular
chr17	15064756	15069828	Domain-1714	Distal	No or regular	No or regular	Broad
chr17	15496590	15505366	Domain-1715	Promoter	Broad	Broad	No or regular
chr17	15703778	15710233	Domain-1716	Promoter	Broad	No or regular	No or regular
chr17	17826483	17834262	Domain-1717	Promoter	No or regular	Broad	Broad
chr17	21056080	21065974	Domain-1718	Distal	Broad	Broad	No or regular
chr17	21088336	21094802	Domain-1719	Promoter	No or regular	Broad	Broad
chr17	22496066	22501180	Domain-1720	Distal	Broad	No or regular	No or regular
chr17	23759745	23765171	Domain-1721	Distal	No or regular	No or regular	Broad
chr17	23766087	23772690	Domain-1722	Promoter	Broad	Broad	No or regular
chr17	23800608	23809355	Domain-1723	Promoter	Broad	Broad	No or regular
chr17	23815002	23830698	Domain-1724	Promoter	Broad	Broad	No or regular
chr17	24147905	24172245	Domain-1725	Promoter	Broad	Broad	Broad
chr17	24443681	24449725	Domain-1726	Promoter	No or regular	Broad	No or regular
chr17	24466386	24479608	Domain-1727	Promoter	Broad	Broad	Broad
chr17	24692024	24709577	Domain-1728	Promoter	Broad	Broad	Broad
chr17	24712645	24724952	Domain-1729	Promoter	Broad	Broad	Broad
chr17	24855341	24861531	Domain-1730	Distal	No or regular	Broad	No or regular
chr17	24871938	24901839	Domain-1731	Promoter	Broad	Broad	Broad
chr17	24902979	24908570	Domain-1732	Distal	No or regular	Broad	No or regular
chr17	24959549	24969008	Domain-1733	Promoter	No or regular	Broad	No or regular
chr17	25010514	25022077	Domain-1734	Promoter	Broad	Broad	No or regular
chr17	25077796	25083363	Domain-1735	Promoter	No or regular	Broad	No or regular
chr17	25096688	25102039	Domain-1736	Distal	No or regular	Broad	No or regular
chr17	25205186	25212413	Domain-1737	Distal	No or regular	Broad	No or regular
chr17	25267418	25275982	Domain-1738	Promoter	Broad	Broad	Broad
chr17	25469779	25481083	Domain-1739	Promoter	Broad	Broad	No or regular
chr17	25822767	25840695	Domain-1740	Promoter	Broad	Broad	No or regular
chr17	25859749	25865086	Domain-1741	Promoter	No or regular	Broad	No or regular
chr17	25878608	25892512	Domain-1742	Promoter	No or regular	Broad	No or regular
chr17	25917653	25926797	Domain-1743	Promoter	Broad	No or regular	No or regular
chr17	26064802	26070457	Domain-1744	Promoter	Broad	Broad	No or regular
chr17	26111430	26123030	Domain-1745	Promoter	No or regular	Broad	Broad
chr17	26241974	26249745	Domain-1746	Promoter	Broad	Broad	No or regular
chr17	26497876	26512650	Domain-1747	Promoter	No or regular	Broad	Broad
chr17	26596350	26615232	Domain-1748	Distal	Broad	Broad	Broad
chr17	26713082	26718725	Domain-1749	Promoter	Broad	No or regular	No or regular
chr17	26931087	26955571	Domain-1750	Promoter	Broad	Broad	Broad
chr17	26957015	26979424	Domain-1751	Promoter	Broad	Broad	Broad
chr17	27026782	27041867	Domain-1752	Promoter	Broad	Broad	No or regular
chr17	27098207	27108785	Domain-1753	Distal	No or regular	No or regular	Broad
chr17	27129577	27136367	Domain-1754	Promoter	Broad	Broad	No or regular
chr17	27194342	27206248	Domain-1755	Promoter	Broad	Broad	Broad
chr17	27290034	27371064	Domain-1756	Promoter	Broad	Broad	Broad
chr17	27377226	27382356	Domain-1757	Distal	No or regular	No or regular	Broad
chr17	27393799	27403707	Domain-1758	Distal	No or regular	Broad	Broad
chr17	27617891	27624225	Domain-1759	Promoter	Broad	No or regular	No or regular
chr17	27817566	27823146	Domain-1760	Promoter	No or regular	No or regular	Broad
chr17	27979563	27986805	Domain-1761	Distal	No or regular	Broad	No or regular
chr17	28066025	28085634	Domain-1762	Promoter	Broad	Broad	Broad
chr17	28269276	28275350	Domain-1763	Promoter	No or regular	No or regular	Broad
chr17	28527066	28534699	Domain-1764	Promoter	Broad	Broad	No or regular
chr17	28685698	28692247	Domain-1765	Promoter	Broad	No or regular	No or regular
chr17	28820981	28826951	Domain-1766	Distal	No or regular	No or regular	Broad
chr17	28894143	28900711	Domain-1767	Distal	Broad	Broad	No or regular
chr17	28950338	28958803	Domain-1768	Promoter	Broad	Broad	No or regular
chr17	29029510	29040557	Domain-1769	Promoter	Broad	Broad	No or regular
chr17	29101193	29109187	Domain-1770	Distal	Broad	Broad	Broad
chr17	29432217	29438667	Domain-1771	Distal	No or regular	No or regular	Broad
chr17	29481821	29495154	Domain-1772	Promoter	No or regular	Broad	Broad
chr17	29613346	29619832	Domain-1773	Promoter	Broad	Broad	No or regular
chr17	30002255	30010654	Domain-1774	Promoter	Broad	Broad	Broad
chr17	30411934	30417568	Domain-1775	Distal	No or regular	Broad	No or regular
chr17	30573902	30579590	Domain-1776	Promoter	Broad	No or regular	No or regular
chr17	30587673	30592701	Domain-1777	Distal	Broad	No or regular	No or regular
chr17	30621808	30629580	Domain-1778	Promoter	Broad	Broad	No or regular
chr17	30633212	30639618	Domain-1779	Distal	No or regular	Broad	No or regular
chr17	30741273	30747734	Domain-1780	Distal	No or regular	Broad	No or regular
chr17	30748774	30755187	Domain-1781	Distal	No or regular	Broad	No or regular
chr17	30850644	30866794	Domain-1782	Distal	No or regular	No or regular	Broad
chr17	30868421	30882899	Domain-1783	Distal	No or regular	Broad	Broad
chr17	30959939	30965855	Domain-1784	Distal	No or regular	Broad	No or regular
chr17	31257409	31267402	Domain-1785	Distal	No or regular	Broad	No or regular
chr17	31268309	31280208	Domain-1786	Promoter	Broad	Broad	Broad
chr17	31351917	31358161	Domain-1787	Distal	No or regular	Broad	No or regular
chr17	31562496	31570847	Domain-1788	Promoter	Broad	Broad	No or regular
chr17	32057496	32065132	Domain-1789	Distal	No or regular	No or regular	Broad
chr17	32282782	32287847	Domain-1790	Promoter	Broad	No or regular	No or regular
chr17	32314692	32324345	Domain-1791	Promoter	Broad	Broad	No or regular
chr17	32489892	32495709	Domain-1792	Distal	No or regular	Broad	No or regular
chr17	33134231	33141499	Domain-1793	Promoter	Broad	No or regular	No or regular
chr17	33430557	33436757	Domain-1794	Promoter	No or regular	Broad	Broad
chr17	33746673	33762126	Domain-1795	Promoter	Broad	Broad	Broad
chr17	33841376	33848822	Domain-1796	Promoter	No or regular	No or regular	Broad
chr17	33908173	33933266	Domain-1797	Promoter	Broad	Broad	Broad
chr17	33950452	33957068	Domain-1798	Promoter	No or regular	Broad	No or regular
chr17	34019306	34035036	Domain-1799	Promoter	Broad	Broad	Broad
chr17	34112105	34126591	Domain-1800	Promoter	Broad	Broad	Broad
chr17	34397830	34403894	Domain-1801	Promoter	No or regular	Broad	No or regular
chr17	34413024	34423312	Domain-1802	Distal	Broad	Broad	No or regular
chr17	34582419	34593139	Domain-1803	Promoter	Broad	Broad	No or regular
chr17	34601293	34617663	Domain-1804	Promoter	Broad	Broad	Broad
chr17	34642873	34649121	Domain-1805	Promoter	Broad	Broad	No or regular
chr17	34833058	34843300	Domain-1806	Promoter	Broad	Broad	Broad
chr17	34844681	34855415	Domain-1807	Promoter	Broad	Broad	Broad
chr17	34969515	34975325	Domain-1808	Promoter	No or regular	No or regular	Broad
chr17	34999504	35005655	Domain-1809	Promoter	No or regular	No or regular	Broad
chr17	35010518	35016952	Domain-1810	Promoter	No or regular	No or regular	Broad
chr17	35064530	35070958	Domain-1811	Promoter	No or regular	No or regular	Broad
chr17	35115445	35127767	Domain-1812	Promoter	Broad	Broad	No or regular
chr17	35133582	35150827	Domain-1813	Promoter	Broad	Broad	Broad
chr17	35151972	35179254	Domain-1814	Promoter	Broad	Broad	Broad
chr17	35239931	35247203	Domain-1815	Promoter	Broad	Broad	No or regular
chr17	35840181	35869041	Domain-1816	Promoter	Broad	Broad	Broad
chr17	35893378	35904877	Domain-1817	Promoter	No or regular	Broad	No or regular
chr17	35906035	35925137	Domain-1818	Promoter	Broad	Broad	Broad
chr17	35927086	35932155	Domain-1819	Distal	No or regular	Broad	No or regular
chr17	35968155	35975000	Domain-1820	Promoter	Broad	Broad	No or regular
chr17	35976690	35985822	Domain-1821	Promoter	Broad	Broad	No or regular
chr17	36266137	36281745	Domain-1822	Promoter	Broad	Broad	Broad
chr17	36395039	36400755	Domain-1823	Distal	No or regular	Broad	No or regular
chr17	36946733	36964161	Domain-1824	Promoter	Broad	Broad	Broad
chr17	39842738	39849108	Domain-1825	Distal	Broad	Broad	Broad
chr17	40204342	40209885	Domain-1826	Promoter	Broad	No or regular	No or regular
chr17	43134653	43140331	Domain-1827	Distal	Broad	No or regular	No or regular
chr17	43589043	43595903	Domain-1828	Promoter	Broad	Broad	No or regular
chr17	43621416	43633214	Domain-1829	Promoter	Broad	Broad	No or regular
chr17	44558665	44565789	Domain-1830	Distal	No or regular	Broad	No or regular
chr17	44878123	44883513	Domain-1831	Promoter	No or regular	Broad	No or regular
chr17	45514709	45527537	Domain-1832	Promoter	Broad	Broad	Broad
chr17	45569352	45575465	Domain-1833	Promoter	No or regular	Broad	No or regular
chr17	45591471	45599905	Domain-1834	Promoter	Broad	No or regular	Broad
chr17	45656790	45662501	Domain-1835	Promoter	Broad	Broad	No or regular
chr17	46125565	46130873	Domain-1836	Distal	No or regular	Broad	No or regular
chr17	46140899	46148136	Domain-1837	Promoter	Broad	Broad	No or regular
chr17	46158142	46169196	Domain-1838	Promoter	Broad	Broad	Broad
chr17	46196791	46205176	Domain-1839	Promoter	Broad	Broad	No or regular
chr17	46242351	46263504	Domain-1840	Promoter	Broad	Broad	No or regular
chr17	46481833	46488784	Domain-1841	Promoter	Broad	Broad	No or regular
chr17	46545589	46557236	Domain-1842	Promoter	Broad	Broad	No or regular
chr17	46667470	46688357	Domain-1843	Promoter	Broad	Broad	Broad
chr17	46708661	46714638	Domain-1844	Promoter	Broad	Broad	No or regular
chr17	46820675	46844090	Domain-1845	Promoter	Broad	Broad	Broad
chr17	46851717	46859354	Domain-1846	Distal	Broad	No or regular	No or regular
chr17	47412942	47423591	Domain-1847	Promoter	No or regular	Broad	Broad
chr17	47588695	47602058	Domain-1848	Promoter	Broad	Broad	Broad
chr17	47609828	47615077	Domain-1849	Promoter	No or regular	Broad	No or regular
chr17	48031403	48041741	Domain-1850	Promoter	No or regular	No or regular	Broad
chr17	48085492	48096626	Domain-1851	Promoter	Broad	Broad	Broad
chr17	48231282	48237490	Domain-1852	Promoter	No or regular	Broad	Broad
chr17	48405411	48420002	Domain-1853	Promoter	Broad	Broad	Broad
chr17	50113402	50120655	Domain-1854	Distal	No or regular	Broad	No or regular
chr17	50235770	50245123	Domain-1855	Promoter	Broad	Broad	No or regular
chr17	53458945	53467395	Domain-1856	Promoter	Broad	Broad	No or regular
chr17	53473008	53481557	Domain-1857	Promoter	Broad	Broad	No or regular
chr17	53713649	53722712	Domain-1858	Promoter	Broad	Broad	No or regular
chr17	53767929	53774644	Domain-1859	Distal	Broad	Broad	No or regular
chr17	56025122	56043377	Domain-1860	Promoter	Broad	Broad	No or regular
chr17	56066974	56082854	Domain-1861	Promoter	Broad	Broad	Broad
chr17	56095494	56100772	Domain-1862	Distal	No or regular	Broad	No or regular
chr17	56198678	56204038	Domain-1863	Distal	No or regular	Broad	No or regular
chr17	56288897	56312556	Domain-1864	Promoter	Broad	Broad	Broad
chr17	56371372	56377368	Domain-1865	Distal	No or regular	Broad	No or regular
chr17	56421800	56429948	Domain-1866	Distal	Broad	Broad	No or regular
chr17	56457033	56464497	Domain-1867	Promoter	Broad	Broad	No or regular
chr17	56504887	56516444	Domain-1868	Promoter	Broad	Broad	Broad
chr17	56561791	56566925	Domain-1869	Distal	No or regular	Broad	No or regular
chr17	56570363	56621377	Domain-1870	Promoter	Broad	Broad	Broad
chr17	56623866	56629784	Domain-1871	Promoter	Broad	No or regular	No or regular
chr17	56658780	56669027	Domain-1872	Distal	No or regular	Broad	Broad
chr17	56669665	56683415	Domain-1873	Promoter	Broad	Broad	No or regular
chr17	56690418	56696955	Domain-1874	Distal	No or regular	Broad	No or regular
chr17	56759539	56765694	Domain-1875	Promoter	Broad	No or regular	No or regular
chr17	56767041	56787003	Domain-1876	Promoter	Broad	Broad	Broad
chr17	56802786	56834428	Domain-1877	Promoter	Broad	Broad	Broad
chr17	56871695	56880870	Domain-1878	Promoter	Broad	Broad	No or regular
chr17	56891938	56904535	Domain-1879	Distal	No or regular	Broad	Broad
chr17	56930021	56936161	Domain-1880	Promoter	No or regular	Broad	No or regular
chr17	57006615	57016001	Domain-1881	Promoter	Broad	Broad	Broad
chr17	57035770	57047538	Domain-1882	Promoter	No or regular	Broad	Broad
chr17	57246177	57251794	Domain-1883	Promoter	Broad	Broad	No or regular
chr17	62757891	62764543	Domain-1884	Distal	No or regular	Broad	No or regular
chr17	63068378	63073487	Domain-1885	Distal	No or regular	Broad	No or regular
chr17	64265168	64275936	Domain-1886	Distal	No or regular	No or regular	Broad
chr17	65507859	65515489	Domain-1887	Distal	Broad	Broad	No or regular
chr17	65607889	65615009	Domain-1888	Promoter	Broad	Broad	No or regular
chr17	65636003	65647325	Domain-1889	Promoter	No or regular	Broad	Broad
chr17	65770782	65794496	Domain-1890	Promoter	Broad	Broad	Broad
chr17	65797446	65803411	Domain-1891	Distal	No or regular	Broad	No or regular
chr17	65903913	65909487	Domain-1892	Distal	Broad	No or regular	No or regular
chr17	66136119	66142200	Domain-1893	Distal	Broad	Broad	No or regular
chr17	66153562	66163570	Domain-1894	Distal	No or regular	Broad	Broad
chr17	66165154	66173716	Domain-1895	Distal	Broad	No or regular	No or regular
chr17	66190371	66196644	Domain-1896	Distal	Broad	Broad	Broad
chr17	66201154	66219127	Domain-1897	Distal	Broad	Broad	No or regular
chr17	70841262	70855713	Domain-1898	Promoter	Broad	Broad	Broad
chr17	71549085	71554371	Domain-1899	Promoter	Broad	No or regular	No or regular
chr17	71714312	71728649	Domain-1900	Distal	Broad	Broad	Broad
chr17	71733604	71739330	Domain-1901	Distal	No or regular	No or regular	Broad
chr17	71767174	71774511	Domain-1902	Promoter	No or regular	Broad	Broad
chr17	74432358	74438916	Domain-1903	Distal	No or regular	Broad	No or regular
chr17	74948352	74956789	Domain-1904	Distal	No or regular	Broad	No or regular
chr17	79345586	79357613	Domain-1905	Promoter	Broad	Broad	No or regular
chr17	79891806	79898060	Domain-1906	Promoter	Broad	No or regular	No or regular
chr17	80057361	80065074	Domain-1907	Promoter	Broad	No or regular	No or regular
chr17	80094136	80099946	Domain-1908	Distal	Broad	No or regular	No or regular
chr17	80203139	80210119	Domain-1909	Promoter	Broad	Broad	No or regular
chr17	80512394	80517788	Domain-1910	Distal	No or regular	Broad	No or regular
chr17	80574960	80580697	Domain-1911	Distal	Broad	Broad	No or regular
chr17	80670980	80676751	Domain-1912	Distal	No or regular	No or regular	Broad
chr17	80724621	80730756	Domain-1913	Promoter	No or regular	No or regular	Broad
chr17	84462720	84468803	Domain-1914	Promoter	Broad	Broad	Broad
chr17	84789733	84799641	Domain-1915	Promoter	No or regular	No or regular	Broad
chr17	84953544	84967570	Domain-1916	Promoter	Broad	Broad	Broad
chr17	85461387	85466790	Domain-1917	Distal	No or regular	Broad	No or regular
chr17	86226377	86232530	Domain-1918	Distal	Broad	Broad	No or regular
chr17	86492969	86507944	Domain-1919	Distal	Broad	Broad	No or regular
chr17	86913342	86921384	Domain-1920	Promoter	No or regular	Broad	No or regular
chr17	87021846	87027464	Domain-1921	Promoter	No or regular	No or regular	Broad
chr17	87374757	87380323	Domain-1922	Distal	No or regular	No or regular	Broad
chr17	87424773	87431006	Domain-1923	Promoter	Broad	No or regular	No or regular
chr17	87439940	87451152	Domain-1924	Promoter	Broad	Broad	No or regular
chr17	87640834	87646999	Domain-1925	Distal	No or regular	No or regular	Broad
chr17	88302213	88308599	Domain-1926	Distal	No or regular	Broad	Broad
chr17	88624541	88629737	Domain-1927	Promoter	No or regular	Broad	No or regular
chr17	88664383	88670917	Domain-1928	Promoter	Broad	Broad	No or regular
chr17	89390134	89395332	Domain-1929	Distal	Broad	No or regular	No or regular
chr17	90857545	90863677	Domain-1930	Promoter	No or regular	Broad	No or regular
chr18	3304829	3312296	Domain-1931	Distal	No or regular	Broad	No or regular
chr18	3334528	3342063	Domain-1932	Promoter	Broad	Broad	No or regular
chr18	7866886	7872698	Domain-1933	Promoter	Broad	No or regular	No or regular
chr18	12642730	12651399	Domain-1934	Promoter	No or regular	No or regular	Broad
chr18	12738041	12745151	Domain-1935	Promoter	No or regular	Broad	Broad
chr18	14680178	14686268	Domain-1936	Promoter	Broad	No or regular	No or regular
chr18	14704490	14714462	Domain-1937	Promoter	Broad	Broad	No or regular
chr18	20998980	21005391	Domain-1938	Promoter	No or regular	Broad	Broad
chr18	21314395	21319929	Domain-1939	Distal	Broad	No or regular	No or regular
chr18	23951301	23956948	Domain-1940	Promoter	No or regular	No or regular	Broad
chr18	24018777	24027126	Domain-1941	Promoter	Broad	Broad	No or regular
chr18	24110855	24124022	Domain-1942	Promoter	Broad	Broad	No or regular
chr18	31378564	31384037	Domain-1943	Distal	Broad	No or regular	No or regular
chr18	31784558	31791111	Domain-1944	Promoter	Broad	Broad	No or regular
chr18	32115661	32122085	Domain-1945	Distal	Broad	No or regular	No or regular
chr18	32458517	32464099	Domain-1946	Distal	No or regular	Broad	No or regular
chr18	32933003	32940367	Domain-1947	Promoter	No or regular	No or regular	Broad
chr18	34502903	34511338	Domain-1948	Promoter	Broad	Broad	Broad
chr18	34575774	34583956	Domain-1949	Promoter	Broad	Broad	No or regular
chr18	34621419	34630356	Domain-1950	Promoter	Broad	Broad	No or regular
chr18	34649712	34655267	Domain-1951	Promoter	Broad	Broad	No or regular
chr18	34754404	34763592	Domain-1952	Promoter	Broad	Broad	Broad
chr18	34844371	34851638	Domain-1953	Distal	Broad	Broad	No or regular
chr18	34922496	34935363	Domain-1954	Promoter	Broad	Broad	No or regular
chr18	34950312	34957046	Domain-1955	Promoter	Broad	Broad	No or regular
chr18	35561159	35567362	Domain-1956	Promoter	Broad	Broad	No or regular
chr18	35595544	35602918	Domain-1957	Promoter	No or regular	Broad	Broad
chr18	35652263	35666028	Domain-1958	Promoter	Broad	Broad	Broad
chr18	35701865	35713576	Domain-1959	Promoter	Broad	Broad	No or regular
chr18	35770140	35775374	Domain-1960	Promoter	Broad	No or regular	No or regular
chr18	35849204	35862553	Domain-1961	Distal	Broad	Broad	Broad
chr18	36277249	36282987	Domain-1962	Promoter	Broad	No or regular	No or regular
chr18	36317879	36324860	Domain-1963	Distal	Broad	Broad	No or regular
chr18	36341261	36351531	Domain-1964	Promoter	No or regular	Broad	Broad
chr18	36603452	36608682	Domain-1965	Distal	Broad	No or regular	No or regular
chr18	37685439	37692457	Domain-1966	Promoter	No or regular	Broad	No or regular
chr18	37818628	37830692	Domain-1967	Promoter	No or regular	Broad	No or regular
chr18	38185014	38193569	Domain-1968	Distal	No or regular	No or regular	Broad
chr18	38247817	38254202	Domain-1969	Promoter	Broad	No or regular	No or regular
chr18	38292746	38301791	Domain-1970	Promoter	Broad	Broad	No or regular
chr18	40447452	40453986	Domain-1971	Distal	Broad	Broad	No or regular
chr18	42138982	42147622	Domain-1972	Distal	No or regular	Broad	Broad
chr18	42192554	42198035	Domain-1973	Promoter	No or regular	Broad	No or regular
chr18	42934525	42941700	Domain-1974	Distal	No or regular	Broad	Broad
chr18	43369241	43374268	Domain-1975	Promoter	No or regular	Broad	No or regular
chr18	46175643	46185458	Domain-1976	Distal	No or regular	Broad	Broad
chr18	46194590	46201923	Domain-1977	Promoter	No or regular	Broad	No or regular
chr18	46461208	46473845	Domain-1978	Promoter	Broad	Broad	No or regular
chr18	46519963	46527091	Domain-1979	Promoter	Broad	No or regular	No or regular
chr18	46595033	46601073	Domain-1980	Promoter	No or regular	Broad	Broad
chr18	52329971	52335397	Domain-1981	Promoter	No or regular	Broad	No or regular
chr18	52691503	52698093	Domain-1982	Promoter	Broad	Broad	No or regular
chr18	52766591	52775436	Domain-1983	Promoter	No or regular	No or regular	Broad
chr18	53858307	53863363	Domain-1984	Promoter	Broad	No or regular	No or regular
chr18	54939090	54947882	Domain-1985	Distal	No or regular	Broad	No or regular
chr18	54951244	54962635	Domain-1986	Distal	Broad	Broad	No or regular
chr18	56520255	56525304	Domain-1987	Distal	No or regular	Broad	No or regular
chr18	56582796	56592287	Domain-1988	Promoter	Broad	Broad	Broad
chr18	56924168	56929291	Domain-1989	Promoter	Broad	No or regular	No or regular
chr18	57315106	57320444	Domain-1990	Distal	No or regular	Broad	No or regular
chr18	57527782	57539087	Domain-1991	Promoter	Broad	Broad	No or regular
chr18	58033162	58041550	Domain-1992	Distal	No or regular	Broad	No or regular
chr18	60518887	60528675	Domain-1993	Promoter	Broad	Broad	Broad
chr18	60771671	60777368	Domain-1994	Promoter	No or regular	Broad	No or regular
chr18	60777766	60783063	Domain-1995	Distal	No or regular	No or regular	Broad
chr18	60886459	60892016	Domain-1996	Distal	No or regular	Broad	No or regular
chr18	61172298	61180425	Domain-1997	Promoter	Broad	Broad	No or regular
chr18	61292311	61298114	Domain-1998	Distal	No or regular	Broad	No or regular
[truncated: 2,535 more rows]
