# Supplementary material for: SETD1B-mediated broad H3K4me3 controls proper temporal patterns of gene expression critical for spermatid development
Source: Cell Res. 2025 Mar 4;35(5):345–61. doi: 10.1038/s41422-025-01080-0 (PMC12012180; doi:10.1038/s41422-025-01080-0)
Supplement: Supplementary file 6 — Supplementary Information, Table S6 [file 41422_2025_1080_MOESM6_ESM.xlsx]

## Sheet: Bulk, Up-regulated genes
Up regulated genes, Setd1bKO vs WT, Bulk cells
	baseMean	log2FoldChange	lfcSE	stat	pvalue	padj	Types of H3K4me3 peaks
Afap1	2658.67	1.35136	0.0808162	16.7214	9.16045e-63	3.89273e-59	Regular_H3K4me3
Plxnb1	521.876	2.15947	0.149354	14.4588	2.20762e-47	6.25418e-44	Regular_H3K4me3
Cep170b	672.085	1.729	0.135619	12.749	3.15905e-37	2.23739e-34	Regular_H3K4me3
Tns4	170.543	3.15711	0.274572	11.4983	1.34558e-30	5.44575e-28	Regular_H3K4me3
Muc6	258.179	2.21856	0.200331	11.0745	1.66868e-28	5.25262e-26	Distal_Broad_H3K4me3
Tarsl2	287.336	2.11471	0.196733	10.7491	5.98223e-27	1.75321e-24	Regular_H3K4me3
Recql4	540.419	1.40079	0.132353	10.5837	3.54698e-26	9.1351e-24	Regular_H3K4me3
Sspo	233.737	1.97363	0.203614	9.693	3.22894e-22	6.8607e-20	Regular_H3K4me3
Arid1b	426.417	1.52795	0.158053	9.66738	4.14871e-22	8.45078e-20	Regular_H3K4me3
Spata31d1b	5384.7	0.663491	0.0686367	9.6667	4.17617e-22	8.45078e-20	Promoter_Broad_H3K4me3
Chga	245.026	1.89154	0.195968	9.6523	4.80644e-22	9.49999e-20	Regular_H3K4me3
Angptl2	156.358	2.52822	0.26452	9.55776	1.20337e-21	2.27276e-19	Regular_H3K4me3
Notch1	152.128	2.42631	0.259488	9.3504	8.73179e-21	1.40022e-18	Regular_H3K4me3
Gm6760	827.12	1.11361	0.12064	9.23082	2.68575e-20	3.93554e-18	Regular_H3K4me3
Tuba1c	1284.59	0.961457	0.104865	9.16849	4.79698e-20	6.79492e-18	Regular_H3K4me3
Evpl	199.832	2.00851	0.222504	9.02684	1.76697e-19	2.31038e-17	Regular_H3K4me3
Itga11	426.742	1.32379	0.146879	9.01279	2.00883e-19	2.58682e-17	Regular_H3K4me3
Lrrc8a	578.458	1.20241	0.134395	8.94681	3.65914e-19	4.64165e-17	Regular_H3K4me3
Tuba8	5535.33	0.596215	0.0685934	8.69202	3.56047e-18	4.08925e-16	Promoter_Broad_H3K4me3
Tex44	1954.97	0.824008	0.0959511	8.58779	8.86586e-18	9.78584e-16	Promoter_Broad_H3K4me3
Nptx2	369.952	3.03245	0.355806	8.52276	1.55797e-17	1.69759e-15	Regular_H3K4me3
Vars	15415.5	0.563489	0.0663467	8.49309	2.01206e-17	2.13756e-15	Regular_H3K4me3
Plekho1	902.183	0.949078	0.113894	8.33302	7.88075e-17	8.0697e-15	Distal_Broad_H3K4me3
Slc26a11	130.606	2.46467	0.295976	8.32726	8.27346e-17	8.37097e-15	Regular_H3K4me3
Shb	308.463	1.482	0.178774	8.28983	1.13413e-16	1.13399e-14	Regular_H3K4me3
Odf3b	676.719	1.19643	0.144895	8.25718	1.49158e-16	1.47407e-14	Regular_H3K4me3
Col27a1	398.69	1.31243	0.159131	8.24745	1.61811e-16	1.58072e-14	Regular_H3K4me3
Stat6	88.2327	3.28282	0.398121	8.24578	1.6408e-16	1.58467e-14	Regular_H3K4me3
H2al1n	361.902	1.31274	0.1601	8.19949	2.41404e-16	2.25461e-14	Regular_H3K4me3
Clba1	1981.82	0.718322	0.0879127	8.17085	3.0622e-16	2.82887e-14	Regular_H3K4me3
Tspan6	1886.42	0.712077	0.0872204	8.16412	3.23786e-16	2.95898e-14	Regular_H3K4me3
Sptbn5	118.401	2.43574	0.299473	8.13341	4.17394e-16	3.77386e-14	Regular_H3K4me3
Poc1a	1469.45	0.702916	0.0864597	8.12998	4.29356e-16	3.84115e-14	Regular_H3K4me3
Hemgn	2254.3	0.677117	0.0843887	8.02379	1.02531e-15	8.89196e-14	Regular_H3K4me3
Ccdc185	5000.22	0.565267	0.0709738	7.96444	1.65969e-15	1.41057e-13	Regular_H3K4me3
Ctag2	1717.73	0.705321	0.0897317	7.86033	3.83117e-15	3.16127e-13	Regular_H3K4me3
Akip1	740.593	0.975757	0.125383	7.78221	7.12692e-15	5.71431e-13	Regular_H3K4me3
Srpr	1914.4	0.617278	0.079372	7.77703	7.42451e-15	5.89728e-13	Regular_H3K4me3
B4galt5	121.664	2.27813	0.294749	7.72907	1.08335e-14	8.16594e-13	Regular_H3K4me3
Gfpt2	106.629	2.48586	0.321636	7.72879	1.08572e-14	8.16594e-13	Regular_H3K4me3
Mfsd2b	189.721	1.72311	0.224241	7.68417	1.53995e-14	1.14807e-12	Regular_H3K4me3
Tex13a	1485.76	0.705545	0.0934097	7.55323	4.2459e-14	3.03243e-12	Regular_H3K4me3
Insig1	243.567	1.64355	0.21855	7.52027	5.46651e-14	3.83966e-12	Regular_H3K4me3
Cylc1	1812.2	0.601115	0.0815056	7.37514	1.64171e-13	1.08162e-11	Regular_H3K4me3
Ppm1l	328.89	1.33901	0.182026	7.35612	1.89335e-13	1.23782e-11	Regular_H3K4me3
Slc1a5	516.165	0.971321	0.132125	7.35155	1.95928e-13	1.27114e-11	Regular_H3K4me3
Kalrn	142.401	1.90381	0.259186	7.34533	2.05252e-13	1.31161e-11	Regular_H3K4me3
Dyrk4	1145.02	0.703086	0.0968276	7.26122	3.83623e-13	2.36262e-11	Regular_H3K4me3
Kcnq4	80.0479	2.64431	0.364156	7.26148	3.82872e-13	2.36262e-11	Regular_H3K4me3
Fzd4	98.8525	2.27642	0.313693	7.25685	3.96207e-13	2.42256e-11	Regular_H3K4me3
Dusp5	246.606	1.3724	0.19055	7.2023	5.92057e-13	3.54359e-11	Regular_H3K4me3
Micall2	144.016	1.92338	0.268662	7.15911	8.12049e-13	4.72713e-11	Regular_H3K4me3
H2al2a	1539.08	0.791222	0.110553	7.15692	8.25106e-13	4.77046e-11	Regular_H3K4me3
Wwp2	2997.16	0.606302	0.0851056	7.12411	1.04753e-12	5.9353e-11	Regular_H3K4me3
1110008P14Rik	103.356	2.1995	0.308905	7.12033	1.07668e-12	6.06004e-11	Regular_H3K4me3
Wdr1	2537.67	0.541762	0.0762072	7.10907	1.16827e-12	6.53234e-11	Distal_Broad_H3K4me3
Chp1	416.279	1.10082	0.155754	7.06771	1.57508e-12	8.69261e-11	Promoter_Broad_H3K4me3
Ccsap	1575.26	0.757574	0.10758	7.04194	1.89582e-12	1.03952e-10	Promoter_Broad_H3K4me3
Mafk	343.962	1.09868	0.159334	6.89546	5.36918e-12	2.85204e-10	Regular_H3K4me3
Bpnt2	1008.17	0.760278	0.110674	6.8695	6.44273e-12	3.35931e-10	Promoter_Broad_H3K4me3
Plbd1	1335.78	0.712112	0.103698	6.86716	6.54936e-12	3.39408e-10	Promoter_Broad_H3K4me3
Abhd16b	1342.38	0.738318	0.107711	6.85463	7.14989e-12	3.68284e-10	Promoter_Broad_H3K4me3
Fbxo39	1777.67	0.636418	0.0941562	6.75918	1.38779e-11	6.93811e-10	Promoter_Broad_H3K4me3
Wbp2nl	1448.21	0.680552	0.101001	6.73807	1.60509e-11	7.93118e-10	Distal_Broad_H3K4me3
Hspg2	952.716	0.680482	0.1014	6.71084	1.93502e-11	9.50622e-10	Regular_H3K4me3
Plin3	552.493	0.972128	0.145479	6.68226	2.35285e-11	1.14268e-09	Regular_H3K4me3
Ambp	74.9383	2.45708	0.367809	6.68031	2.38443e-11	1.15143e-09	Regular_H3K4me3
Vgf	83.2736	2.3556	0.35272	6.67839	2.41587e-11	1.16003e-09	Regular_H3K4me3
Jup	2370.21	0.561275	0.0841814	6.66745	2.60286e-11	1.24279e-09	Promoter_Broad_H3K4me3
Arnt2	139.688	1.6907	0.254725	6.63737	3.19339e-11	1.49124e-09	Distal_Broad_H3K4me3
Zcchc13	885.438	0.706606	0.106625	6.62703	3.42517e-11	1.57354e-09	Regular_H3K4me3
Klk1b9	177.167	1.48255	0.224585	6.60127	4.07641e-11	1.8527e-09	Distal_Broad_H3K4me3
Asb9	1746.14	0.613251	0.0930634	6.58961	4.40984e-11	1.98303e-09	Regular_H3K4me3
Actrt3	927.404	0.716833	0.108847	6.5857	4.52733e-11	2.01454e-09	Promoter_Broad_H3K4me3
Dtx1	314.954	1.11369	0.170236	6.54207	6.06718e-11	2.65799e-09	Distal_Broad_H3K4me3
Ywhag	83.271	2.35465	0.363259	6.48201	9.05096e-11	3.90478e-09	Regular_H3K4me3
Vwf	642.605	0.81472	0.126149	6.45837	1.05835e-10	4.54287e-09	Regular_H3K4me3
Muc5ac	65.7875	2.52659	0.39509	6.39498	1.60568e-10	6.78939e-09	Regular_H3K4me3
Aplp1	557.983	0.833361	0.130354	6.39307	1.62592e-10	6.84096e-09	Distal_Broad_H3K4me3
Gsdmd	79.6904	2.2475	0.352368	6.37826	1.79108e-10	7.42556e-09	Regular_H3K4me3
Csmd2	262.029	1.16627	0.183702	6.34874	2.17082e-10	8.85369e-09	Regular_H3K4me3
Pou6f2	206.385	1.54641	0.243595	6.34829	2.17722e-10	8.85369e-09	Regular_H3K4me3
Unc93a	270.873	1.13778	0.179216	6.34867	2.17182e-10	8.85369e-09	Regular_H3K4me3
Rnf141	1009.13	0.629992	0.100199	6.28738	3.22858e-10	1.28825e-08	Regular_H3K4me3
Inpp1	702.356	0.765558	0.121906	6.27988	3.38836e-10	1.33943e-08	Regular_H3K4me3
Cst8	2362.35	0.511884	0.0816228	6.27133	3.57971e-10	1.40706e-08	Promoter_Broad_H3K4me3
4933436I01Rik	808.118	0.681445	0.108908	6.25706	3.92295e-10	1.52941e-08	Regular_H3K4me3
1700034E13Rik	889.773	0.760832	0.121781	6.24756	4.1691e-10	1.61795e-08	Regular_H3K4me3
Heatr9	1315.07	0.565507	0.0909551	6.21743	5.05363e-10	1.94348e-08	Regular_H3K4me3
Actrt1	556.545	0.830057	0.133953	6.19665	5.76763e-10	2.18835e-08	Regular_H3K4me3
Rnf24	1361.26	0.569411	0.0919127	6.19512	5.82396e-10	2.1999e-08	Regular_H3K4me3
Kcnh8	220.372	1.22029	0.198582	6.14504	7.99439e-10	2.9541e-08	Regular_H3K4me3
Col15a1	431.588	0.914975	0.149218	6.13181	8.68848e-10	3.1829e-08	Regular_H3K4me3
Plcg2	300.665	1.05534	0.17278	6.10802	1.00875e-09	3.63279e-08	Regular_H3K4me3
Wipi1	1169.13	0.580575	0.0951923	6.09897	1.06757e-09	3.82839e-08	Regular_H3K4me3
Gipc1	279.866	1.06534	0.174824	6.09377	1.10279e-09	3.9216e-08	Regular_H3K4me3
Cntnap5b	1320.44	0.617873	0.101531	6.08558	1.16073e-09	4.11043e-08	Regular_H3K4me3
Dnajc9	1216.18	0.607275	0.100545	6.0398	1.54304e-09	5.331e-08	Regular_H3K4me3
Tspan15	35.8278	5.08858	0.846252	6.01307	1.82038e-09	6.21341e-08	Regular_H3K4me3
Apeh	372.313	0.921035	0.154354	5.96702	2.41626e-09	7.99057e-08	Regular_H3K4me3
Anxa11	550.964	0.770603	0.12967	5.9428	2.80191e-09	9.19438e-08	Distal_Broad_H3K4me3
Kcnk7	115.971	1.68773	0.284476	5.93276	2.97884e-09	9.70007e-08	Distal_Broad_H3K4me3
Snn	505.253	0.8268	0.139495	5.9271	3.08338e-09	1.00022e-07	Promoter_Broad_H3K4me3
Elmo1	276.731	1.11882	0.189292	5.91052	3.41027e-09	1.10205e-07	Distal_Broad_H3K4me3
Gm15104	1139.84	0.626604	0.106568	5.87983	4.10694e-09	1.31716e-07	Regular_H3K4me3
2200002J24Rik	302.646	1.00176	0.17102	5.85759	4.69626e-09	1.50051e-07	Regular_H3K4me3
Snx8	54.4053	2.71289	0.465094	5.83299	5.44438e-09	1.70745e-07	Regular_H3K4me3
Asprv1	63.3051	2.36712	0.408737	5.7913	6.9844e-09	2.15074e-07	Regular_H3K4me3
Lin28a	92.5913	1.79018	0.309611	5.78202	7.38101e-09	2.26466e-07	Regular_H3K4me3
Impa2	112.185	1.62553	0.281974	5.76483	8.17386e-09	2.48995e-07	Distal_Broad_H3K4me3
Panx1	48.3817	2.77505	0.4817	5.76095	8.36439e-09	2.52986e-07	Regular_H3K4me3
Slc25a37	669.839	0.725658	0.12668	5.72828	1.01455e-08	3.01491e-07	Distal_Broad_H3K4me3
Pim1	877.431	0.748672	0.130925	5.71834	1.07568e-08	3.16339e-07	Promoter_Broad_H3K4me3
Rbm28	1523.67	0.569623	0.0996111	5.71847	1.07485e-08	3.16339e-07	Regular_H3K4me3
Abcc6	39.8258	3.12275	0.548549	5.69274	1.25015e-08	3.61396e-07	Regular_H3K4me3
Knstrn	2126.83	0.502598	0.0885626	5.67506	1.38642e-08	3.95408e-07	Regular_H3K4me3
Pcbp4	837.863	0.644975	0.113881	5.66359	1.4824e-08	4.18568e-07	Distal_Broad_H3K4me3
Il12rb1	31.9856	3.87076	0.685034	5.65046	1.60023e-08	4.48858e-07	Regular_H3K4me3
Crocc2	39.8887	3.12609	0.554715	5.63549	1.74565e-08	4.84846e-07	Distal_Broad_H3K4me3
Tmem239	955.732	0.651467	0.115914	5.62024	1.90692e-08	5.27911e-07	Regular_H3K4me3
Nradd	123.932	1.50363	0.270201	5.56483	2.62402e-08	7.24076e-07	Regular_H3K4me3
Itprid2	113.849	1.53231	0.276842	5.53496	3.11298e-08	8.42587e-07	Regular_H3K4me3
Trio	593.182	0.682879	0.123426	5.5327	3.15341e-08	8.5082e-07	Regular_H3K4me3
Arhgap30	838.336	0.58841	0.106792	5.50987	3.59104e-08	9.449e-07	Promoter_Broad_H3K4me3
Trim42	1377.5	0.536162	0.0976182	5.49243	3.96432e-08	1.03352e-06	Regular_H3K4me3
Sdc3	810.763	0.679047	0.124369	5.45992	4.76337e-08	1.2173e-06	Regular_H3K4me3
Cdhr2	101.445	1.58412	0.291293	5.43824	5.38094e-08	1.35705e-06	Regular_H3K4me3
Pgap3	60.3238	2.24157	0.414498	5.40791	6.37644e-08	1.58925e-06	Regular_H3K4me3
Pappa	620.021	0.677215	0.125346	5.40274	6.56289e-08	1.62145e-06	Regular_H3K4me3
Glt6d1	479.661	0.800946	0.148548	5.39183	6.9745e-08	1.71815e-06	Regular_H3K4me3
B4galnt4	514.141	0.709109	0.131843	5.37843	7.51371e-08	1.83503e-06	Distal_Broad_H3K4me3
Gm5767	513.1	0.857007	0.159467	5.37421	7.69185e-08	1.86248e-06	Distal_Broad_H3K4me3
Eif1ax	790.414	0.607979	0.11324	5.36894	7.92019e-08	1.91232e-06	Regular_H3K4me3
Mettl9	324.796	0.879157	0.164102	5.35739	8.44326e-08	2.02139e-06	Regular_H3K4me3
Edrf1	674.137	0.648508	0.121624	5.33205	9.71086e-08	2.29257e-06	Regular_H3K4me3
Col4a2	146.717	1.51463	0.284621	5.32157	1.02874e-07	2.42196e-06	Regular_H3K4me3
Tubg1	764.58	0.625691	0.118896	5.2625	1.4211e-07	3.23805e-06	Regular_H3K4me3
Dhfr	43.0426	2.5834	0.491578	5.25532	1.47765e-07	3.34004e-06	Regular_H3K4me3
Fchsd1	297.061	0.9482	0.18061	5.24998	1.52113e-07	3.42014e-06	Regular_H3K4me3
Ppp2r5a	325.597	0.878789	0.168055	5.22918	1.70267e-07	3.80815e-06	Regular_H3K4me3
Hgfac	42.7195	2.71279	0.51912	5.22575	1.73449e-07	3.86915e-06	Regular_H3K4me3
Col9a3	398.709	0.847402	0.16245	5.21638	1.82455e-07	4.04879e-06	Distal_Broad_H3K4me3
Nbeal2	345.879	0.823382	0.158397	5.19822	2.01204e-07	4.4532e-06	Regular_H3K4me3
Tob1	1187.23	0.500605	0.0969623	5.16288	2.43174e-07	5.31295e-06	Promoter_Broad_H3K4me3
Cpxcr1	608.694	0.647236	0.125595	5.15337	2.55853e-07	5.54718e-06	Regular_H3K4me3
Tmem189	1269.36	0.565577	0.109877	5.14736	2.64176e-07	5.71305e-06	Regular_H3K4me3
Ephb3	77.9558	1.796	0.349215	5.14296	2.70448e-07	5.83385e-06	Distal_Broad_H3K4me3
Pcdhb1	84.3284	1.75713	0.343358	5.11747	3.09664e-07	6.59607e-06	Regular_H3K4me3
Defb33	206.393	1.05028	0.20555	5.10963	3.22796e-07	6.82448e-06	Distal_Broad_H3K4me3
Plxna1	432.211	0.754275	0.147977	5.09723	3.44658e-07	7.26862e-06	Regular_H3K4me3
Sik1	860.411	1.39275	0.275251	5.05993	4.19405e-07	8.65175e-06	Regular_H3K4me3
Gpi1	7978.65	0.673517	0.134151	5.02058	5.15154e-07	1.05501e-05	Promoter_Broad_H3K4me3
Klrb1	338.029	0.835954	0.16678	5.01232	5.37783e-07	1.09745e-05	Regular_H3K4me3
Trpm5	43.7483	2.41576	0.484497	4.98613	6.1602e-07	1.24065e-05	Regular_H3K4me3
Mex3b	1301.15	0.557282	0.11191	4.97974	6.36682e-07	1.27321e-05	Promoter_Broad_H3K4me3
Mfsd9	258.301	0.945395	0.189841	4.97994	6.36055e-07	1.27321e-05	Regular_H3K4me3
Itgax	32.3638	3.12609	0.628335	4.97519	6.51835e-07	1.30046e-05	Regular_H3K4me3
Igf2r	51.5671	2.14765	0.432886	4.96125	7.00417e-07	1.39085e-05	Regular_H3K4me3
Nags	71.7406	1.84077	0.373316	4.93087	8.18623e-07	1.61802e-05	Distal_Broad_H3K4me3
Btg2	43.2001	2.32601	0.472492	4.92287	8.52854e-07	1.68176e-05	Distal_Broad_H3K4me3
Serinc5	85.4564	1.57163	0.319608	4.91738	8.77118e-07	1.71642e-05	Regular_H3K4me3
Zfp706	616.769	0.644052	0.131756	4.88821	1.01758e-06	1.96109e-05	Regular_H3K4me3
Capn9	75.551	1.81834	0.372672	4.8792	1.06517e-06	2.04354e-05	Regular_H3K4me3
Dscaml1	349.659	0.796082	0.16376	4.86128	1.16628e-06	2.22247e-05	Regular_H3K4me3
Fzd9	81.8965	1.65276	0.341175	4.84432	1.27043e-06	2.40348e-05	Regular_H3K4me3
Rb1	703.898	0.568572	0.117502	4.83882	1.30611e-06	2.44508e-05	Regular_H3K4me3
Spata31d1c	1281.83	0.507397	0.104917	4.83617	1.32363e-06	2.47242e-05	Regular_H3K4me3
Cry2	501.546	0.650475	0.134866	4.82313	1.41324e-06	2.61112e-05	Regular_H3K4me3
Grb7	383.215	0.73803	0.154294	4.78328	1.72462e-06	3.13866e-05	Regular_H3K4me3
Hcn4	24.2324	3.8767	0.812466	4.77152	1.82843e-06	3.31339e-05	Regular_H3K4me3
Ccdc57	874.644	0.559682	0.117389	4.76774	1.86303e-06	3.34754e-05	Regular_H3K4me3
1700015G11Rik	538.073	0.734807	0.15416	4.76651	1.87446e-06	3.36098e-05	Promoter_Broad_H3K4me3
Padi2	41.3539	2.3174	0.486339	4.76499	1.88863e-06	3.37926e-05	Regular_H3K4me3
Jag1	568.91	0.628422	0.132817	4.73149	2.22883e-06	3.97124e-05	Regular_H3K4me3
Smok2a	214.901	0.932926	0.198504	4.69979	2.60427e-06	4.60159e-05	Promoter_Broad_H3K4me3
Dnah11	83.8771	1.48718	0.317908	4.67802	2.89663e-06	5.04476e-05	Regular_H3K4me3
H2al3	557.581	0.644291	0.138447	4.6537	3.26025e-06	5.64335e-05	Regular_H3K4me3
Calr3	504.317	0.650238	0.139753	4.65278	3.2749e-06	5.65719e-05	Promoter_Broad_H3K4me3
Nphp3	206.901	0.946064	0.203979	4.63805	3.51718e-06	6.05111e-05	Regular_H3K4me3
Retreg1	183.028	1.03392	0.223505	4.62591	3.72956e-06	6.40355e-05	Promoter_Broad_H3K4me3
Col23a1	192.213	1.05749	0.230239	4.59304	4.36843e-06	7.41064e-05	Regular_H3K4me3
Sowahc	109.733	1.26242	0.27643	4.56689	4.95006e-06	8.29794e-05	Promoter_Broad_H3K4me3
Scara5	184.071	1.00055	0.219604	4.55617	5.20948e-06	8.63068e-05	Distal_Broad_H3K4me3
Hk2	86.3451	1.47572	0.326422	4.52089	6.15798e-06	0.000101036	Distal_Broad_H3K4me3
Egr1	167.253	1.01459	0.225042	4.50846	6.52995e-06	0.000106115	Regular_H3K4me3
H2al1b	139.895	1.1412	0.253584	4.5003	6.78592e-06	0.000110064	Regular_H3K4me3
Smim23	811.537	0.503008	0.112167	4.48446	7.31002e-06	0.000118114	Distal_Broad_H3K4me3
Zfp362	400.142	0.662951	0.14797	4.4803	7.45396e-06	0.000119983	Regular_H3K4me3
H1f7	12371.7	0.593399	0.132733	4.47061	7.79951e-06	0.000125271	Promoter_Broad_H3K4me3
Dok4	28.7753	2.69464	0.606953	4.43962	9.01188e-06	0.000142629	Regular_H3K4me3
Shank1	188.894	0.935389	0.210916	4.43488	9.21227e-06	0.000144723	Distal_Broad_H3K4me3
Sel1l3	42.1048	2.10012	0.475774	4.41411	1.01426e-05	0.000158168	Regular_H3K4me3
1700016C15Rik	538.45	0.623348	0.141609	4.40188	1.07317e-05	0.000166743	Promoter_Broad_H3K4me3
Med12l	81.3063	1.42427	0.325215	4.37946	1.18972e-05	0.000183178	Regular_H3K4me3
Slamf9	153.219	1.09758	0.251387	4.36609	1.26493e-05	0.000193357	Regular_H3K4me3
Sstr3	32.6294	2.42774	0.55716	4.35736	1.31643e-05	0.000200149	Regular_H3K4me3
Adamts1	21.4476	3.24095	0.747281	4.33698	1.44452e-05	0.000218451	Distal_Broad_H3K4me3
Krt6a	137.926	1.06376	0.247348	4.30065	1.703e-05	0.000253038	Regular_H3K4me3
H2-Eb1	38.2587	2.11623	0.492898	4.29345	1.75921e-05	0.000260027	Regular_H3K4me3
Oxct2b	4002.54	0.785093	0.182912	4.29218	1.7693e-05	0.000260611	Promoter_Broad_H3K4me3
Bcl9	325.681	0.691202	0.161294	4.28537	1.82438e-05	0.00026826	Regular_H3K4me3
Gm382	549.64	0.560939	0.130961	4.28326	1.84176e-05	0.000269417	Regular_H3K4me3
Foxo3	150.172	1.01235	0.237267	4.26673	1.9836e-05	0.000286711	Regular_H3K4me3
Lrrc15	19.2075	3.5181	0.829698	4.24022	2.23306e-05	0.000321129	Distal_Broad_H3K4me3
Nans	234.229	0.860695	0.203056	4.2387	2.24818e-05	0.000322758	Regular_H3K4me3
Kif1c	68.7455	1.52732	0.360562	4.23596	2.27582e-05	0.000326175	Regular_H3K4me3
Mlxip	381.452	0.650967	0.154082	4.22481	2.39139e-05	0.000341014	Regular_H3K4me3
Efcab1	120.448	1.26088	0.298527	4.22369	2.4034e-05	0.000342152	Regular_H3K4me3
Lrrc45	293.806	0.721048	0.170965	4.21752	2.47004e-05	0.000351052	Regular_H3K4me3
Esyt3	446.671	0.60394	0.143395	4.21173	2.53425e-05	0.000358909	Distal_Broad_H3K4me3
Gm7073	511.847	0.55107	0.131002	4.20658	2.5926e-05	0.00036481	Regular_H3K4me3
Sppl2c	412.044	0.624294	0.148876	4.19339	2.74822e-05	0.000385431	Promoter_Broad_H3K4me3
Numbl	117.514	1.17149	0.280217	4.18063	2.90698e-05	0.000405688	Distal_Broad_H3K4me3
Map2k1	106.403	1.16737	0.282535	4.13176	3.59999e-05	0.000491113	Regular_H3K4me3
Paxx	174.073	0.909417	0.221038	4.1143	3.88348e-05	0.000526407	Regular_H3K4me3
Pnpo	68.5488	1.44153	0.353783	4.07462	4.60898e-05	0.000615907	Regular_H3K4me3
Kcna10	16.7936	3.59552	0.890739	4.03656	5.42418e-05	0.00071473	Regular_H3K4me3
Prkar2a	3248.45	0.808885	0.201728	4.00978	6.07755e-05	0.000788597	Promoter_Broad_H3K4me3
L2hgdh	592.223	0.506651	0.126572	4.00285	6.25844e-05	0.000809596	Regular_H3K4me3
Wnt3	716.616	0.53133	0.13273	4.00309	6.25205e-05	0.000809596	Regular_H3K4me3
Pik3r5	48.9865	1.70133	0.425937	3.99434	6.48755e-05	0.000837958	Regular_H3K4me3
Adamts2	38.8293	1.90074	0.477328	3.98204	6.83251e-05	0.000875859	Regular_H3K4me3
Lgi4	18.1045	3.18577	0.803713	3.96382	7.376e-05	0.00093705	Regular_H3K4me3
Tubb2a	222.331	0.766248	0.193661	3.95666	7.60059e-05	0.000961271	Distal_Broad_H3K4me3
Crip2	270.737	0.734438	0.186229	3.94373	8.02242e-05	0.00100862	Promoter_Broad_H3K4me3
Chmp5	443.642	0.631991	0.160713	3.93241	8.40972e-05	0.00105264	Regular_H3K4me3
Pcsk2	104.085	1.16626	0.297367	3.92195	8.78368e-05	0.00109461	Regular_H3K4me3
Cbln1	82.7644	1.25958	0.321336	3.91981	8.86177e-05	0.00110084	Distal_Broad_H3K4me3
Fxyd2	52.8996	1.64038	0.419254	3.91262	9.13014e-05	0.00112951	Regular_H3K4me3
Clu	350.669	0.612426	0.156915	3.90292	9.50372e-05	0.00116895	Regular_H3K4me3
Iqcf6	367.646	0.595716	0.152634	3.90292	9.50399e-05	0.00116895	Promoter_Broad_H3K4me3
Ntrk1	14.7753	4.18829	1.0735	3.90151	9.55941e-05	0.00117407	Regular_H3K4me3
Diras1	55.0198	1.53834	0.395041	3.89413	9.85518e-05	0.0012069	Regular_H3K4me3
Jakmip3	83.7365	1.22164	0.315672	3.86997	0.000108848	0.00131969	Regular_H3K4me3
Actrt2	9444.1	0.598163	0.154689	3.86687	0.000110243	0.0013328	Promoter_Broad_H3K4me3
Krt15	21.1982	2.86033	0.741774	3.85607	0.000115225	0.00138515	Regular_H3K4me3
Alox8	21.2074	2.70325	0.701205	3.85515	0.00011566	0.00138683	Regular_H3K4me3
Svep1	20.6377	2.81342	0.730021	3.8539	0.000116253	0.0013916	Regular_H3K4me3
Cyyr1	112.581	1.04842	0.272478	3.8477	0.000119231	0.00142524	Promoter_Broad_H3K4me3
Fgd3	45.9319	1.6617	0.432941	3.83816	0.00012396	0.00147348	Regular_H3K4me3
Crmp1	29.9042	2.10648	0.553144	3.80819	0.000139987	0.00163877	Promoter_Broad_H3K4me3
Fam222a	462.364	0.578673	0.152041	3.80603	0.000141214	0.0016486	Promoter_Broad_H3K4me3
Frem2	62.9424	1.41195	0.371693	3.79871	0.000145453	0.00169343	Regular_H3K4me3
Klrg2	42.6192	1.70768	0.45038	3.79165	0.000149648	0.00172807	Distal_Broad_H3K4me3
Cadm4	27.2752	2.29053	0.605268	3.78432	0.000154131	0.00177021	Regular_H3K4me3
Cypt15	105.813	1.05523	0.279564	3.77457	0.000160287	0.0018292	Regular_H3K4me3
Klk1b3	37.3641	1.82799	0.486558	3.75699	0.000171967	0.00194609	Regular_H3K4me3
Pld4	48.6707	1.56206	0.418442	3.73304	0.000189184	0.00212121	Regular_H3K4me3
Cmc1	78.5819	1.22374	0.327972	3.73122	0.000190552	0.00213373	Regular_H3K4me3
Notch3	17.8715	2.95048	0.795015	3.71122	0.000206264	0.0022826	Regular_H3K4me3
Tmco5b	456.988	0.562959	0.15172	3.71051	0.000206842	0.00228602	Regular_H3K4me3
Kctd5	234.145	0.713274	0.192436	3.70654	0.000210107	0.00231009	Regular_H3K4me3
Spata18	9739.35	0.518775	0.140054	3.70411	0.00021213	0.00232868	Promoter_Broad_H3K4me3
Slc13a4	257.169	0.694778	0.187755	3.70044	0.000215225	0.00235115	Regular_H3K4me3
Exd1	375.591	0.591038	0.159799	3.69862	0.000216774	0.00236504	Promoter_Broad_H3K4me3
Syn3	24.4345	2.30754	0.627951	3.67472	0.000238114	0.002578	Distal_Broad_H3K4me3
Fscn3	3420.23	0.759193	0.206857	3.67014	0.000242418	0.00262126	Promoter_Broad_H3K4me3
Gm20854	90.6578	1.12821	0.308668	3.65509	0.000257087	0.00275534	Regular_H3K4me3
Tnk1	108.77	2.28742	0.628646	3.63865	0.000274075	0.0029117	Regular_H3K4me3
Atp1a1	87.8663	1.11851	0.30779	3.634	0.000279063	0.00295362	Distal_Broad_H3K4me3
Acacb	75.227	1.19958	0.330369	3.63103	0.000282297	0.00298042	Distal_Broad_H3K4me3
Oxct2a	4010.62	0.870596	0.240047	3.62677	0.000286984	0.00301866	Promoter_Broad_H3K4me3
Col6a2	21.5485	2.45106	0.676576	3.62274	0.000291495	0.00305547	Regular_H3K4me3
Slc22a3	65.1798	1.31158	0.362324	3.61991	0.000294706	0.00308404	Regular_H3K4me3
Unc93a2	123.741	0.999383	0.27614	3.61912	0.000295612	0.00308606	Regular_H3K4me3
Nectin2	276.237	0.634261	0.175474	3.61455	0.000300869	0.00312221	Regular_H3K4me3
Ncapg2	444.229	0.503218	0.139766	3.60043	0.000317685	0.00324756	Regular_H3K4me3
Phf20	412.835	0.518546	0.144008	3.6008	0.00031724	0.00324756	Promoter_Broad_H3K4me3
Rspo1	40.5555	1.66391	0.462851	3.59492	0.000324494	0.00329596	Regular_H3K4me3
Zfp651	136.84	0.89064	0.247806	3.59411	0.000325508	0.00330131	Distal_Broad_H3K4me3
Dgcr8	387.347	0.534627	0.148901	3.59048	0.000330071	0.00334106	Regular_H3K4me3
Ccdc25	200.753	0.727856	0.203631	3.57439	0.000351041	0.00352659	Regular_H3K4me3
Pappa2	44.6458	1.56663	0.439076	3.56802	0.000359683	0.00359641	Regular_H3K4me3
Baiap2l2	42.293	1.5964	0.448675	3.55803	0.000373643	0.00370548	Distal_Broad_H3K4me3
Tnp2	51494.7	0.795827	0.22413	3.55074	0.000384151	0.00380081	Promoter_Broad_H3K4me3
Polr3a	263.476	0.627092	0.177413	3.53465	0.000408313	0.0040165	Distal_Broad_H3K4me3
Kif26b	73.4432	1.24058	0.351011	3.53431	0.000408846	0.00401709	Regular_H3K4me3
Rap1b	201.112	0.723742	0.205164	3.52763	0.000419295	0.0041008	Distal_Broad_H3K4me3
Fam163b	19.6041	2.56763	0.729561	3.51942	0.000432485	0.00421041	Regular_H3K4me3
Htra3	35.3028	1.72513	0.495369	3.48252	0.000496716	0.00475784	Regular_H3K4me3
Olfr126	23.8511	2.16147	0.620701	3.48231	0.000497113	0.00475784	Regular_H3K4me3
Mettl2	261.642	0.641673	0.184647	3.47514	0.000510592	0.00486493	Regular_H3K4me3
Fbrsl1	17.5478	2.72494	0.78607	3.46653	0.000527214	0.00501114	Regular_H3K4me3
Fbxw20	12.7357	3.50966	1.01523	3.457	0.000546225	0.00515819	Regular_H3K4me3
Ube2r2	521.289	0.501308	0.145153	3.45366	0.000553034	0.00521605	Promoter_Broad_H3K4me3
Zfy2	329.372	0.561978	0.162746	3.45309	0.000554194	0.00521605	Regular_H3K4me3
Exosc2	126.115	0.88467	0.257242	3.43907	0.000583727	0.00546978	Regular_H3K4me3
Cryge	15.3647	2.92314	0.851962	3.43107	0.000601215	0.00562126	Regular_H3K4me3
B3gntl1	148.466	0.812195	0.237175	3.42445	0.000616038	0.0057409	Regular_H3K4me3
Fbll1	164.444	0.818083	0.239614	3.41417	0.000639755	0.00593589	Regular_H3K4me3
Cacng4	48.3308	1.4292	0.419021	3.41082	0.000647684	0.00598333	Distal_Broad_H3K4me3
Dock4	51.4397	1.44346	0.423299	3.41003	0.000649548	0.00599404	Distal_Broad_H3K4me3
Foxj2	69.8709	1.36461	0.401037	3.4027	0.000667242	0.00614398	Distal_Broad_H3K4me3
Lamc2	97.6589	1.0178	0.299807	3.39487	0.00068661	0.00630865	Regular_H3K4me3
Vax2	38.1653	1.64404	0.485144	3.38877	0.000702066	0.00643674	Promoter_Broad_H3K4me3
Myo10	78.8558	1.09767	0.323962	3.38826	0.000703368	0.00644173	Regular_H3K4me3
Taldo1	77.3086	1.12424	0.333917	3.36682	0.000760412	0.00691203	Regular_H3K4me3
Pofut1	173.316	0.765892	0.227982	3.35944	0.000781011	0.00706902	Regular_H3K4me3
Niban2	12.1639	3.43906	1.02397	3.35855	0.000783533	0.0070843	Regular_H3K4me3
Chrnb4	67.5129	1.16984	0.349598	3.34624	0.000819146	0.00737492	Regular_H3K4me3
Fn3krp	115.271	0.926868	0.278087	3.33301	0.000859106	0.00770205	Regular_H3K4me3
Cdcp3	40.428	1.55817	0.467814	3.33075	0.000866134	0.00774871	Regular_H3K4me3
Plxna4	161.272	0.791615	0.237741	3.32974	0.000869282	0.00776869	Regular_H3K4me3
Rbpms2	112.825	0.906435	0.273635	3.31257	0.00092444	0.00819272	Regular_H3K4me3
Ing1	136.834	0.807514	0.24402	3.30922	0.000935578	0.00828279	Promoter_Broad_H3K4me3
Ttyh2	63.5441	1.20191	0.36389	3.30295	0.000956745	0.0084438	Regular_H3K4me3
Myh3	78.4397	1.08451	0.328425	3.30217	0.00095941	0.00845853	Regular_H3K4me3
Gipc3	19.2584	2.39274	0.726633	3.29291	0.000991574	0.00870564	Distal_Broad_H3K4me3
Faiml	223.491	0.668019	0.203129	3.28864	0.00100672	0.00878658	Distal_Broad_H3K4me3
Mxd3	21.9546	2.12228	0.645349	3.28858	0.00100696	0.00878658	Regular_H3K4me3
Tex13c3	77.5356	1.12348	0.342327	3.2819	0.00103112	0.00894231	Regular_H3K4me3
Twsg1	35.2843	1.60998	0.492045	3.27203	0.0010678	0.00923214	Distal_Broad_H3K4me3
Fam131c	70.7485	1.1632	0.355676	3.2704	0.00107395	0.0092665	Regular_H3K4me3
Lhfpl2	21.821	2.10932	0.646638	3.26198	0.00110638	0.00952699	Regular_H3K4me3
Tlr9	59.1371	1.31387	0.403312	3.25771	0.00112317	0.00965199	Distal_Broad_H3K4me3
Socs6	19.0369	2.37254	0.729565	3.25199	0.00114602	0.00980866	Regular_H3K4me3
Tssk6	3433.49	0.755506	0.233425	3.23662	0.00120955	0.0102891	Promoter_Broad_H3K4me3
Slc9a4	99.8781	0.929979	0.28741	3.23573	0.00121333	0.0103018	Regular_H3K4me3
Exoc5	143.037	0.783566	0.242457	3.23177	0.00123028	0.0104239	Regular_H3K4me3
Rassf8	30.5134	1.77124	0.548114	3.23151	0.00123139	0.0104239	Regular_H3K4me3
Rnf213	152.498	0.796313	0.246455	3.23107	0.00123327	0.0104294	Regular_H3K4me3
Pnp2	197.037	0.712618	0.221059	3.22366	0.00126565	0.0106554	Regular_H3K4me3
Aspg	66.9795	1.12972	0.350825	3.22017	0.00128114	0.0107487	Regular_H3K4me3
Gm14137	170.518	0.703374	0.218885	3.21344	0.00131157	0.0109499	Regular_H3K4me3
Klk1b5	58.6923	1.29885	0.406487	3.19532	0.00139676	0.0115365	Regular_H3K4me3
Jsrp1	37.8395	1.52469	0.478319	3.18761	0.00143455	0.0118142	Regular_H3K4me3
Vim	43.7953	1.40017	0.440669	3.17738	0.00148613	0.0121565	Regular_H3K4me3
Arpc5	123.535	0.811167	0.255824	3.17081	0.00152017	0.0123683	Promoter_Broad_H3K4me3
Dnajc17	50.3353	1.29078	0.407328	3.16891	0.00153014	0.0124328	Regular_H3K4me3
Card10	291.42	0.536728	0.169554	3.16552	0.00154807	0.0125425	Regular_H3K4me3
Slit1	320.695	0.578426	0.183114	3.15883	0.00158401	0.0127728	Regular_H3K4me3
Rnf208	81.4111	0.998498	0.316198	3.15782	0.00158951	0.012805	Regular_H3K4me3
Vezf1	105.85	0.897731	0.284441	3.15613	0.00159879	0.0128675	Regular_H3K4me3
H2al1m	203.392	0.654325	0.207597	3.1519	0.00162212	0.0130142	Regular_H3K4me3
Herpud2	2933.62	0.531956	0.168843	3.15059	0.00162941	0.0130522	Promoter_Broad_H3K4me3
Smchd1	244.141	0.586185	0.186089	3.15003	0.00163254	0.0130649	Regular_H3K4me3
Cd164l2	46.1672	1.37529	0.436838	3.14829	0.00164228	0.0131305	Regular_H3K4me3
Ccnt2	238.435	0.586199	0.186437	3.14423	0.00166526	0.0132893	Regular_H3K4me3
4921507P07Rik	5488.92	0.527089	0.168024	3.13698	0.00170696	0.0135584	Regular_H3K4me3
1700008P02Rik	378.525	0.559582	0.17865	3.13228	0.00173452	0.0137399	Regular_H3K4me3
Mapkapk2	193.781	0.681174	0.218038	3.1241	0.00178351	0.0140612	Regular_H3K4me3
Trip13	116.361	0.835194	0.268643	3.10894	0.00187759	0.0147893	Distal_Broad_H3K4me3
Igsf21	22.1123	2.13192	0.687071	3.10291	0.00191629	0.0150498	Regular_H3K4me3
Zfp583	63.8757	1.1303	0.364688	3.09936	0.00193937	0.0152055	Regular_H3K4me3
Ehd4	50.614	1.30505	0.421117	3.09902	0.00194159	0.0152089	Regular_H3K4me3
Hectd3	253.08	0.617298	0.199273	3.09775	0.00194995	0.0152487	Regular_H3K4me3
Pcdhb4	22.4289	1.94875	0.629424	3.09609	0.0019609	0.0153037	Regular_H3K4me3
Cnksr3	97.5158	0.941307	0.304514	3.09117	0.00199368	0.015531	Regular_H3K4me3
Trib1	39.7467	1.42625	0.462911	3.08105	0.00206271	0.016002	Distal_Broad_H3K4me3
Pkp2	48.5989	1.28982	0.419477	3.07484	0.00210617	0.0162878	Regular_H3K4me3
Npr1	175.31	0.685503	0.223548	3.06647	0.00216603	0.0166749	Regular_H3K4me3
Cdkn1a	50.5241	1.25811	0.410656	3.06365	0.00218653	0.0167871	Distal_Broad_H3K4me3
Nlrc5	156.902	0.710577	0.232375	3.05788	0.00222908	0.0170675	Regular_H3K4me3
Szt2	88.7439	0.934283	0.306468	3.04855	0.00229947	0.0175118	Regular_H3K4me3
Agpat2	1929.76	0.739984	0.243013	3.04504	0.00232649	0.0176859	Regular_H3K4me3
Hhat	80.2098	0.982411	0.322852	3.04292	0.00234296	0.0177952	Regular_H3K4me3
Nudt16l2	1176.73	0.853663	0.28064	3.04184	0.00235137	0.0178282	Regular_H3K4me3
Lrtm1	17.0384	2.3321	0.769817	3.02942	0.00245023	0.0184942	Regular_H3K4me3
Meox1	96.5756	0.888456	0.294027	3.02169	0.0025137	0.0188919	Regular_H3K4me3
Pxdn	18.1752	2.15372	0.716396	3.00633	0.00264422	0.0197654	Regular_H3K4me3
Plekha2	22.1596	1.92309	0.639883	3.00539	0.00265245	0.0198094	Regular_H3K4me3
Ehd3	44.1085	1.28835	0.431121	2.98836	0.00280477	0.0208008	Regular_H3K4me3
Prm1	24785.1	0.8184	0.274052	2.9863	0.00282378	0.0209009	Promoter_Broad_H3K4me3
Pdpr	182.837	0.644255	0.216488	2.97593	0.00292097	0.0215124	Regular_H3K4me3
Nat8	15.6914	2.35281	0.791587	2.97226	0.00295613	0.0217337	Regular_H3K4me3
Intu	126.102	0.754018	0.253877	2.97002	0.00297784	0.0218744	Distal_Broad_H3K4me3
Plekho2	759.988	0.780363	0.262932	2.96793	0.0029981	0.0220042	Regular_H3K4me3
Rnf5	298.531	0.509985	0.171991	2.96519	0.00302498	0.022106	Promoter_Broad_H3K4me3
Tnfrsf21	30.5282	1.56929	0.533325	2.94246	0.00325616	0.0235926	Regular_H3K4me3
Gale	143.68	0.70635	0.240348	2.93886	0.00329418	0.0238274	Regular_H3K4me3
Ptgdr	137.329	0.721818	0.246944	2.92301	0.00346669	0.0248636	Distal_Broad_H3K4me3
Ttc7	2310.97	0.632014	0.2169	2.91386	0.00356995	0.0254539	Promoter_Broad_H3K4me3
Mettl26	223.348	0.639765	0.219721	2.91171	0.00359453	0.025593	Regular_H3K4me3
Asb5	73.8863	0.997559	0.342807	2.90997	0.00361462	0.0256862	Regular_H3K4me3
Ube2dnl1	249.826	0.550382	0.189173	2.9094	0.00362119	0.0257113	Regular_H3K4me3
Bmp7	44.3859	1.37531	0.473105	2.90699	0.00364922	0.0258456	Regular_H3K4me3
Eif4e3	59.3627	1.17268	0.40369	2.90491	0.00367363	0.0259752	Regular_H3K4me3
Mbd2	316.338	0.507305	0.17476	2.90287	0.00369765	0.0261016	Promoter_Broad_H3K4me3
Hspa1l	13997.6	0.50403	0.173942	2.89769	0.00375923	0.0264923	Promoter_Broad_H3K4me3
Tmem104	161.83	0.664518	0.229323	2.89774	0.00375859	0.0264923	Regular_H3K4me3
Klk1b8	310.359	0.523506	0.180831	2.895	0.00379153	0.0266316	Distal_Broad_H3K4me3
Slc22a12	85.5698	0.990108	0.342267	2.89279	0.00381832	0.0267755	Regular_H3K4me3
Bpifa6	74.5732	0.973493	0.336584	2.89228	0.0038246	0.0267974	Regular_H3K4me3
Prkar1b	14.3667	2.38052	0.826369	2.8807	0.00396791	0.0275068	Regular_H3K4me3
Pstpip1	64.4878	1.07073	0.372796	2.87215	0.00407696	0.028125	Distal_Broad_H3K4me3
1700031F05Rik	23.5832	1.75685	0.612313	2.86919	0.0041152	0.0283429	Regular_H3K4me3
Albfm1	22.7133	1.77947	0.620744	2.86667	0.00414814	0.0285235	Regular_H3K4me3
Dok2	47.7554	1.18067	0.412659	2.86113	0.00422135	0.0289186	Regular_H3K4me3
Pramel13	36.2953	1.39153	0.487025	2.85719	0.00427404	0.0292237	Regular_H3K4me3
Gpr3	52.7066	1.23805	0.433365	2.85683	0.00427898	0.029234	Regular_H3K4me3
4930519F16Rik	274.704	0.509907	0.178634	2.85448	0.00431077	0.0293212	Regular_H3K4me3
Mrpl9	172.665	0.640055	0.224259	2.85408	0.0043161	0.0293212	Regular_H3K4me3
Flt1	111.104	0.759216	0.268636	2.82619	0.00471048	0.0315728	Regular_H3K4me3
Myh9	50.2122	1.1452	0.405843	2.82179	0.00477569	0.0319344	Regular_H3K4me3
Pcdhb3	44.6114	1.26461	0.449357	2.81428	0.0048887	0.0326131	Regular_H3K4me3
Myo5c	126.547	0.712889	0.253373	2.81359	0.00489914	0.0326571	Regular_H3K4me3
Lcn2	79.3802	0.922005	0.328182	2.80943	0.00496286	0.03303	Regular_H3K4me3
Gm1043	135.161	0.686966	0.246134	2.79102	0.00525415	0.0344294	Regular_H3K4me3
Tppp2	1061.17	0.705964	0.253179	2.7884	0.00529698	0.0346567	Promoter_Broad_H3K4me3
Klc3	135.545	0.782017	0.280667	2.78628	0.0053316	0.0348408	Regular_H3K4me3
Azin2	246.766	0.565068	0.203305	2.77941	0.0054457	0.0354116	Distal_Broad_H3K4me3
Snd1	161.447	0.634589	0.228965	2.77155	0.00557901	0.036223	Regular_H3K4me3
Afap1l1	214.539	0.539845	0.195651	2.75923	0.00579374	0.0372756	Regular_H3K4me3
1700092M07Rik	949.35	0.635843	0.230569	2.75771	0.00582071	0.0373925	Promoter_Broad_H3K4me3
Arhgap31	29.6148	1.50716	0.546484	2.75791	0.00581714	0.0373925	Regular_H3K4me3
Rpap3	74.2713	0.927049	0.336338	2.7563	0.00584589	0.0374975	Distal_Broad_H3K4me3
Rps6ka2	153.878	0.674294	0.244879	2.75358	0.00589477	0.0377825	Regular_H3K4me3
Dusp2	80.2516	0.881585	0.320495	2.7507	0.00594677	0.0380012	Regular_H3K4me3
Ces2h	23.1536	1.71869	0.62562	2.74718	0.00601102	0.0383829	Regular_H3K4me3
Hfm1	212.995	0.567818	0.206728	2.74669	0.00601996	0.0384112	Regular_H3K4me3
Kctd21	20.6228	1.79592	0.655822	2.73843	0.00617335	0.0393014	Regular_H3K4me3
1700042G07Rik	554.307	0.742991	0.272234	2.72923	0.00634815	0.0402634	Promoter_Broad_H3K4me3
Shisal2a	15.8993	2.06346	0.758115	2.72183	0.00649211	0.0410385	Regular_H3K4me3
Pou2f3	61.5886	1.00432	0.369276	2.71971	0.00653399	0.0412225	Regular_H3K4me3
Trpm8	211.524	0.534308	0.196696	2.71642	0.0065993	0.0415463	Promoter_Broad_H3K4me3
Smok2b	208.526	0.551025	0.203124	2.71276	0.00667257	0.0419454	Regular_H3K4me3
Dpysl2	219.74	0.539514	0.199209	2.70829	0.00676319	0.0424209	Distal_Broad_H3K4me3
Phospho1	169.826	0.635486	0.234806	2.70643	0.00680102	0.0426267	Regular_H3K4me3
Tgm2	16.9767	2.02704	0.749763	2.70357	0.00685987	0.0428692	Regular_H3K4me3
Chml	179.718	0.580968	0.216095	2.68848	0.00717775	0.0443019	Distal_Broad_H3K4me3
Ankrd37	82.5048	0.91152	0.33961	2.68402	0.00727433	0.0447466	Regular_H3K4me3
Dpyd	29.852	1.46198	0.54473	2.68386	0.00727769	0.0447466	Regular_H3K4me3
Myom3	35.3115	1.38485	0.51827	2.67207	0.00753847	0.0461263	Regular_H3K4me3
Cdc42ep5	130.981	0.683345	0.256085	2.66843	0.00762068	0.0464202	Regular_H3K4me3
Lrrc3	58.4916	1.00103	0.376053	2.66194	0.00776923	0.0470975	Distal_Broad_H3K4me3
Vps18	107.06	0.7302	0.274516	2.65995	0.00781511	0.0472745	Regular_H3K4me3
B4galt3	125.256	0.67702	0.254638	2.65875	0.00784314	0.0474103	Distal_Broad_H3K4me3
Vax1	50.0333	1.1023	0.415156	2.65515	0.00792742	0.0478857	Regular_H3K4me3
Appl1	176.009	0.573074	0.215888	2.65449	0.00794284	0.0479447	Distal_Broad_H3K4me3
Tuba1a	40.5364	1.27927	0.483007	2.64856	0.00808365	0.0485877	Regular_H3K4me3
Vsig10	219.422	0.511532	0.193254	2.64694	0.0081223	0.0487188	Distal_Broad_H3K4me3
Slc28a2b	44.813	1.16454	0.440675	2.64262	0.00822669	0.0492385	Regular_H3K4me3
Helz2	223.957	0.512673	0.194192	2.64004	0.00828971	0.0495459	Regular_H3K4me3

## Sheet: Bulk, Down-regulated genes
Down regulated genes, Setd1bKO vs WT, Bulk cells
	baseMean	log2FoldChange	lfcSE	stat	pvalue	padj	Types of H3K4me3 peaks
Slc44a5	161.19	-3.16914	0.269514	-11.7587	6.3685e-32	2.70629e-29	Distal_Broad_H3K4me3
Jtb	43.3189	-2.90806	0.497499	-5.84535	5.05495e-09	1.5971e-07	Regular_H3K4me3
H1f6	32.0877	-2.86509	0.572754	-5.00231	5.66465e-07	1.14902e-05	Promoter_Broad_H3K4me3
Klhl31	41.6215	-2.5007	0.485252	-5.15341	2.55788e-07	5.54718e-06	Regular_H3K4me3
Kdr	36.4484	-2.45893	0.536824	-4.58052	4.63827e-06	7.83711e-05	Regular_H3K4me3
Teddm2	42.2251	-2.31601	0.476355	-4.86193	1.16247e-06	2.22019e-05	Regular_H3K4me3
Sema3e	18.438	-2.31401	0.718243	-3.22177	0.00127401	0.0106995	Regular_H3K4me3
S100a7l2	26.062	-2.27322	0.63666	-3.57054	0.000356241	0.00356618	Regular_H3K4me3
Lrat	293.64	-2.24669	0.183877	-12.2184	2.47908e-34	1.23939e-31	Promoter_Broad_H3K4me3
Fbxw26	16.5111	-2.22633	0.747833	-2.97705	0.00291038	0.021453	Distal_Broad_H3K4me3
Thra	16.0481	-2.16009	0.770127	-2.80485	0.00503403	0.033321	Regular_H3K4me3
Il20ra	59.2547	-2.12238	0.392744	-5.40398	6.51782e-08	1.61501e-06	Regular_H3K4me3
Chac1	40.6471	-2.11548	0.482608	-4.38344	1.16822e-05	0.000180193	Promoter_Broad_H3K4me3
Gm18905	155.755	-2.1149	0.250168	-8.45394	2.81631e-17	2.95504e-15	Regular_H3K4me3
Gng3	22.4505	-2.08496	0.637757	-3.2692	0.0010785	0.00929633	Promoter_Broad_H3K4me3
Atp23	21.1676	-1.97998	0.650918	-3.04182	0.0023515	0.0178282	Distal_Broad_H3K4me3
Dusp13	133.209	-1.89697	0.285504	-6.64427	3.04723e-11	1.43085e-09	Promoter_Broad_H3K4me3
Rd3	310.06	-1.88933	0.178009	-10.6137	2.57316e-26	6.83416e-24	Promoter_Broad_H3K4me3
Macroh2a2	95.4368	-1.82408	0.334261	-5.45704	4.84136e-08	1.23194e-06	Distal_Broad_H3K4me3
Ms4a12	40.0745	-1.82078	0.468066	-3.89001	0.000100238	0.00122403	Distal_Broad_H3K4me3
Sec14l3	40.7477	-1.77576	0.46639	-3.80747	0.000140396	0.0016413	Regular_H3K4me3
Atp6v1b1	351.149	-1.77054	0.166207	-10.6526	1.69569e-26	4.8039e-24	Regular_H3K4me3
Pla2g7	573.907	-1.72984	0.132745	-13.0313	8.11953e-39	9.85827e-36	Distal_Broad_H3K4me3
Ccbe1	163.431	-1.71539	0.234679	-7.3095	2.68133e-13	1.70065e-11	Regular_H3K4me3
Tcstv1	29.3866	-1.68344	0.593348	-2.83719	0.00455126	0.0306993	Distal_Broad_H3K4me3
Ms4a4b	25.5825	-1.68317	0.576554	-2.91936	0.00350749	0.0250927	Distal_Broad_H3K4me3
Npas4	89.0171	-1.66835	0.311548	-5.35505	8.55344e-08	2.04201e-06	Regular_H3K4me3
Rassf1	41.3288	-1.64485	0.465696	-3.53203	0.00041239	0.00404256	Promoter_Broad_H3K4me3
Lrrc52	642.496	-1.6354	0.126293	-12.9493	2.37212e-38	2.24008e-35	Promoter_Broad_H3K4me3
Vtcn1	80.316	-1.58036	0.327466	-4.82604	1.39277e-06	2.57889e-05	Regular_H3K4me3
Fbxw27	128.398	-1.57594	0.265095	-5.94483	2.7675e-09	9.11667e-08	Distal_Broad_H3K4me3
Gpr61	84.7775	-1.56916	0.324925	-4.82929	1.3702e-06	2.54265e-05	Regular_H3K4me3
Fry	329.452	-1.55605	0.165948	-9.37671	6.80662e-21	1.1343e-18	Regular_H3K4me3
Tm7sf3	121.087	-1.55537	0.27961	-5.56264	2.6572e-08	7.28501e-07	Regular_H3K4me3
Krt73	57.5616	-1.51375	0.395163	-3.83069	0.000127783	0.00151383	Promoter_Broad_H3K4me3
Kif13a	278.919	-1.47999	0.180355	-8.20598	2.28711e-16	2.15979e-14	Regular_H3K4me3
Bmp6	61.7099	-1.47919	0.373077	-3.96484	7.34452e-05	0.000934447	Regular_H3K4me3
Sos1	262.88	-1.46154	0.188503	-7.75338	8.94752e-15	6.8509e-13	Distal_Broad_H3K4me3
Itgbl1	127.82	-1.45877	0.272573	-5.35185	8.7058e-08	2.06102e-06	Regular_H3K4me3
Sec11c	97.6999	-1.44573	0.312627	-4.62447	3.75559e-06	6.43523e-05	Regular_H3K4me3
Gm35549	169.604	-1.44141	0.235067	-6.13191	8.68304e-10	3.1829e-08	Promoter_Broad_H3K4me3
Cntn3	28.7868	-1.43843	0.539091	-2.66825	0.00762483	0.0464202	Regular_H3K4me3
Slc29a2	68.3093	-1.42959	0.357987	-3.99342	6.51282e-05	0.000839946	Regular_H3K4me3
Nwd1	104.213	-1.42393	0.284284	-5.00883	5.47609e-07	1.11343e-05	Regular_H3K4me3
Atp10b	59.2818	-1.41106	0.373843	-3.77448	0.000160343	0.0018292	Regular_H3K4me3
Hecw1	446.556	-1.39543	0.150845	-9.25071	2.23009e-20	3.32518e-18	Regular_H3K4me3
4930522H14Rik	30.398	-1.39383	0.521047	-2.67505	0.0074719	0.045818	Promoter_Broad_H3K4me3
Baz2b	1950.97	-1.39202	0.0829656	-16.7782	3.52243e-63	2.99371e-59	Regular_H3K4me3
H13	36.5249	-1.38301	0.473076	-2.92344	0.00346187	0.0248501	Regular_H3K4me3
4933402D24Rik	150.923	-1.38068	0.250138	-5.5197	3.39578e-08	8.96296e-07	Regular_H3K4me3
Fras1	39.0417	-1.38019	0.462206	-2.9861	0.00282564	0.0209009	Regular_H3K4me3
Sv2c	85.8177	-1.35199	0.336188	-4.02152	5.78237e-05	0.000754906	Regular_H3K4me3
Heatr5a	487.366	-1.35163	0.143273	-9.43394	3.94965e-21	6.99335e-19	Regular_H3K4me3
A2m	207.082	-1.34016	0.203005	-6.60159	4.06764e-11	1.8527e-09	Regular_H3K4me3
Eci3	53.264	-1.33685	0.394459	-3.38907	0.000701301	0.00643667	Regular_H3K4me3
Chrna7	45.1783	-1.32191	0.431407	-3.06419	0.00218259	0.016772	Regular_H3K4me3
Kcna2	50.4719	-1.29404	0.404247	-3.20111	0.00136901	0.0113663	Regular_H3K4me3
Apobec4	1520.97	-1.2939	0.0908299	-14.2453	4.79683e-46	1.01921e-42	Promoter_Broad_H3K4me3
Cdh11	154.256	-1.28599	0.235959	-5.45004	5.03576e-08	1.27758e-06	Regular_H3K4me3
Stac2	66.1513	-1.25816	0.351287	-3.58158	0.000341522	0.00344727	Distal_Broad_H3K4me3
Gm28729	372.991	-1.2492	0.154853	-8.06704	7.2023e-16	6.31055e-14	Promoter_Broad_H3K4me3
Rhobtb2	967.302	-1.24335	0.103601	-12.0013	3.4961e-33	1.56386e-30	Regular_H3K4me3
H2-M5	89.3965	-1.2299	0.322669	-3.81165	0.00013804	0.00162269	Regular_H3K4me3
Lmntd1	935.84	-1.22932	0.107557	-11.4294	2.98115e-30	1.15167e-27	Distal_Broad_H3K4me3
Mmut	210.692	-1.22131	0.212635	-5.7437	9.26301e-09	2.77205e-07	Regular_H3K4me3
1700019D03Rik	39.2301	-1.21615	0.453139	-2.68383	0.00727838	0.0447466	Promoter_Broad_H3K4me3
Tgfbr3	364.106	-1.2014	0.160659	-7.47792	7.55057e-14	5.17518e-12	Regular_H3K4me3
Zbtb41	103.003	-1.19769	0.286076	-4.18662	2.83139e-05	0.000395789	Distal_Broad_H3K4me3
Cntn6	276.118	-1.19134	0.178753	-6.66475	2.65123e-11	1.25881e-09	Distal_Broad_H3K4me3
Pgap1	359.738	-1.18009	0.156917	-7.5205	5.45692e-14	3.83966e-12	Distal_Broad_H3K4me3
Gml2	258.362	-1.17915	0.193037	-6.10844	1.00612e-09	3.63279e-08	Promoter_Broad_H3K4me3
Adgrf3	936.132	-1.17839	0.10483	-11.2409	2.56846e-29	9.09556e-27	Regular_H3K4me3
Cdk17	377.302	-1.1717	0.155885	-7.51646	5.62808e-14	3.92075e-12	Distal_Broad_H3K4me3
Tbc1d2	1586.15	-1.16479	0.0854976	-13.6236	2.89728e-42	4.10399e-39	Distal_Broad_H3K4me3
Gbgt1	131.585	-1.16047	0.270856	-4.28445	1.83191e-05	0.000268901	Distal_Broad_H3K4me3
Sag	220.406	-1.13815	0.195771	-5.81368	6.11137e-09	1.88875e-07	Regular_H3K4me3
Kcnf1	102.269	-1.13764	0.29054	-3.9156	9.01806e-05	0.00111727	Regular_H3K4me3
Eml2	68.6378	-1.13205	0.355173	-3.18731	0.001436	0.0118147	Promoter_Broad_H3K4me3
Spata48	429.827	-1.12789	0.145323	-7.7613	8.40604e-15	6.5544e-13	Promoter_Broad_H3K4me3
Fam81b	1234.13	-1.12503	0.10441	-10.7751	4.51498e-27	1.37046e-24	Regular_H3K4me3
Serpinb9b	91.0838	-1.11623	0.301577	-3.70132	0.00021448	0.00234603	Distal_Broad_H3K4me3
Dio1	92.8061	-1.11406	0.305521	-3.64642	0.000265919	0.00284283	Regular_H3K4me3
Cdc25c	578.708	-1.10575	0.130177	-8.49422	1.99263e-17	2.13756e-15	Promoter_Broad_H3K4me3
Zfp462	276.099	-1.10444	0.175729	-6.28488	3.28108e-10	1.30308e-08	Distal_Broad_H3K4me3
Rassf7	664.843	-1.10433	0.118556	-9.3148	1.22183e-20	1.92303e-18	Promoter_Broad_H3K4me3
Map3k20	95.5549	-1.10182	0.295924	-3.72332	0.00019662	0.00219014	Distal_Broad_H3K4me3
Metrn	206.184	-1.10064	0.214679	-5.1269	2.94555e-07	6.29e-06	Regular_H3K4me3
Zfp65	283.083	-1.10036	0.178123	-6.17754	6.51086e-10	2.4377e-08	Distal_Broad_H3K4me3
Decr2	167.262	-1.0991	0.225006	-4.88474	1.03564e-06	1.99139e-05	Promoter_Broad_H3K4me3
Cib4	401.554	-1.09749	0.15028	-7.30295	2.8152e-13	1.77233e-11	Regular_H3K4me3
Nlrc4	162.38	-1.09657	0.229996	-4.76779	1.86259e-06	3.34754e-05	Distal_Broad_H3K4me3
Znrf3	58.9798	-1.09387	0.381424	-2.86785	0.00413269	0.0284403	Promoter_Broad_H3K4me3
Ap4e1	210.909	-1.09044	0.199545	-5.46461	4.63913e-08	1.19118e-06	Distal_Broad_H3K4me3
Serhl	266.206	-1.08667	0.182008	-5.97046	2.36581e-09	7.8543e-08	Distal_Broad_H3K4me3
Gm5592	136.594	-1.07105	0.247982	-4.31907	1.5669e-05	0.000235701	Promoter_Broad_H3K4me3
Adam26a	1481.92	-1.07065	0.0869759	-12.3097	8.0323e-35	4.87618e-32	Promoter_Broad_H3K4me3
Uhrf1bp1	1512.03	-1.068	0.0888603	-12.0189	2.82777e-33	1.33518e-30	Distal_Broad_H3K4me3
Klhl28	472.741	-1.05916	0.137927	-7.67914	1.60164e-14	1.18368e-12	Promoter_Broad_H3K4me3
Tchh	295.721	-1.0512	0.175033	-6.0057	1.90509e-09	6.45075e-08	Promoter_Broad_H3K4me3
Triml1	1584.91	-1.04515	0.0852457	-12.2604	1.47695e-34	8.36841e-32	Promoter_Broad_H3K4me3
Pole2	76.8491	-1.0417	0.32753	-3.18046	0.00147041	0.0120744	Regular_H3K4me3
Smoc2	119.487	-1.03581	0.272891	-3.79571	0.000147221	0.00170729	Regular_H3K4me3
Scgb1c1	62.1273	-1.03523	0.361601	-2.86291	0.00419775	0.0287948	Promoter_Broad_H3K4me3
Gadl1	147.338	-1.03231	0.239333	-4.31328	1.60848e-05	0.000241101	Regular_H3K4me3
Plcd4	104.452	-1.01748	0.317182	-3.20788	0.00133718	0.0111528	Promoter_Broad_H3K4me3
Arl11	383.222	-1.01272	0.152751	-6.62986	3.36001e-11	1.552e-09	Distal_Broad_H3K4me3
Zdhhc14	271.697	-1.01085	0.179358	-5.63597	1.74078e-08	4.84846e-07	Regular_H3K4me3
Itga2	207.264	-1.00367	0.206265	-4.86592	1.13924e-06	2.18071e-05	Regular_H3K4me3
Acot10	550.211	-0.992776	0.129514	-7.66542	1.78244e-14	1.30594e-12	Promoter_Broad_H3K4me3
Sh3tc2	296.408	-0.990697	0.169508	-5.84454	5.07966e-09	1.59897e-07	Distal_Broad_H3K4me3
Slfn5	85.2562	-0.97108	0.325415	-2.98413	0.00284388	0.0209992	Distal_Broad_H3K4me3
Mical3	295.314	-0.970303	0.170368	-5.69535	1.23122e-08	3.57138e-07	Distal_Broad_H3K4me3
Dscam	126.661	-0.969231	0.258225	-3.75343	0.00017443	0.00196615	Regular_H3K4me3
Gen1	160.878	-0.967336	0.246317	-3.92721	8.5938e-05	0.00107252	Regular_H3K4me3
Glb1l3	583.213	-0.964332	0.129909	-7.42311	1.144e-13	7.71658e-12	Regular_H3K4me3
Eppin	67.487	-0.961626	0.345444	-2.78374	0.00537356	0.035023	Regular_H3K4me3
Wdr95	205.658	-0.96098	0.203535	-4.72146	2.34158e-06	4.15472e-05	Promoter_Broad_H3K4me3
Cbx7	884.986	-0.958396	0.114367	-8.38003	5.29134e-17	5.48428e-15	Promoter_Broad_H3K4me3
Cdk2ap1	204.309	-0.950463	0.202511	-4.69338	2.68721e-06	4.72849e-05	Regular_H3K4me3
Hcn1	98.8764	-0.945409	0.298536	-3.16681	0.00154119	0.0124986	Regular_H3K4me3
Kmt2c	194.266	-0.944319	0.215793	-4.37605	1.20851e-05	0.000185735	Distal_Broad_H3K4me3
Sgms2	2530.33	-0.93823	0.0723345	-12.9707	1.7936e-38	1.90548e-35	Promoter_Broad_H3K4me3
N4bp2	1395.93	-0.93452	0.0906902	-10.3045	6.72168e-25	1.60082e-22	Promoter_Broad_H3K4me3
Hepacam	1004.93	-0.932136	0.103206	-9.03178	1.68908e-19	2.24305e-17	Distal_Broad_H3K4me3
Slc41a2	113.336	-0.931976	0.27143	-3.43358	0.000595664	0.0055755	Distal_Broad_H3K4me3
Ankrd22	68.3482	-0.931568	0.344952	-2.70057	0.00692209	0.0431211	Regular_H3K4me3
Slc39a12	84.4254	-0.917979	0.317026	-2.8956	0.00378436	0.0266032	Regular_H3K4me3
Fmn2	106.173	-0.916828	0.281745	-3.2541	0.00113752	0.00975559	Regular_H3K4me3
Marchf7	1063.11	-0.913846	0.0991507	-9.21674	3.0628e-20	4.41199e-18	Promoter_Broad_H3K4me3
1700017N19Rik	2625.21	-0.913318	0.0713651	-12.7978	1.68579e-37	1.30251e-34	Promoter_Broad_H3K4me3
Klkb1	237.643	-0.908639	0.187581	-4.84399	1.27258e-06	2.40348e-05	Distal_Broad_H3K4me3
Per2	339.873	-0.908526	0.163923	-5.5424	2.9835e-08	8.12716e-07	Distal_Broad_H3K4me3
Nup160	1226.26	-0.902401	0.0998198	-9.0403	1.56244e-19	2.10781e-17	Promoter_Broad_H3K4me3
Spdye4c	1063.7	-0.901789	0.11261	-8.00805	1.1654e-15	1.00048e-13	Promoter_Broad_H3K4me3
Zfp759	812.244	-0.901311	0.10946	-8.23413	1.8087e-16	1.72721e-14	Promoter_Broad_H3K4me3
Gmds	113.784	-0.899326	0.266384	-3.37605	0.000735353	0.00670576	Distal_Broad_H3K4me3
Mars2	315.413	-0.899138	0.16798	-5.35265	8.6674e-08	2.05766e-06	Promoter_Broad_H3K4me3
St3gal4	258.789	-0.89839	0.18065	-4.9731	6.58914e-07	1.3115e-05	Distal_Broad_H3K4me3
Epc2	1497.02	-0.894655	0.0874877	-10.2261	1.51539e-24	3.4809e-22	Regular_H3K4me3
Nckap1l	1645.1	-0.894159	0.0839678	-10.6488	1.7656e-26	4.84059e-24	Distal_Broad_H3K4me3
Zc3h14	267.745	-0.8895	0.183269	-4.85352	1.21289e-06	2.30097e-05	Promoter_Broad_H3K4me3
Zscan2	2134.36	-0.885215	0.0793043	-11.1623	6.23894e-29	2.12099e-26	Promoter_Broad_H3K4me3
Kcnu1	2911.85	-0.88496	0.0703146	-12.5857	2.52977e-36	1.65389e-33	Promoter_Broad_H3K4me3
Dsg1b	182.725	-0.881633	0.242732	-3.63212	0.000281101	0.00297149	Distal_Broad_H3K4me3
Adgrv1	783.374	-0.876801	0.113082	-7.75368	8.92636e-15	6.8509e-13	Regular_H3K4me3
Pla2g4d	418.596	-0.876456	0.144171	-6.07929	1.20718e-09	4.25719e-08	Regular_H3K4me3
Cd96	172.798	-0.875301	0.234451	-3.73341	0.000188903	0.00212086	Distal_Broad_H3K4me3
Zfp738	111.612	-0.873842	0.277259	-3.15172	0.00162314	0.0130142	Distal_Broad_H3K4me3
Aox1	79.7202	-0.869389	0.315987	-2.75135	0.00593506	0.0379835	Distal_Broad_H3K4me3
Insyn2b	131.383	-0.866413	0.248033	-3.49314	0.000477382	0.00460008	Regular_H3K4me3
Kremen1	640.207	-0.861693	0.11954	-7.20843	5.65997e-13	3.41164e-11	Regular_H3K4me3
Cdc20b	277.994	-0.861027	0.190247	-4.52585	6.01542e-06	9.8888e-05	Promoter_Broad_H3K4me3
Glrp1	91.3811	-0.85981	0.300092	-2.86515	0.00416807	0.0286374	Regular_H3K4me3
Tex15	3751.4	-0.854596	0.0661038	-12.9281	3.1252e-38	2.65611e-35	Distal_Broad_H3K4me3
Nkain1	241.717	-0.839686	0.196535	-4.27244	1.93345e-05	0.000280929	Distal_Broad_H3K4me3
Dip2a	879.56	-0.836864	0.111828	-7.48348	7.23787e-14	5.00119e-12	Distal_Broad_H3K4me3
Myo1e	495.202	-0.828952	0.143831	-5.76336	8.24554e-09	2.50282e-07	Distal_Broad_H3K4me3
Nup210	182.749	-0.828095	0.211254	-3.91991	8.85833e-05	0.00110084	Regular_H3K4me3
Arl4c	284.415	-0.827099	0.175283	-4.71865	2.37417e-06	4.20376e-05	Regular_H3K4me3
Atad2	1204.35	-0.82603	0.0941028	-8.77795	1.6648e-18	1.96516e-16	Distal_Broad_H3K4me3
Smg8	125.403	-0.819542	0.256179	-3.1991	0.00137858	0.0114196	Regular_H3K4me3
Ankrd28	1454.83	-0.815402	0.0880242	-9.26339	1.98039e-20	3.00559e-18	Regular_H3K4me3
Tssk5	1519.98	-0.813117	0.0853647	-9.52522	1.64696e-21	3.04293e-19	Promoter_Broad_H3K4me3
Adam21	751.04	-0.811981	0.112968	-7.18771	6.58871e-13	3.88871e-11	Promoter_Broad_H3K4me3
Umodl1	547.088	-0.809477	0.127875	-6.33023	2.44795e-10	9.90722e-09	Distal_Broad_H3K4me3
Stc1	94.9789	-0.807851	0.291886	-2.76769	0.00564552	0.036515	Distal_Broad_H3K4me3
Tmem95	727.46	-0.806629	0.114696	-7.03277	2.02475e-12	1.1031e-10	Promoter_Broad_H3K4me3
Slc7a14	212.35	-0.805934	0.200954	-4.01054	6.05798e-05	0.00078726	Distal_Broad_H3K4me3
Ccdc27	2963.24	-0.803993	0.071269	-11.2811	1.62683e-29	6.01149e-27	Promoter_Broad_H3K4me3
Plekha3	297.844	-0.801663	0.173648	-4.6166	3.9007e-06	6.67043e-05	Promoter_Broad_H3K4me3
Idi1	474.767	-0.79774	0.140675	-5.6708	1.42135e-08	4.04014e-07	Regular_H3K4me3
Gml	452.754	-0.797696	0.138913	-5.74242	9.33339e-09	2.78332e-07	Promoter_Broad_H3K4me3
Emx2	108.617	-0.796999	0.272228	-2.92769	0.00341488	0.024575	Regular_H3K4me3
Fam3b	450.673	-0.792349	0.143429	-5.52432	3.30766e-08	8.81248e-07	Distal_Broad_H3K4me3
Cldn34b3	187.219	-0.791207	0.218713	-3.61755	0.000297399	0.00309755	Regular_H3K4me3
Antxr2	556.622	-0.787732	0.126724	-6.2161	5.09655e-10	1.95115e-08	Regular_H3K4me3
Ankrd12	852.096	-0.786208	0.11028	-7.12922	1.00942e-12	5.75777e-11	Distal_Broad_H3K4me3
Cd5l	347.497	-0.782408	0.165163	-4.73719	2.167e-06	3.86919e-05	Distal_Broad_H3K4me3
Ncaph	230.402	-0.778634	0.190721	-4.08258	4.45389e-05	0.000598807	Promoter_Broad_H3K4me3
Tmem243	404.697	-0.777275	0.158003	-4.91938	8.68206e-07	1.70413e-05	Promoter_Broad_H3K4me3
Tln2	8366.35	-0.776695	0.0551751	-14.0769	5.26637e-45	8.95178e-42	Regular_H3K4me3
Tpte	486.001	-0.773938	0.140895	-5.49301	3.95144e-08	1.03333e-06	Promoter_Broad_H3K4me3
Lrrc55	224.689	-0.770991	0.202164	-3.81369	0.000136905	0.00161157	Regular_H3K4me3
Gm6588	2351.93	-0.770041	0.0747345	-10.3037	6.78076e-25	1.60082e-22	Promoter_Broad_H3K4me3
Sema5a	116.489	-0.761058	0.264327	-2.87923	0.00398645	0.0275823	Distal_Broad_H3K4me3
Utp23	264.192	-0.760699	0.180406	-4.2166	2.48012e-05	0.000351895	Regular_H3K4me3
Cks2	129.192	-0.75786	0.255954	-2.96092	0.00306724	0.0223764	Promoter_Broad_H3K4me3
Nwd2	124.667	-0.757076	0.263643	-2.87159	0.00408408	0.0281513	Regular_H3K4me3
Mtbp	485.85	-0.755235	0.14018	-5.3876	7.14045e-08	1.7489e-06	Distal_Broad_H3K4me3
Cep162	1041.09	-0.753974	0.105006	-7.18032	6.95462e-13	4.07637e-11	Regular_H3K4me3
Kdm7a	261.76	-0.744922	0.182166	-4.08925	4.32775e-05	0.000583834	Promoter_Broad_H3K4me3
Tmtc2	113.535	-0.744633	0.277466	-2.68369	0.0072814	0.0447466	Regular_H3K4me3
1810065E05Rik	121.697	-0.741347	0.267347	-2.77298	0.00555451	0.0360916	Regular_H3K4me3
Garem1	385.073	-0.739945	0.154011	-4.8045	1.55137e-06	2.84775e-05	Distal_Broad_H3K4me3
Nup133	1403.2	-0.739023	0.0913519	-8.08984	5.97414e-16	5.28898e-14	Regular_H3K4me3
Nox3	149.253	-0.737803	0.232695	-3.17069	0.00152076	0.0123683	Distal_Broad_H3K4me3
Commd3	402.924	-0.735953	0.146836	-5.01208	5.38458e-07	1.09745e-05	Promoter_Broad_H3K4me3
Ppp3r1	256.886	-0.727033	0.183025	-3.97231	7.1179e-05	0.000908333	Regular_H3K4me3
Atad2b	279.686	-0.726307	0.172462	-4.21139	2.53799e-05	0.000358909	Regular_H3K4me3
Cemip	942.397	-0.717841	0.10581	-6.78426	1.16683e-11	5.90293e-10	Regular_H3K4me3
Tmc5	332.622	-0.714916	0.160074	-4.46616	7.96364e-06	0.000126985	Promoter_Broad_H3K4me3
Epyc	384.012	-0.714843	0.149926	-4.76796	1.86101e-06	3.34754e-05	Distal_Broad_H3K4me3
Lyst	846.201	-0.708829	0.117038	-6.05642	1.39184e-09	4.84805e-08	Regular_H3K4me3
Rnf113a2	546.03	-0.706406	0.129979	-5.43475	5.48727e-08	1.37977e-06	Promoter_Broad_H3K4me3
Igsf3	1015.03	-0.706314	0.101627	-6.95006	3.65133e-12	1.96409e-10	Distal_Broad_H3K4me3
Il31	807.451	-0.704483	0.108105	-6.51667	7.1885e-11	3.13308e-09	Promoter_Broad_H3K4me3
4930562C15Rik	4640.6	-0.697729	0.0626603	-11.1351	8.4645e-29	2.76691e-26	Promoter_Broad_H3K4me3
Tas1r1	689.806	-0.697244	0.119228	-5.84799	4.97558e-09	1.5838e-07	Regular_H3K4me3
Dlx6	129.108	-0.695745	0.25642	-2.7133	0.00666161	0.0419075	Promoter_Broad_H3K4me3
H3f4	252.907	-0.69333	0.185897	-3.72964	0.000191756	0.00214249	Promoter_Broad_H3K4me3
Fanci	304.551	-0.687769	0.165748	-4.14948	3.33232e-05	0.000458275	Distal_Broad_H3K4me3
Pcdhga4	137.971	-0.686893	0.248867	-2.76008	0.00577875	0.0372333	Promoter_Broad_H3K4me3
Pbxip1	446.154	-0.683755	0.152296	-4.48965	7.13386e-06	0.000115487	Promoter_Broad_H3K4me3
Traf3ip2	251.231	-0.682248	0.182029	-3.74803	0.000178231	0.00200368	Regular_H3K4me3
Stard9	7578.59	-0.681041	0.0556628	-12.2351	2.01774e-34	1.0718e-31	Distal_Broad_H3K4me3
Actl10	869.56	-0.680878	0.106652	-6.38409	1.72418e-10	7.21863e-09	Promoter_Broad_H3K4me3
Prex1	817.436	-0.679589	0.113727	-5.97563	2.292e-09	7.63909e-08	Regular_H3K4me3
Gm45521	332.897	-0.679201	0.16058	-4.22966	2.3404e-05	0.000334304	Distal_Broad_H3K4me3
Col4a3	132.282	-0.673436	0.247633	-2.71949	0.00653817	0.0412225	Regular_H3K4me3
Fam186b	4512.95	-0.672278	0.0638019	-10.537	5.8355e-26	1.4587e-23	Regular_H3K4me3
Nfkb1	374.332	-0.672171	0.153146	-4.38907	1.13835e-05	0.000176226	Regular_H3K4me3
Prr15	127.306	-0.671405	0.253617	-2.64732	0.0081133	0.0487188	Regular_H3K4me3
Zfp106	1187.22	-0.669192	0.0930606	-7.19093	6.43529e-13	3.82472e-11	Promoter_Broad_H3K4me3
Gm6583	289.101	-0.66496	0.178296	-3.72953	0.000191838	0.00214249	Regular_H3K4me3
4930433I11Rik	1409.09	-0.66245	0.0874199	-7.5778	3.51456e-14	2.55301e-12	Promoter_Broad_H3K4me3
Ace3	3932.08	-0.661507	0.0650216	-10.1737	2.59965e-24	5.81432e-22	Promoter_Broad_H3K4me3
Jph4	443.704	-0.65535	0.143651	-4.5621	5.06447e-06	8.45709e-05	Distal_Broad_H3K4me3
Cdyl2	600.598	-0.65435	0.123222	-5.31035	1.09414e-07	2.55469e-06	Distal_Broad_H3K4me3
Zbtb10	648.126	-0.653149	0.121495	-5.37595	7.6178e-08	1.85512e-06	Promoter_Broad_H3K4me3
Kcnk5	403.849	-0.652937	0.155178	-4.20767	2.58013e-05	0.000363657	Distal_Broad_H3K4me3
Adam26b	363.929	-0.652231	0.160209	-4.07112	4.67878e-05	0.000623275	Regular_H3K4me3
Camta1	669.354	-0.649343	0.118053	-5.50043	3.7886e-08	9.93805e-07	Regular_H3K4me3
Fkbp5	160.094	-0.646767	0.226336	-2.85755	0.00426925	0.0292144	Distal_Broad_H3K4me3
Vangl2	193.084	-0.643844	0.207864	-3.09743	0.00195207	0.0152487	Regular_H3K4me3
4931429L15Rik	3298.7	-0.638912	0.0671188	-9.51913	1.74633e-21	3.15789e-19	Promoter_Broad_H3K4me3
4933405O20Rik	1861.81	-0.63572	0.0807411	-7.87357	3.44661e-15	2.90027e-13	Promoter_Broad_H3K4me3
Slc6a6	5856.72	-0.635674	0.0628241	-10.1183	4.58302e-24	9.98745e-22	Promoter_Broad_H3K4me3
Phf3	988.695	-0.634321	0.103191	-6.14705	7.89389e-10	2.9297e-08	Distal_Broad_H3K4me3
Akap6	160.994	-0.633923	0.223641	-2.83456	0.00458894	0.0309044	Distal_Broad_H3K4me3
Atxn7l1	179.992	-0.633873	0.227206	-2.78986	0.00527311	0.0345271	Regular_H3K4me3
Eif4ebp3	176.235	-0.631124	0.232733	-2.7118	0.00669199	0.0420364	Distal_Broad_H3K4me3
Rogdi	2743.64	-0.628606	0.0714645	-8.79606	1.41703e-18	1.69624e-16	Promoter_Broad_H3K4me3
Ankrd44	196.95	-0.627214	0.207722	-3.01948	0.00253206	0.0189938	Regular_H3K4me3
Prame	273.051	-0.627097	0.18804	-3.33491	0.00085327	0.00765781	Regular_H3K4me3
Tmc1	490.129	-0.626441	0.136995	-4.57274	4.81385e-06	8.10156e-05	Distal_Broad_H3K4me3
Tmpo	190.939	-0.623217	0.210862	-2.95556	0.00312099	0.02271	Promoter_Broad_H3K4me3
Kdm2b	557.633	-0.621665	0.130352	-4.76912	1.85034e-06	3.34597e-05	Promoter_Broad_H3K4me3
Wdr75	614.558	-0.619965	0.129225	-4.79758	1.60594e-06	2.93524e-05	Regular_H3K4me3
Dip2c	159.611	-0.619161	0.22749	-2.72171	0.0064945	0.0410385	Regular_H3K4me3
Fam135b	2812.85	-0.616667	0.0700266	-8.80618	1.29484e-18	1.57212e-16	Distal_Broad_H3K4me3
Ankhd1	3028.54	-0.61631	0.0693381	-8.88848	6.19503e-19	7.74287e-17	Distal_Broad_H3K4me3
Itpkb	676.121	-0.615865	0.116136	-5.30295	1.13947e-07	2.63878e-06	Regular_H3K4me3
4930451I11Rik	376.247	-0.615457	0.153322	-4.01416	5.96577e-05	0.000776464	Promoter_Broad_H3K4me3
Igfbp4	183.831	-0.614792	0.210483	-2.92086	0.00349062	0.0250141	Regular_H3K4me3
Fpgs	812.162	-0.611691	0.10776	-5.67643	1.37531e-08	3.93561e-07	Promoter_Broad_H3K4me3
Mrps28	257.858	-0.611578	0.178868	-3.41915	0.000628162	0.00584748	Distal_Broad_H3K4me3
Tspoap1	316.259	-0.61059	0.167172	-3.65246	0.000259742	0.00278029	Promoter_Broad_H3K4me3
Mdn1	2389.45	-0.607895	0.0777688	-7.81669	5.42294e-15	4.38948e-13	Regular_H3K4me3
1700109H08Rik	778.674	-0.606732	0.110526	-5.48951	4.03053e-08	1.04757e-06	Regular_H3K4me3
Fam205a1	1433.77	-0.599536	0.0910356	-6.58572	4.52673e-11	2.01454e-09	Promoter_Broad_H3K4me3
Adam29	816.035	-0.598963	0.110804	-5.40561	6.45869e-08	1.60504e-06	Regular_H3K4me3
Slc34a2	3249.23	-0.598443	0.0689768	-8.676	4.09919e-18	4.6452e-16	Regular_H3K4me3
Odf3l1	3542.06	-0.596773	0.0655922	-9.09822	9.18227e-20	1.27935e-17	Promoter_Broad_H3K4me3
Tex38	1434.83	-0.59622	0.0865528	-6.88851	5.6378e-12	2.95776e-10	Promoter_Broad_H3K4me3
Gpx6	417.457	-0.594999	0.144684	-4.11241	3.91554e-05	0.000529907	Promoter_Broad_H3K4me3
Gdap1	173.859	-0.589471	0.220707	-2.67083	0.00756636	0.0461891	Regular_H3K4me3
Plce1	455.151	-0.588221	0.138361	-4.25134	2.12497e-05	0.000306624	Regular_H3K4me3
Dct	229.359	-0.587521	0.203428	-2.8881	0.0038758	0.0270892	Distal_Broad_H3K4me3
Nutm1	3690.46	-0.587477	0.0671365	-8.75049	2.1243e-18	2.4732e-16	Promoter_Broad_H3K4me3
Efcab3	4439.26	-0.586256	0.0624979	-9.38041	6.57175e-21	1.11707e-18	Promoter_Broad_H3K4me3
Aox3	1341.43	-0.585813	0.0903427	-6.48434	8.91189e-11	3.86439e-09	Distal_Broad_H3K4me3
Slc5a4b	279.966	-0.582763	0.173256	-3.36359	0.000769361	0.00697844	Regular_H3K4me3
Mroh9	2364.95	-0.5794	0.0737238	-7.85906	3.87027e-15	3.16283e-13	Promoter_Broad_H3K4me3
Aacs	253.475	-0.579217	0.188024	-3.08055	0.00206617	0.0160076	Distal_Broad_H3K4me3
Tanc2	471.61	-0.578258	0.141651	-4.08227	4.45988e-05	0.000598807	Regular_H3K4me3
Adam20	1903.82	-0.577035	0.0812335	-7.10341	1.21715e-12	6.76116e-11	Regular_H3K4me3
Nckap5l	216.485	-0.576702	0.200113	-2.88188	0.00395309	0.0274488	Distal_Broad_H3K4me3
Adam25	1040.36	-0.573002	0.10112	-5.66657	1.45686e-08	4.12729e-07	Regular_H3K4me3
Lrp5	5622.29	-0.571982	0.0606736	-9.4272	4.21188e-21	7.30547e-19	Distal_Broad_H3K4me3
Phlpp1	8959.73	-0.571882	0.059734	-9.5738	1.03047e-21	1.99045e-19	Promoter_Broad_H3K4me3
Mcm9	237.575	-0.568528	0.193656	-2.93576	0.00332735	0.0240265	Regular_H3K4me3
Apoh	929.975	-0.566421	0.106556	-5.31571	1.0624e-07	2.49429e-06	Distal_Broad_H3K4me3
Scn7a	211.809	-0.562646	0.198216	-2.83855	0.00453195	0.0305934	Regular_H3K4me3
Neil3	189.086	-0.561878	0.208588	-2.69372	0.00706594	0.0437388	Regular_H3K4me3
Lpcat2b	5162.06	-0.559222	0.0617771	-9.05224	1.40061e-19	1.91997e-17	Promoter_Broad_H3K4me3
Lrrc69	360.635	-0.555864	0.155315	-3.57895	0.00034498	0.00347392	Regular_H3K4me3
Gcfc2	262.403	-0.55567	0.181416	-3.06296	0.00219159	0.0168108	Distal_Broad_H3K4me3
Apba3	706.318	-0.555018	0.114675	-4.83991	1.29895e-06	2.43703e-05	Distal_Broad_H3K4me3
Smyd2	208.147	-0.553774	0.197424	-2.805	0.00503172	0.033321	Distal_Broad_H3K4me3
Selenot	1351.35	-0.553173	0.0903955	-6.11948	9.38836e-10	3.4099e-08	Promoter_Broad_H3K4me3
Dynlt1b	1943.8	-0.552451	0.081674	-6.7641	1.34144e-11	6.74609e-10	Promoter_Broad_H3K4me3
Nrgn	344.372	-0.552175	0.161696	-3.41489	0.000638075	0.00592678	Regular_H3K4me3
Nbea	522.566	-0.551804	0.135116	-4.08393	4.42794e-05	0.000596404	Regular_H3K4me3
Fam186a	752.593	-0.551663	0.114542	-4.81627	1.4627e-06	2.69663e-05	Regular_H3K4me3
Erich3	6167.24	-0.550224	0.0587716	-9.36207	7.81895e-21	1.27795e-18	Promoter_Broad_H3K4me3
Col12a1	540.769	-0.550181	0.130712	-4.20909	2.56397e-05	0.000361979	Regular_H3K4me3
4930564C03Rik	981.951	-0.548012	0.100185	-5.46998	4.50089e-08	1.15918e-06	Regular_H3K4me3
Bcorl1	915.163	-0.547336	0.104037	-5.26099	1.43281e-07	3.25599e-06	Regular_H3K4me3
Gm5114	726.345	-0.544981	0.116314	-4.68542	2.79385e-06	4.90598e-05	Promoter_Broad_H3K4me3
Cpa5	2229.08	-0.543555	0.0744636	-7.29961	2.88613e-13	1.80362e-11	Promoter_Broad_H3K4me3
Upf2	1739.54	-0.541779	0.0839516	-6.45347	1.09321e-10	4.66893e-09	Promoter_Broad_H3K4me3
Pibf1	567.05	-0.538426	0.13236	-4.06789	4.74406e-05	0.000630983	Promoter_Broad_H3K4me3
Zfp626	466.247	-0.537665	0.13916	-3.86364	0.000111712	0.00134481	Promoter_Broad_H3K4me3
Iars2	328.122	-0.537079	0.160904	-3.33789	0.000844167	0.00758412	Distal_Broad_H3K4me3
Birc6	1251.83	-0.533563	0.0939912	-5.67674	1.37285e-08	3.93561e-07	Promoter_Broad_H3K4me3
4932414N04Rik	2635.3	-0.533089	0.0717516	-7.42965	1.08884e-13	7.40324e-12	Promoter_Broad_H3K4me3
Otud7a	448.071	-0.53293	0.143668	-3.70945	0.000207708	0.00229261	Distal_Broad_H3K4me3
Foxh1	272.268	-0.53184	0.17601	-3.02165	0.00251403	0.0188919	Promoter_Broad_H3K4me3
Elovl6	332.439	-0.531778	0.165392	-3.21526	0.00130327	0.010902	Distal_Broad_H3K4me3
Zan	8151.96	-0.531505	0.0602876	-8.81616	1.18457e-18	1.45908e-16	Promoter_Broad_H3K4me3
Adam24	3043.09	-0.530713	0.0683374	-7.76607	8.0961e-15	6.37118e-13	Promoter_Broad_H3K4me3
Htr5b	232.545	-0.530695	0.187711	-2.82719	0.00469579	0.0314992	Regular_H3K4me3
Thsd7b	692.717	-0.529018	0.115137	-4.59468	4.33409e-06	7.37521e-05	Regular_H3K4me3
Grin3b	456.38	-0.528558	0.13875	-3.80942	0.000139294	0.00163291	Promoter_Broad_H3K4me3
Hyal6	2260.68	-0.527335	0.0780688	-6.75475	1.43079e-11	7.11129e-10	Promoter_Broad_H3K4me3
Amn	401.956	-0.525274	0.146102	-3.59526	0.000324069	0.00329596	Promoter_Broad_H3K4me3
Fbn2	331.645	-0.524887	0.159638	-3.28798	0.00100909	0.00879613	Regular_H3K4me3
Dnajc3	463.229	-0.524774	0.141505	-3.70853	0.000208463	0.00229498	Promoter_Broad_H3K4me3
Catsper1	5960.04	-0.523547	0.0607909	-8.61226	7.16312e-18	8.01045e-16	Promoter_Broad_H3K4me3
Dock3	1106.07	-0.520883	0.0969211	-5.3743	7.68815e-08	1.86248e-06	Regular_H3K4me3
Smpd3	2988.1	-0.520786	0.070206	-7.41797	1.18928e-13	7.95883e-12	Promoter_Broad_H3K4me3
Igbp1b	1415.07	-0.520401	0.0876681	-5.93603	2.92005e-09	9.5452e-08	Promoter_Broad_H3K4me3
Gnai2	509.751	-0.518242	0.131302	-3.94695	7.91523e-05	0.000996616	Promoter_Broad_H3K4me3
Rasef	1290.4	-0.514468	0.0974667	-5.27839	1.3032e-07	3.00977e-06	Promoter_Broad_H3K4me3
Efcab12	2277.45	-0.514014	0.0751092	-6.84355	7.7256e-12	3.93173e-10	Promoter_Broad_H3K4me3
2810021J22Rik	308.147	-0.512907	0.165311	-3.10268	0.00191775	0.0150498	Regular_H3K4me3
Izumo3	1565.32	-0.512496	0.0845822	-6.05915	1.36841e-09	4.78606e-08	Promoter_Broad_H3K4me3
Usp7	9411.32	-0.512162	0.0552528	-9.26943	1.8714e-20	2.89182e-18	Distal_Broad_H3K4me3
Fcna	450.817	-0.508668	0.141688	-3.59006	0.000330607	0.00334106	Regular_H3K4me3
Stk17b	500.353	-0.508109	0.141885	-3.58114	0.000342098	0.00344898	Promoter_Broad_H3K4me3
4930444G20Rik	475.722	-0.507987	0.137459	-3.69554	0.000219419	0.00239082	Promoter_Broad_H3K4me3
Hjv	222.193	-0.507925	0.191508	-2.65225	0.00799585	0.0481915	Distal_Broad_H3K4me3
Fam181a	447.387	-0.505651	0.138693	-3.64582	0.000266536	0.00284584	Promoter_Broad_H3K4me3
LOC666331	250.552	-0.504482	0.182753	-2.76045	0.0057721	0.0372209	Promoter_Broad_H3K4me3
Rhobtb3	244.107	-0.504298	0.187882	-2.68411	0.00727228	0.0447466	Regular_H3K4me3
Oit1	1936.95	-0.501967	0.0795247	-6.31209	2.753e-10	1.1089e-08	Distal_Broad_H3K4me3
