# Supplementary material for: SETD1B-mediated broad H3K4me3 controls proper temporal patterns of gene expression critical for spermatid development
Source: Cell Res. 2025 Mar 4;35(5):345–61. doi: 10.1038/s41422-025-01080-0 (PMC12012180; doi:10.1038/s41422-025-01080-0)
Supplement: Supplementary file 7 — Supplementary Information, Table S7 [file 41422_2025_1080_MOESM7_ESM.xlsx]

## Sheet: RS4
Up-regulated genes (Setd1bKO vs Control)
	baseMean	log2FoldChange	lfcSE	stat	pvalue	padj	Status
Fam71e2	18297.6	0.564689	0.214281	2.63528	0.00840679	0.0414413	Promoter STE
Kif2b	15090.2	0.610278	0.0896304	6.80883	9.83977e-12	4.81354e-10	Promoter STE
Fam217a	11841.1	0.605471	0.082699	7.32138	2.45425e-13	1.55659e-11	Promoter STE
Chl1	11600.3	0.503188	0.0890288	5.65197	1.58619e-08	4.17965e-07	Regular
Togaram1	11447.3	0.708836	0.0940197	7.53923	4.72767e-14	3.46136e-12	Promoter STE
Slc16a7	10134.8	0.503728	0.0958221	5.25691	1.46494e-07	3.30187e-06	Promoter STE
Aldoart2	9152.5	0.632109	0.0944801	6.69039	2.22581e-11	9.91077e-10	Promoter STE
Lrrc8b	8887.24	0.581727	0.092036	6.32065	2.60461e-10	9.83172e-09	Promoter STE
Rgs22	8348.31	0.510697	0.0858636	5.94777	2.71817e-09	8.47216e-08	Promoter STE
2610318N02Rik	8324.34	0.513321	0.094793	5.41517	6.12298e-08	1.48435e-06	Distal STE
Atp1a4	7894.77	0.558741	0.0930246	6.00638	1.89708e-09	6.05124e-08	Promoter STE
Fam221b	7823.12	0.563935	0.0881012	6.401	1.54366e-10	5.99932e-09	Promoter STE
Vars	7678.83	0.718431	0.0928345	7.73883	1.00333e-14	7.98929e-13	Regular
Acrv1	7646.2	0.575286	0.0877141	6.55865	5.42966e-11	2.25218e-09	Promoter STE
Gm884	7593.78	0.564306	0.0890464	6.33722	2.33951e-10	8.89259e-09	Promoter STE
Spata31	7422.8	0.643604	0.0927411	6.93979	3.9269e-12	2.03026e-10	Promoter STE
4430402I18Rik	7365.26	0.674146	0.0876484	7.69149	1.45435e-14	1.12521e-12	Promoter STE
Impdh2	6582.98	0.571438	0.092596	6.1713	6.77292e-10	2.32345e-08	Promoter STE
Mex3d	6260.9	0.531469	0.107473	4.94516	7.60813e-07	1.42852e-05	Promoter STE
Rasal2	5736.87	0.621951	0.0914446	6.8014	1.0361e-11	5.00126e-10	Promoter STE
Fscb	5555.43	0.87262	0.2519	3.46415	0.000531912	0.00424175	Promoter STE
Zfp474	5507.96	0.73848	0.0994475	7.42584	1.12071e-13	7.78712e-12	Regular
Armc12	5426.37	0.877184	0.108269	8.10186	5.41249e-16	4.92041e-14	Promoter STE
1700009N14Rik	5322.85	0.664976	0.11677	5.69476	1.23542e-08	3.32771e-07	Promoter STE
Acaca	5239.77	0.731592	0.0892643	8.1958	2.4893e-16	2.38208e-14	Regular
Fam205c	5071.24	0.838952	0.115204	7.28233	3.28101e-13	2.05704e-11	Promoter STE
Usp25	5051.33	0.665668	0.0876338	7.59602	3.05384e-14	2.26628e-12	Promoter STE
Zhx3	4877	0.703806	0.101323	6.94619	3.75285e-12	1.94952e-10	Distal STE
Gemin4	4805.93	0.521627	0.111627	4.67295	2.96906e-06	4.64698e-05	Promoter STE
Gtsf1l	4728.01	0.574336	0.100643	5.70667	1.15208e-08	3.142e-07	Promoter STE
Ttc23l	4712.8	0.537788	0.0953179	5.64205	1.68038e-08	4.40656e-07	Promoter STE
1700113H08Rik	4585.29	0.570574	0.114871	4.96709	6.79642e-07	1.29619e-05	Promoter STE
Mfsd13b	4485.28	0.648722	0.0902242	7.19011	6.47384e-13	3.94542e-11	Promoter STE
Tes	4364.1	0.516659	0.0970088	5.32589	1.00458e-07	2.32182e-06	Promoter STE
Ireb2	4201.52	0.934222	0.0923839	10.1124	4.86819e-24	1.08382e-21	Promoter STE
Atp1b3	4159.96	0.541445	0.109385	4.94991	7.42484e-07	1.39892e-05	Promoter STE
Iqcf3	3746.47	0.666188	0.0945588	7.04523	1.85157e-12	1.03055e-10	Promoter STE
1700019N19Rik	3636.62	0.62823	0.104026	6.03914	1.5494e-09	5.00072e-08	Promoter STE
Srpk2	3635.06	0.522402	0.0927731	5.63096	1.79211e-08	4.67707e-07	Promoter STE
Rfk	3460.52	0.561425	0.103843	5.40647	6.42791e-08	1.55137e-06	Promoter STE
Dsg1a	3408.37	1.00787	0.228205	4.41649	1.00317e-05	0.00013869	Distal STE
Tbc1d21	3362.86	0.56287	0.095386	5.90096	3.61382e-09	1.1012e-07	Promoter STE
Galntl5	3340.94	0.716265	0.111681	6.4135	1.4222e-10	5.58086e-09	Promoter STE
Atp8a2	3222.96	0.635378	0.0914429	6.94836	3.69551e-12	1.92892e-10	Promoter STE
Spaca4	2983.8	0.560833	0.121259	4.6251	3.74419e-06	5.74477e-05	Promoter STE
1700013F07Rik	2972.94	0.577485	0.103794	5.56379	2.63984e-08	6.74427e-07	Promoter STE
Plin2	2966.61	0.972568	0.105904	9.18348	4.17379e-20	6.15295e-18	Distal STE
Dis3	2940.59	0.578499	0.100238	5.77126	7.86794e-09	2.21786e-07	Promoter STE
Pnpla8	2914.98	0.547396	0.0949326	5.76615	8.11007e-09	2.27436e-07	Promoter STE
Fbxo24	2797.46	1.09342	0.108015	10.1228	4.37546e-24	9.94414e-22	Promoter STE
Tex48	2776.55	0.58389	0.116541	5.01016	5.43844e-07	1.05943e-05	Promoter STE
Swt1	2710.24	0.55179	0.0952697	5.79187	6.96069e-09	1.97232e-07	Promoter STE
Spta1	2695.11	0.660204	0.104647	6.30885	2.81115e-10	1.04665e-08	Distal STE
Ell2	2643.12	0.73129	0.0993322	7.36206	1.81093e-13	1.18287e-11	Promoter STE
Hspg2	2568.82	2.11406	0.104568	20.2171	6.92679e-91	3.77822e-87	Regular
Col5a1	2550.3	0.819466	0.095564	8.57506	9.90386e-18	1.11928e-15	Regular
Pp2d1	2529.76	0.954136	0.12739	7.48991	6.89229e-14	4.94658e-12	Promoter STE
Shcbp1	2505.65	0.509428	0.0959384	5.30995	1.09655e-07	2.51838e-06	Promoter STE
Hyal5	2455.45	0.886922	0.110736	8.00936	1.15307e-15	1.01442e-13	Promoter STE
Hat1	2441.13	0.553682	0.104327	5.30718	1.11334e-07	2.55157e-06	Promoter STE
Dock5	2404.73	0.697943	0.104472	6.68069	2.37817e-11	1.05461e-09	Regular
Usp50	2347.75	0.669983	0.11743	5.7054	1.16069e-08	3.1576e-07	Promoter STE
Atad1	2322.81	0.601786	0.102554	5.86801	4.41054e-09	1.32913e-07	Distal STE
Tmem63c	2311.84	0.599253	0.0990067	6.05265	1.42478e-09	4.65654e-08	Promoter STE
Ankrd49	2296.76	0.625473	0.103963	6.01633	1.78414e-09	5.70767e-08	Promoter STE
Cab39l	2235.14	0.662033	0.103566	6.39239	1.63309e-10	6.31752e-09	Distal STE
Mroh5	2222.6	0.509036	0.110718	4.59758	4.27433e-06	6.44043e-05	Promoter STE
Ston1	2222.23	0.944766	0.0999125	9.45593	3.20172e-21	5.72584e-19	Promoter STE
Pmpca	2205.12	0.548759	0.0996375	5.50756	3.63849e-08	9.02097e-07	Promoter STE
Sipa1l3	2166.29	0.8639	0.0991932	8.70927	3.05851e-18	3.62666e-16	Distal STE
Csnka2ip	2146.88	0.72709	0.103098	7.05243	1.75824e-12	9.83625e-11	Regular
Pdk3	2145.41	0.679312	0.0998569	6.80285	1.02569e-11	4.97302e-10	Regular
Bcas2	2111.51	0.615761	0.108718	5.66386	1.48004e-08	3.93799e-07	Promoter STE
Prkcq	2046.09	0.640279	0.1239	5.16772	2.36965e-07	5.09872e-06	Distal STE
Spsb1	1998.81	0.58037	0.120114	4.83184	1.35276e-06	2.35363e-05	Distal STE
Efcab15	1943.72	0.778388	0.112429	6.92336	4.41059e-12	2.25893e-10	Promoter STE
Actg2	1940.52	1.01464	0.301631	3.36384	0.000768663	0.00580703	Distal STE
4930505A04Rik	1929.85	0.645197	0.109999	5.86546	4.47884e-09	1.346e-07	Promoter STE
Zfp558	1926.55	0.561733	0.101681	5.52447	3.30487e-08	8.288e-07	Promoter STE
Rlim	1905.49	0.593595	0.110612	5.36645	8.0302e-08	1.88796e-06	Regular
Hsfy2	1870.83	0.847354	0.137756	6.15114	7.69288e-10	2.59819e-08	Regular
Snu13	1869.54	0.54397	0.132514	4.105	4.04321e-05	0.000471737	Promoter STE
Pcolce	1858.58	0.571975	0.118159	4.84073	1.29361e-06	2.27247e-05	Regular
Stpg3	1853.11	0.955937	0.108809	8.78543	1.55772e-18	1.99349e-16	Promoter STE
1700019D03Rik	1832.47	0.691265	0.133394	5.18212	2.19375e-07	4.77676e-06	Promoter STE
Prox2	1811.76	0.750182	0.109485	6.85192	7.28648e-12	3.6131e-10	Promoter STE
Tex29	1774.09	1.00066	0.107553	9.30383	1.35477e-20	2.11131e-18	Promoter STE
Fam24b	1765.48	0.583829	0.109131	5.34979	8.80579e-08	2.06142e-06	Promoter STE
Cypt4	1765.04	0.609793	0.115387	5.28475	1.25879e-07	2.85492e-06	Promoter STE
Fat3	1742.82	1.59294	0.139396	11.4274	3.0494e-30	1.38608e-27	Regular
4930467E23Rik	1741.78	0.592227	0.118037	5.01729	5.24056e-07	1.02454e-05	Promoter STE
Cyp51	1659.65	0.742044	0.112455	6.59858	4.15121e-11	1.76409e-09	Promoter STE
Zfp458	1653.86	0.805033	0.107914	7.45994	8.65603e-14	6.10056e-12	Promoter STE
Map7d3	1647.78	0.500149	0.109825	4.55407	5.26189e-06	7.67405e-05	Regular
Fam243	1617.56	0.956272	0.13422	7.12467	1.04327e-12	5.99005e-11	Promoter STE
Abce1	1584.21	0.769771	0.109489	7.0306	2.05649e-12	1.13304e-10	Promoter STE
Spaca9	1576.44	0.89231	0.132823	6.71803	1.84195e-11	8.37245e-10	Promoter STE
Sipa1l2	1545.32	0.761379	0.110147	6.91239	4.76547e-12	2.42928e-10	Distal STE
Micalcl	1543.81	1.2651	0.112284	11.267	1.90984e-29	7.23426e-27	Promoter STE
Mex3c	1536.39	0.548412	0.111134	4.93471	8.02709e-07	1.49688e-05	Promoter STE
4930563M21Rik	1528.69	0.641931	0.113566	5.65248	1.58152e-08	4.17742e-07	Distal STE
Scamp1	1512.14	0.530605	0.111711	4.74979	2.03627e-06	3.38623e-05	Distal STE
Tex13a	1498.43	0.92916	0.127616	7.28091	3.31572e-13	2.06692e-11	Regular
Smchd1	1493.46	0.757421	0.124249	6.09599	1.08764e-09	3.62845e-08	Regular
Map4k3	1478.33	0.504599	0.107974	4.67334	2.96337e-06	4.64475e-05	Promoter STE
Wdr1	1464.8	0.907453	0.110236	8.23194	1.84203e-16	1.79417e-14	Distal STE
Gm5415	1427.2	0.534601	0.119279	4.48193	7.39722e-06	0.000104438	Promoter STE
Cdkl5	1404.5	0.732332	0.11421	6.41213	1.43501e-10	5.61093e-09	Regular
Dnah9	1393.97	0.771591	0.110047	7.01149	2.35797e-12	1.28616e-10	Regular
Fastkd2	1389.55	0.541421	0.117438	4.61028	4.02122e-06	6.10118e-05	Promoter STE
Prob1	1368.31	0.645419	0.110985	5.81538	6.04955e-09	1.75817e-07	Promoter STE
Tex43	1357.02	0.555741	0.132697	4.18804	2.81369e-05	0.000345659	Promoter STE
Dnah11	1340.56	2.68694	0.118929	22.5927	5.10715e-113	5.57139e-109	Regular
Ms4a5	1340.26	0.561307	0.11152	5.03324	4.82269e-07	9.51369e-06	Promoter STE
Kpna1	1334.98	0.547452	0.112622	4.86097	1.1681e-06	2.08899e-05	Promoter STE
Zdhhc25	1325.67	0.620058	0.122738	5.0519	4.37447e-07	8.75616e-06	Promoter STE
M1ap	1319.15	0.673134	0.121674	5.53226	3.1613e-08	7.94624e-07	Distal STE
BC049715	1307.86	0.703913	0.12057	5.8382	5.27663e-09	1.56847e-07	Promoter STE
Poc1a	1304.12	0.799082	0.122794	6.50748	7.64211e-11	3.0877e-09	Regular
Actrt2	1303.69	1.14321	0.326193	3.50469	0.000457133	0.00373268	Promoter STE
Satl1	1299.11	0.78052	0.111417	7.00541	2.46258e-12	1.33508e-10	Regular
Micall1	1281.55	0.950348	0.116382	8.16577	3.19402e-16	3.00376e-14	Distal STE
Ncoa1	1273.56	0.737351	0.117903	6.25389	4.00358e-10	1.44142e-08	Regular
4932411N23Rik	1248.89	1.04724	0.114632	9.13574	6.49629e-20	9.20365e-18	Regular
Rb1	1247.3	0.781027	0.117102	6.66961	2.56484e-11	1.13279e-09	Regular
G6pd2	1233.01	0.59834	0.118096	5.06654	4.05118e-07	8.18413e-06	Promoter STE
Fam166a	1227.29	1.16083	0.116942	9.92652	3.19217e-23	6.82811e-21	Promoter STE
Pttg1ip2	1216.02	0.676351	0.134714	5.02066	5.14938e-07	1.01033e-05	Promoter STE
Hdac11	1211.39	1.05238	0.117468	8.95888	3.27981e-19	4.41721e-17	Regular
4930415O20Rik	1202.95	0.626365	0.145158	4.31507	1.59552e-05	0.000209452	Promoter STE
Pole	1202.13	0.617043	0.131031	4.70915	2.48756e-06	3.99658e-05	Regular
Tex13c1	1146.49	0.831317	0.115781	7.1801	6.96604e-13	4.19848e-11	Regular
Afap1	1135.2	0.514487	0.125977	4.08397	4.42726e-05	0.000510539	Regular
Fbxo11	1130.31	0.745852	0.125701	5.93354	2.96471e-09	9.16205e-08	Distal STE
Tbc1d23	1117.78	0.558525	0.117615	4.74874	2.04685e-06	3.39226e-05	Distal STE
Heatr9	1112.39	2.45589	0.124235	19.7682	5.59887e-87	2.03594e-83	Regular
Ints12	1108.95	0.644999	0.124043	5.19981	1.99489e-07	4.39641e-06	Regular
Ppt1	1098.44	0.969403	0.122661	7.9031	2.72062e-15	2.31869e-13	Promoter STE
Piwil2	1097.2	0.674922	0.125111	5.3946	6.86769e-08	1.64659e-06	Promoter STE
Lyrm7	1095.16	0.501616	0.123283	4.06881	4.72541e-05	0.00053922	Promoter STE
Tcp11x2	1094.43	0.550008	0.121151	4.53985	5.62953e-06	8.17744e-05	Regular
Rad54l2	1084.88	0.506044	0.116673	4.33729	1.44251e-05	0.000190512	Regular
Asns	1062.6	0.654455	0.120004	5.45359	4.93635e-08	1.20202e-06	Promoter STE
Adam39	1040.44	0.555275	0.144309	3.84781	0.000119179	0.00119714	Regular
Ppef1	1035.44	1.14912	0.12873	8.92661	4.39262e-19	5.84379e-17	Regular
Rps6ka6	1029.27	0.647763	0.118928	5.44667	5.13206e-08	1.2469e-06	Regular
Mbd3l1	1019.7	0.844311	0.141755	5.95612	2.58297e-09	8.09702e-08	Promoter STE
Cdan1	1015.92	0.587512	0.12677	4.63448	3.5784e-06	5.54499e-05	Promoter STE
Spata31d1d	983.25	1.62177	0.12896	12.5757	2.87124e-36	2.40942e-33	Promoter STE
Akap14	977.5	0.646477	0.131029	4.93383	8.06316e-07	1.50104e-05	Regular
Dusp10	966.922	0.698148	0.131661	5.30264	1.14142e-07	2.60497e-06	Promoter STE
Rin2	964.17	0.939819	0.127671	7.36127	1.82163e-13	1.18287e-11	Regular
Dyrk2	960.924	0.615355	0.154988	3.97033	7.17723e-05	0.00077675	Distal STE
Scp2d1	954.829	0.826466	0.14345	5.76134	8.34467e-09	2.32819e-07	Promoter STE
Ercc5	950.299	0.824267	0.130436	6.3193	2.62748e-10	9.88387e-09	Regular
1700001P01Rik	950.175	0.584764	0.131691	4.44041	8.97887e-06	0.000125417	Promoter STE
Wdr75	943.29	0.678083	0.127835	5.30435	1.13072e-07	2.58596e-06	Regular
Fam122c	923.515	0.977845	0.124987	7.82355	5.13526e-15	4.18064e-13	Regular
Iho1	914.285	0.526406	0.146224	3.6	0.000318218	0.00276829	Regular
Rapgef5	896.951	1.04425	0.146299	7.13777	9.48584e-13	5.48458e-11	Regular
Asb9	896.711	1.00409	0.149604	6.71166	1.92419e-11	8.70996e-10	Regular
Med12	896.437	1.17468	0.140427	8.36508	6.00722e-17	6.18233e-15	Regular
4930596D02Rik	896.243	1.1185	0.152471	7.33584	2.20341e-13	1.40567e-11	Regular
Ctag2	893.187	0.931388	0.135315	6.88309	5.85699e-12	2.93092e-10	Regular
Fchsd1	891.748	0.514031	0.123812	4.15169	3.30034e-05	0.000397389	Regular
H1f7	889.71	2.23115	0.1416	15.7568	6.16984e-56	1.12178e-52	Promoter STE
Cep192	885.544	0.7759	0.12546	6.18444	6.23226e-10	2.17213e-08	Promoter STE
Hspa1l	884.907	0.898128	0.154194	5.82468	5.72222e-09	1.68957e-07	Promoter STE
Asb15	879.909	0.799867	0.126513	6.32243	2.5749e-10	9.75332e-09	Promoter STE
Usp44	879.298	0.913237	0.127524	7.16132	7.99045e-13	4.71178e-11	Promoter STE
Tubb6	867.2	1.03386	0.140658	7.35018	1.97937e-13	1.27769e-11	Distal STE
Rsl1d1	862.822	0.509013	0.139334	3.65318	0.000259013	0.00232175	Regular
Focad	857.952	0.608047	0.125837	4.83202	1.35156e-06	2.35363e-05	Regular
E330034G19Rik	856.436	0.615202	0.16353	3.76202	0.000168548	0.00160725	Promoter STE
Grb7	856.025	0.974385	0.15777	6.17599	6.57511e-10	2.26271e-08	Regular
Klf17	841.121	1.61782	0.139857	11.5677	6.00533e-31	3.11963e-28	Promoter STE
Rfc4	838.512	0.753336	0.135673	5.55256	2.8151e-08	7.12528e-07	Distal STE
Armt1	829.474	0.663337	0.133301	4.97623	6.48347e-07	1.24522e-05	Promoter STE
Pkhd1l1	826.481	1.59012	0.131207	12.1192	8.3603e-34	5.36486e-31	Regular
Gm4787	799.113	1.36158	0.144932	9.39462	5.74223e-21	9.7878e-19	Promoter STE
Cylc1	790.646	0.737362	0.133512	5.52282	3.336e-08	8.3469e-07	Regular
Hacd2	783.625	0.538202	0.15026	3.5818	0.000341231	0.00292418	Regular
Gm15104	766.064	1.41356	0.13469	10.4949	9.11658e-26	2.42568e-23	Regular
Evi5	747.784	0.558258	0.142935	3.90567	9.39632e-05	0.000976233	Regular
Gm382	739.402	1.62241	0.141932	11.4309	2.93059e-30	1.38608e-27	Regular
4932429P05Rik	734.831	1.02469	0.148728	6.88969	5.59144e-12	2.82394e-10	Regular
Tmem184c	731.963	0.554862	0.140138	3.9594	7.51394e-05	0.000808379	Promoter STE
Oxct1	727.501	0.681261	0.144745	4.70664	2.51832e-06	4.03412e-05	Regular
1700013H16Rik	723.582	0.612674	0.157388	3.89277	9.91059e-05	0.00102091	Regular
Slfnl1	723.141	1.94652	0.147635	13.1846	1.07599e-39	1.17379e-36	Promoter STE
Adam29	712.398	1.11133	0.346979	3.20287	0.00136067	0.00944243	Regular
Myo10	706.86	1.45543	0.139135	10.4605	1.31096e-25	3.40507e-23	Regular
Akip1	685.153	0.77219	0.13901	5.55492	2.77741e-08	7.06264e-07	Regular
Gm527	679.938	0.704839	0.145818	4.8337	1.3402e-06	2.34298e-05	Distal STE
Zfp941	678.137	0.608642	0.150998	4.03079	5.5589e-05	0.000622608	Regular
Esx1	672.529	0.674887	0.136406	4.94765	7.51155e-07	1.41282e-05	Regular
Slc35a5	667.477	0.690288	0.144091	4.79063	1.66256e-06	2.82947e-05	Regular
Mtmr10	659.837	0.521415	0.139661	3.73344	0.000188879	0.00176562	Regular
Mdh2	656.178	0.527914	0.144503	3.6533	0.00025889	0.00232175	Regular
Gm4907	654.07	0.769597	0.150176	5.12461	2.98147e-07	6.27893e-06	Regular
Sgsm2	651.674	1.01715	0.139041	7.31544	2.56539e-13	1.61768e-11	Distal STE
1110059E24Rik	651.639	0.596744	0.140773	4.23905	2.24464e-05	0.000284069	Promoter STE
4930550L24Rik	651.567	0.522755	0.139864	3.73758	0.000185799	0.00174732	Regular
Lypla1	650.549	0.733094	0.147705	4.96324	6.9328e-07	1.31788e-05	Promoter STE
Sars2	639.449	0.545152	0.139253	3.91485	9.0462e-05	0.000946165	Promoter STE
Cnbd2	638.927	1.01665	0.150588	6.75123	1.46594e-11	6.86347e-10	Promoter STE
Cldn34d	630.535	1.26686	0.151012	8.38914	4.89722e-17	5.1369e-15	Regular
Zfy2	629.97	1.64447	0.148677	11.0606	1.94682e-28	6.85091e-26	Regular
Lrp12	628.932	0.933975	0.141685	6.5919	4.34236e-11	1.82899e-09	Regular
Dtx1	625.584	1.27804	0.147296	8.67671	4.07371e-18	4.72767e-16	Distal STE
Mapkapk5	622.092	0.568947	0.150052	3.79167	0.000149639	0.00145676	Regular
Rnf141	606.368	0.572967	0.155636	3.68146	0.000231906	0.00211527	Regular
BC048562	604.251	1.33424	0.15288	8.72737	2.60665e-18	3.15955e-16	Regular
Gm9839	598.344	0.700555	0.152822	4.58411	4.55917e-06	6.82249e-05	Promoter STE
Kdm3b	598.325	0.737632	0.164566	4.4823	7.38441e-06	0.000104438	Regular
Prdx1	596.901	0.664176	0.151101	4.39556	1.10485e-05	0.000150472	Regular
Spaca5	596.313	0.681093	0.14338	4.75026	2.03159e-06	3.38536e-05	Regular
Alpk1	591.6	1.90683	0.154032	12.3794	3.3773e-35	2.4562e-32	Regular
Zcchc13	588.857	0.902366	0.154387	5.84482	5.07108e-09	1.51979e-07	Regular
Isg20l2	581.216	0.698683	0.155621	4.48964	7.13451e-06	0.000101474	Promoter STE
Csmd3	576.847	1.09233	0.159955	6.82896	8.55327e-12	4.22206e-10	Regular
Gnptab	575.456	0.508576	0.146248	3.47748	0.000506146	0.00406912	Regular
Cldn34b4	572.598	1.01419	0.146779	6.90964	4.85875e-12	2.46531e-10	Regular
Ccin	570.453	0.840012	0.146983	5.71503	1.09683e-08	3.00636e-07	Promoter STE
Arl13a	569.889	0.880745	0.165186	5.33182	9.72333e-08	2.25685e-06	Regular
Ergic1	564.4	0.525983	0.149403	3.52057	0.000430613	0.00355068	Distal STE
Sorcs2	563.007	0.913267	0.147247	6.20226	5.56568e-10	1.95858e-08	Regular
Vwf	560.762	1.21143	0.152632	7.93692	2.07262e-15	1.79446e-13	Regular
Vps37b	553.463	0.791349	0.153469	5.15641	2.51729e-07	5.38452e-06	Promoter STE
Apol7b	551.528	1.05789	0.167645	6.31028	2.78526e-10	1.04056e-08	Distal STE
Samt2b	547.872	0.971775	0.163491	5.94392	2.78282e-09	8.64893e-08	Regular
Cpxcr1	542.102	1.48112	0.163771	9.04382	1.51294e-19	2.0892e-17	Regular
Zdhhc20	539.944	0.574806	0.158423	3.6283	0.000285294	0.00252825	Promoter STE
Cep162	539.026	0.661147	0.160213	4.12668	3.6803e-05	0.000435922	Regular
Gm732	537.054	1.43064	0.162861	8.78443	1.57155e-18	1.99349e-16	Regular
Aplp1	536.058	0.73198	0.153768	4.7603	1.93308e-06	3.23932e-05	Distal STE
Phf12	531.27	0.528839	0.149702	3.5326	0.00041149	0.00342137	Regular
Ccdc177	529.933	0.778759	0.154029	5.05593	4.28298e-07	8.60461e-06	Regular
Aknad1	526.08	1.4938	0.153058	9.75965	1.67735e-22	3.26754e-20	Regular
Ppp3r1	525.646	0.541728	0.152466	3.55312	0.000380697	0.00320945	Regular
Ncapg2	524.314	0.575517	0.152748	3.76776	0.000164717	0.00157484	Regular
Usp30	523.374	0.750891	0.159696	4.70201	2.57614e-06	4.10283e-05	Distal STE
Pfkfb1	521.628	1.07773	0.165204	6.52364	6.86236e-11	2.79334e-09	Regular
Gpr4	508.278	0.553745	0.151294	3.66005	0.000252168	0.00226972	Distal STE
Usp31	507.926	0.660503	0.155045	4.26007	2.04363e-05	0.000261054	Regular
Ppm1k	507.863	1.83117	0.170744	10.7247	7.79553e-27	2.29842e-24	Distal STE
Stk31	503.65	0.53242	0.152444	3.49255	0.000478426	0.00387753	Distal STE
Ubl4b	503.289	1.11426	0.176711	6.30552	2.87225e-10	1.06576e-08	Promoter STE
Actrt1	502.185	1.01528	0.154893	6.5547	5.57552e-11	2.29522e-09	Regular
Slc25a35	498.947	0.761713	0.161805	4.70759	2.50662e-06	4.02127e-05	Promoter STE
Unc80	495.584	0.722401	0.160983	4.48744	7.20837e-06	0.00010232	Regular
Npm2	483.454	0.90943	0.156462	5.81246	6.15615e-09	1.78137e-07	Regular
Nifk	482.577	1.32155	0.178875	7.38812	1.48921e-13	1.00905e-11	Regular
4930564C03Rik	482.422	0.889102	0.156754	5.67197	1.41163e-08	3.76516e-07	Regular
Snap47	482.056	0.719397	0.156748	4.58952	4.44274e-06	6.6574e-05	Regular
Psmc6	479.252	0.62335	0.155405	4.01114	6.04252e-05	0.000669897	Regular
Hdac4	478.028	1.14582	0.159998	7.16147	7.98147e-13	4.71178e-11	Regular
Elovl6	474.061	0.581848	0.154154	3.77445	0.000160358	0.00154673	Distal STE
Spata25	470.441	0.572634	0.158681	3.60871	0.000307722	0.00269418	Promoter STE
Camk4	467.707	1.23852	0.177269	6.9867	2.81418e-12	1.49029e-10	Promoter STE
P2rx3	466.028	1.11453	0.157368	7.08229	1.41795e-12	7.9734e-11	Promoter STE
Aldh1l1	464.844	0.604516	0.158752	3.80792	0.000140142	0.00137483	Regular
Itga7	463.097	1.08522	0.161792	6.70749	1.98004e-11	8.92495e-10	Regular
Map3k14	459.628	0.508421	0.158494	3.20782	0.00133745	0.00932283	Regular
Cdc42bpb	459.506	1.42102	0.161258	8.81207	1.22858e-18	1.61477e-16	Regular
Ttc37	458.709	0.633412	0.158362	3.99978	6.34027e-05	0.000697238	Regular
Lrrtm3	457.675	1.5185	0.164523	9.22971	2.71363e-20	4.11152e-18	Distal STE
Cfap20dc	451.296	0.506928	0.158356	3.20119	0.0013686	0.00949147	Regular
Tob1	450.972	0.588077	0.160612	3.66146	0.000250778	0.00226146	Promoter STE
Gm7073	448.367	1.55752	0.186579	8.34779	6.95511e-17	7.0253e-15	Regular
Glp2r	444.724	0.639465	0.160209	3.99143	6.56758e-05	0.000720058	Regular
Slc17a6	443.663	0.959341	0.161638	5.9351	2.9366e-09	9.10097e-08	Regular
Adgre1	442.334	0.966668	0.176763	5.46873	4.53266e-08	1.10619e-06	Regular
Cngb3	437.001	1.10025	0.167545	6.56691	5.13689e-11	2.13887e-09	Distal STE
Nbr1	434.776	0.53345	0.199733	2.67082	0.00756661	0.0381795	Promoter STE
1810024B03Rik	433.357	0.566959	0.166096	3.41345	0.000641453	0.00497247	Distal STE
Kcnj6	432.099	0.616421	0.159932	3.85428	0.000116069	0.00117024	Regular
Tmsb4x	431.517	0.873138	0.166578	5.24163	1.59168e-07	3.57278e-06	Regular
Zfp81	429.363	1.14349	0.179858	6.35772	2.04777e-10	7.86588e-09	Regular
Gm4922	422.023	0.673982	0.166313	4.0525	5.06731e-05	0.000573397	Promoter STE
Bcr	420.371	0.935311	0.169005	5.53421	3.12642e-08	7.87669e-07	Distal STE
Dpysl2	418.973	0.788152	0.162737	4.8431	1.27831e-06	2.25648e-05	Distal STE
Gm7827	418.633	0.579376	0.171886	3.37069	0.00074979	0.005696	Regular
Galnt17	415.859	0.863556	0.181518	4.75742	1.9608e-06	3.27571e-05	Regular
Fh1	413.336	1.29942	0.172392	7.53761	4.78656e-14	3.48111e-12	Distal STE
Trim62	413.162	0.592538	0.165894	3.5718	0.000354543	0.00302874	Distal STE
Olfr112	409.918	1.22539	0.181645	6.74607	1.51899e-11	7.07218e-10	Regular
Zbtb41	407.979	0.512275	0.168578	3.0388	0.00237522	0.0150297	Distal STE
Kdm4b	407.321	0.959604	0.18	5.33113	9.76055e-08	2.26067e-06	Regular
Brip1	404.162	0.87166	0.171272	5.08934	3.59315e-07	7.39578e-06	Regular
Taf4b	400.761	0.782974	0.180415	4.33985	1.42581e-05	0.000188535	Regular
Kif20b	399.146	0.892887	0.172374	5.17993	2.21968e-07	4.82361e-06	Regular
Ahnak	393.862	2.20302	0.179154	12.2968	9.42715e-35	6.42755e-32	Promoter STE
Ggcx	392.384	1.09561	0.173791	6.30416	2.89767e-10	1.07155e-08	Regular
Sema4g	390.337	0.974951	0.173535	5.61819	1.92966e-08	4.9883e-07	Regular
Utrn	388.352	0.672084	0.167627	4.00941	6.08708e-05	0.000673468	Regular
Zfp292	379.728	0.866927	0.177571	4.88213	1.04945e-06	1.89543e-05	Regular
Nfe2l2	379.03	1.14488	0.199657	5.73423	9.79549e-09	2.70529e-07	Regular
Fam189a2	376.143	1.19727	0.201929	5.92918	3.04444e-09	9.38187e-08	Regular
Chp1	371.441	0.658654	0.17124	3.84637	0.000119881	0.0012009	Promoter STE
Csrnp1	370.684	0.507334	0.170389	2.97751	0.00290596	0.0178464	Promoter STE
Gm14781	366.216	1.09278	0.176062	6.20681	5.40711e-10	1.90894e-08	Regular
Utp23	365.113	0.600325	0.171017	3.51032	0.000447567	0.00366573	Regular
Zfp442	364.397	0.767801	0.175646	4.3713	1.23506e-05	0.000166132	Regular
Tfcp2l1	361.333	1.44219	0.182814	7.88886	3.04966e-15	2.55914e-13	Distal STE
Zfy1	360.506	0.51134	0.179684	2.84577	0.00443038	0.025081	Regular
Slc13a4	359.458	0.874457	0.185976	4.702	2.57626e-06	4.10283e-05	Regular
Npas3	358.436	0.573013	0.187891	3.0497	0.00229069	0.0145624	Regular
Ccdc187	358.154	3.0248	0.206292	14.6627	1.11753e-48	1.7416e-45	Promoter STE
Atrn	358.019	0.564831	0.179487	3.14692	0.00165001	0.011118	Regular
Csmd1	354.9	1.02904	0.182651	5.63394	1.7614e-08	4.60794e-07	Regular
Rraga	354.765	0.551357	0.186145	2.96198	0.00305667	0.0185871	Distal STE
Apc	353.198	0.69644	0.197055	3.53424	0.000408946	0.00340549	Regular
Tnp1	350.488	1.24806	0.206613	6.04056	1.53578e-09	4.97146e-08	Promoter STE
6430571L13Rik	349.075	1.29513	0.196644	6.58617	4.51315e-11	1.89362e-09	Regular
Lrrc8c	343.723	0.634532	0.179428	3.53642	0.000405583	0.00338265	Distal STE
Tex45	342.789	0.750712	0.1772	4.23651	2.27018e-05	0.000286305	Promoter STE
Agbl1	342.663	1.52569	0.182914	8.341	7.36628e-17	7.37236e-15	Regular
Naip6	340.924	0.980384	0.187093	5.24008	1.60505e-07	3.59539e-06	Regular
Akr1b7	339.174	1.23252	0.181456	6.79238	1.10301e-11	5.27753e-10	Regular
Vmn1r43	338.121	0.623512	0.190199	3.27821	0.00104469	0.00755736	Regular
Saxo1	334.922	2.33779	0.197198	11.8551	2.0259e-32	1.16319e-29	Promoter STE
Rap1b	334.009	0.741586	0.179088	4.14092	3.45923e-05	0.000414234	Distal STE
Cct8l1	333.746	1.69637	0.193656	8.75969	1.95793e-18	2.45507e-16	Distal STE
Tmem81	332.957	1.69917	0.200153	8.48932	2.07844e-17	2.24493e-15	Regular
Pdgfd	331.776	0.82242	0.187099	4.39564	1.10448e-05	0.000150472	Regular
Mapre1	330.133	0.841215	0.181544	4.63366	3.59258e-06	5.55908e-05	Regular
4933436I01Rik	327.258	1.79734	0.192193	9.35177	8.6189e-21	1.40334e-18	Regular
H4c1	326.159	0.61102	0.184032	3.32019	0.000899556	0.00663058	Promoter STE
Rps6ka2	325.72	2.12403	0.200727	10.5817	3.62362e-26	9.88253e-24	Regular
Xirp1	325.615	2.11851	0.193512	10.9477	6.81618e-28	2.12451e-25	Regular
Malt1	324.266	1.21722	0.19193	6.34197	2.26847e-10	8.65272e-09	Regular
Mcu	323.752	1.04083	0.182701	5.69691	1.22001e-08	3.29433e-07	Regular
Snd1	323.674	0.886048	0.186661	4.74682	2.06641e-06	3.41552e-05	Regular
Ppp1r12b	320.678	1.13695	0.188105	6.04425	1.50104e-09	4.87346e-08	Regular
Fgf17	320.086	0.76774	0.185617	4.13615	3.53176e-05	0.000420153	Regular
Ercc6l2	319.233	0.648642	0.187436	3.46061	0.00053896	0.00428536	Regular
Wdr64	318.622	1.93059	0.1946	9.92079	3.38053e-23	7.09196e-21	Promoter STE
Nfrkb	317.022	0.820024	0.185684	4.41623	1.00436e-05	0.00013869	Regular
Lipo3	316.53	0.704881	0.185131	3.80747	0.000140393	0.00137605	Regular
Abtb2	314.678	0.711009	0.209005	3.40187	0.000669274	0.0051671	Regular
Eif2a	312.43	0.582903	0.186344	3.12809	0.00175945	0.0117107	Regular
Idh3a	309.183	0.681525	0.186848	3.64748	0.000264822	0.00236605	Regular
Cry2	308.567	0.651326	0.184991	3.52085	0.000430167	0.00354969	Regular
Gfy	307.508	1.26695	0.224533	5.64259	1.67508e-08	4.40324e-07	Promoter STE
Sbno2	304.867	1.23021	0.192534	6.38957	1.66354e-10	6.41256e-09	Regular
Vgll3	304.692	1.13701	0.193254	5.88346	4.01768e-09	1.21747e-07	Regular
Smyd2	304.602	0.51514	0.186776	2.75806	0.00581454	0.0311393	Distal STE
Sectm1b	301.568	0.675031	0.187292	3.60417	0.000313157	0.0027308	Regular
Mtfr2	300.458	0.502656	0.190236	2.64227	0.0082352	0.0407797	Regular
Recql4	299.689	1.17268	0.188163	6.23227	4.59722e-10	1.6443e-08	Regular
Cldn34a	294.418	1.05498	0.191934	5.4966	3.87191e-08	9.55626e-07	Regular
Orc1	293.655	1.02534	0.198116	5.17543	2.27385e-07	4.92171e-06	Regular
Mageb5	292.56	1.24795	0.196723	6.34371	2.243e-10	8.58556e-09	Regular
Pcdhgb1	292.463	0.568934	0.193364	2.94229	0.00325795	0.0195818	Distal STE
Gm5622	291.745	0.627811	0.204911	3.06383	0.00218525	0.0139899	Distal STE
Kif15	290.173	1.09333	0.190142	5.75009	8.91977e-09	2.46969e-07	Regular
Dimt1	288.749	0.638742	0.193738	3.29693	0.000977471	0.00713259	Regular
Adipoq	286.293	0.595913	0.217048	2.74553	0.00604132	0.0319616	Distal STE
Rnf138rt1	284.279	0.778995	0.208035	3.74453	0.000180731	0.00170997	Regular
Btg1b	283.991	0.992413	0.19402	5.115	3.13749e-07	6.54434e-06	Regular
H2bc1	283.775	0.840636	0.220068	3.8199	0.000133507	0.00131803	Promoter STE
Exoc5	283.102	0.531013	0.204184	2.60065	0.00930461	0.0448407	Regular
Itpr1	281.938	1.14606	0.197277	5.80939	6.27013e-09	1.80477e-07	Regular
Timm29	281.748	0.905422	0.199992	4.52728	5.97476e-06	8.61544e-05	Distal STE
Acacb	280.865	0.776375	0.209115	3.71267	0.000205086	0.00190245	Distal STE
Mapk1	280.691	0.77747	0.193331	4.02144	5.78426e-05	0.00064586	Distal STE
Stambp	280.42	0.667139	0.204772	3.25797	0.00112213	0.00802838	Promoter STE
Dscc1	280.233	1.22096	0.19798	6.1671	6.95536e-10	2.37856e-08	Distal STE
Rassf9	278.781	1.14691	0.199241	5.75636	8.59451e-09	2.38569e-07	Regular
Eif1ax	277.766	0.979145	0.212533	4.60702	4.08484e-06	6.18051e-05	Regular
Tmtc4	276.385	0.533535	0.19207	2.77781	0.00547261	0.0297314	Regular
Cdrt4	273.162	0.760083	0.203128	3.74189	0.000182644	0.00172508	Promoter STE
Tspan6	273.015	1.14664	0.201968	5.67733	1.36814e-08	3.66708e-07	Regular
Lrrc24	272.805	0.590117	0.201699	2.92573	0.00343651	0.0204522	Regular
4930568D16Rik	271.854	1.0132	0.205456	4.93146	8.16193e-07	1.51684e-05	Regular
Zbtb6	270.706	0.598196	0.206752	2.89331	0.00381209	0.0222386	Promoter STE
Rnf133	269.07	1.35432	0.251206	5.39125	6.99696e-08	1.67024e-06	Promoter STE
Mgam	269.048	1.45315	0.200414	7.25076	4.14435e-13	2.55428e-11	Regular
Gcc1	268.509	1.2547	0.198825	6.31056	2.78029e-10	1.04056e-08	Promoter STE
Nhp2	268.255	0.592119	0.202688	2.92133	0.00348542	0.0206981	Regular
Dhx33	262.664	0.53395	0.198124	2.69503	0.00703821	0.0360638	Regular
1700020N15Rik	261.996	0.758445	0.224138	3.38384	0.000714808	0.00546067	Regular
Parp8	261.137	0.560315	0.208059	2.69306	0.00707994	0.0362096	Regular
Lin28a	260.588	1.01297	0.208306	4.86289	1.15686e-06	2.07229e-05	Regular
Zic3	260.295	0.817978	0.200163	4.08657	4.37807e-05	0.000505401	Regular
Fpgt	260.139	0.578894	0.198031	2.92326	0.0034639	0.0205816	Regular
Ube2dnl2	260.033	0.735415	0.204827	3.59041	0.000330153	0.00284714	Regular
Cldn34c4	259.608	1.21729	0.209194	5.81896	5.92155e-09	1.73177e-07	Regular
Tmem126a	258.881	0.664336	0.205744	3.22894	0.00124251	0.00876748	Promoter STE
Bet1	258.302	0.848111	0.200466	4.23069	2.32979e-05	0.00029247	Regular
Kcnk5	256.438	1.26498	0.203041	6.23017	4.65917e-10	1.66101e-08	Distal STE
4930480E11Rik	255.831	0.566973	0.199611	2.84039	0.00450584	0.025429	Regular
4930523C07Rik	254.722	0.805915	0.201293	4.0037	6.23604e-05	0.000687161	Promoter STE
Eya4	254.009	2.68544	0.231726	11.5888	4.6959e-31	2.56138e-28	Regular
4933403O08Rik	253.83	0.63575	0.213118	2.98308	0.0028536	0.0175711	Regular
Plekhd1	245.66	0.886577	0.20793	4.26382	2.00962e-05	0.000257115	Regular
4930402K13Rik	243.831	1.23214	0.22876	5.38617	7.19738e-08	1.70688e-06	Regular
Spon1	242.511	0.846217	0.205431	4.11923	3.80142e-05	0.000446391	Regular
Dph6	241.738	0.591473	0.203467	2.90698	0.00364939	0.0214963	Regular
Zfp655	240.289	0.570496	0.218122	2.61549	0.00890986	0.0434306	Regular
Lrp6	239.975	0.54152	0.209067	2.59017	0.00959287	0.0458985	Regular
Prox1	239.623	1.38415	0.210373	6.57953	4.71951e-11	1.97261e-09	Regular
Dusp11	237.951	0.553679	0.209095	2.64798	0.00809747	0.0401981	Distal STE
Iqcb1	236.569	0.580388	0.206798	2.80654	0.00500765	0.027646	Distal STE
Tmigd3	236.274	1.04605	0.214345	4.88023	1.05963e-06	1.91067e-05	Promoter STE
Grid1	234.734	1.36608	0.220276	6.20167	5.58661e-10	1.95962e-08	Regular
Utp20	234.181	0.860917	0.208998	4.11925	3.80104e-05	0.000446391	Regular
Nans	232.942	0.986855	0.213478	4.62274	3.78696e-06	5.79411e-05	Regular
Plcxd2	231.579	1.76442	0.230037	7.67018	1.71758e-14	1.31029e-12	Regular
Zfp704	230.913	2.55567	0.236698	10.7972	3.54849e-27	1.07529e-24	Distal STE
Trim80	230.012	2.20261	0.227099	9.69893	3.0468e-22	5.73061e-20	Promoter STE
Kdm1b	230.001	0.753678	0.20904	3.60543	0.000311637	0.00272408	Regular
Cst8	228.751	2.04908	0.225853	9.07261	1.162e-19	1.62516e-17	Promoter STE
Lgr4	228.329	0.553649	0.213985	2.58733	0.00967234	0.0461573	Regular
Vsig10	227.429	0.811101	0.211945	3.82694	0.000129747	0.00128908	Distal STE
Myo1h	226.673	2.72099	0.247313	11.0022	3.72929e-28	1.23281e-25	Regular
Haus6	224.942	0.835461	0.214348	3.89769	9.71133e-05	0.00100418	Distal STE
Slc39a12	223.557	1.1582	0.215365	5.37788	7.53696e-08	1.78353e-06	Regular
Blk	223.227	0.819227	0.213478	3.83753	0.00012428	0.00124041	Regular
Pax5	220.701	1.27821	0.220606	5.79409	6.86906e-09	1.95652e-07	Distal STE
Rnf2	220.106	1.40146	0.226882	6.17706	6.53078e-10	2.25456e-08	Regular
Ednra	219.861	0.812783	0.218258	3.72396	0.00019612	0.00182704	Regular
Ifi209	219.776	1.22198	0.248477	4.91787	8.74889e-07	1.60947e-05	Regular
Adam6a	218.773	2.81464	0.252644	11.1407	7.9451e-29	2.8891e-26	Promoter STE
Dmbt1	216.464	1.22165	0.222089	5.50071	3.78267e-08	9.35718e-07	Regular
Cngb1	216.38	1.42978	0.245479	5.82444	5.7305e-09	1.68957e-07	Regular
Mob1b	216.215	0.714148	0.214272	3.3329	0.000859445	0.00636935	Regular
AA986860	213.891	0.729077	0.21747	3.35254	0.000800723	0.00598704	Promoter STE
D630045J12Rik	213.436	0.974122	0.23531	4.13973	3.47709e-05	0.00041541	Regular
Dnajb7	213.07	1.1905	0.228996	5.19879	2.0059e-07	4.40289e-06	Promoter STE
Btg1c	212.879	0.929151	0.22044	4.21498	2.49802e-05	0.000310375	Regular
4921509C19Rik	207.604	1.95968	0.234406	8.36021	6.26052e-17	6.38281e-15	Promoter STE
Rap1a	206.218	0.850875	0.230549	3.69065	0.000223683	0.0020454	Distal STE
Pappa	206.082	3.27896	0.264813	12.3822	3.26285e-35	2.4562e-32	Regular
Cd2ap	205.943	1.136	0.235712	4.81942	1.43977e-06	2.48078e-05	Regular
Morc1	205.534	0.713626	0.220921	3.23024	0.00123687	0.00874466	Regular
H2bl1	205.184	0.967816	0.229503	4.217	2.47574e-05	0.000307957	Distal STE
Npr1	201.961	1.14562	0.224349	5.10643	3.28295e-07	6.7829e-06	Regular
Hey1	200.773	0.813048	0.233349	3.48426	0.000493508	0.00397906	Distal STE
Hhla1	200.719	0.865603	0.224857	3.84958	0.000118323	0.00118966	Distal STE
Rftn1	200.632	0.746468	0.231306	3.22719	0.00125011	0.00879833	Promoter STE
Tgif2lx2	200.599	0.677629	0.250166	2.70871	0.00675447	0.0348885	Regular
Slc25a41	199.964	1.98193	0.260019	7.62225	2.49286e-14	1.86265e-12	Promoter STE
E2f7	199.923	0.623784	0.223365	2.79267	0.00522751	0.0287	Regular
Dnajb8	199.477	1.81212	0.269731	6.71826	1.83904e-11	8.37245e-10	Promoter STE
Dglucy	199.297	0.979717	0.233051	4.20387	2.62389e-05	0.000324903	Regular
Gm8267	197.922	0.771281	0.22472	3.43219	0.000598722	0.00467534	Distal STE
Nrros	197.553	1.63303	0.233474	6.99447	2.66261e-12	1.42385e-10	Regular
Nol10	196.64	0.766313	0.225288	3.40148	0.000670228	0.0051708	Regular
Itga11	196.435	2.47788	0.252874	9.79886	1.13861e-22	2.3002e-20	Regular
Gpkow	193.082	0.786794	0.249743	3.15041	0.0016304	0.0110267	Regular
Sppl2a	192.789	1.65989	0.255902	6.48641	8.79051e-11	3.51266e-09	Distal STE
B3gntl1	192.504	1.87406	0.244608	7.6615	1.83771e-14	1.3922e-12	Regular
Pilra	192.399	0.99734	0.238628	4.17948	2.92171e-05	0.000356659	Distal STE
Sdc2	191.572	1.12106	0.229091	4.89351	9.90557e-07	1.798e-05	Regular
Slc5a4b	190.561	0.756944	0.258312	2.93034	0.0033859	0.0202061	Regular
Abraxas1	189.678	0.691808	0.226401	3.05567	0.00224558	0.0143341	Regular
Tmem245	189.125	1.43867	0.239077	6.01759	1.77029e-09	5.68004e-08	Regular
Six2	187.103	0.734809	0.240788	3.05168	0.00227565	0.014479	Regular
Tbc1d30	186.26	1.05312	0.255746	4.11783	3.82453e-05	0.000448622	Regular
Dll1	186.122	2.41633	0.255004	9.47563	2.65146e-21	4.8208e-19	Regular
Tmprss11f	185.671	1.32321	0.233931	5.6564	1.54578e-08	4.09294e-07	Regular
Tgif2lx1	185.346	0.726161	0.231789	3.13285	0.00173118	0.0115559	Regular
Cntnap5c	184.453	1.64639	0.242289	6.79516	1.0819e-11	5.19929e-10	Regular
Gpr156	183.918	1.17381	0.233146	5.03464	4.78756e-07	9.46151e-06	Distal STE
Pim1	178.352	0.669616	0.234603	2.85425	0.00431379	0.0245906	Promoter STE
Try5	175.995	0.803384	0.242973	3.30647	0.000944799	0.00692662	Regular
Ube2dnl1	174.777	1.07498	0.290692	3.698	0.000217301	0.00199876	Regular
Capn9	174.246	1.64032	0.247151	6.63692	3.203e-11	1.38657e-09	Regular
Ccsap	173.562	0.966976	0.249847	3.87028	0.000108712	0.00110423	Promoter STE
Tmem86b	173.415	1.40032	0.254006	5.51293	3.52908e-08	8.78966e-07	Regular
Fndc3b	171.381	1.07492	0.244887	4.38945	1.13638e-05	0.000154189	Regular
Pgam1	169.64	0.690207	0.244604	2.82174	0.00477644	0.0266255	Regular
Zfp362	169.638	2.56559	0.270205	9.49496	2.20299e-21	4.0733e-19	Regular
H2ap	169.309	1.32119	0.268481	4.92096	8.61203e-07	1.58965e-05	Regular
Pcdhga2	166.951	1.25575	0.250791	5.00717	5.52372e-07	1.07412e-05	Distal STE
Ros1	166.887	1.0147	0.252757	4.01452	5.9566e-05	0.000663067	Regular
Nlrp4c	166.213	1.19698	0.249221	4.80288	1.56399e-06	2.67842e-05	Regular
Gm6812	165.536	1.00427	0.256456	3.91594	9.0054e-05	0.000944014	Regular
Erc2	165.238	0.853995	0.252062	3.38803	0.000703958	0.00539669	Regular
Vmn2r7	164.761	1.8098	0.26764	6.76207	1.36038e-11	6.4244e-10	Regular
Wdr41	163.15	1.01122	0.244515	4.13561	3.54015e-05	0.000420234	Regular
Elapor2	163.066	1.57972	0.255731	6.17727	6.52177e-10	2.25456e-08	Regular
Ramp3	161.506	0.701373	0.247176	2.83755	0.00454614	0.0255902	Promoter STE
Insyn2b	160.105	1.17689	0.262592	4.48184	7.40034e-06	0.000104438	Regular
Tmem144	157.815	3.68515	0.334455	11.0184	3.11597e-28	1.06226e-25	Promoter STE
Malrd1	156.161	0.812077	0.254798	3.18714	0.00143686	0.00990188	Regular
Arap2	156.03	1.90604	0.26695	7.14004	9.3305e-13	5.44312e-11	Regular
Abca12	155.488	0.977014	0.252402	3.87086	0.00010845	0.00110291	Regular
Prss55	154.826	2.77228	0.281546	9.84663	7.08804e-23	1.45893e-20	Promoter STE
Gadl1	153.826	1.54388	0.272041	5.67518	1.38542e-08	3.7043e-07	Regular
Bpifb3	153.072	0.951858	0.255152	3.73055	0.000191061	0.00178449	Regular
Pcdhga1	152.412	0.859856	0.265816	3.23478	0.00121737	0.00861796	Distal STE
Klf5	152.219	1.95386	0.268753	7.27012	3.59161e-13	2.22618e-11	Promoter STE
Clnk	151.859	1.05967	0.259145	4.08908	4.33084e-05	0.000502608	Distal STE
Erap1	151.619	0.824407	0.25559	3.22551	0.00125748	0.00883882	Regular
Tmprss11b	151.513	0.995799	0.267783	3.71868	0.000200265	0.00185932	Regular
Spatc1	151.378	3.07047	0.301093	10.1977	2.02952e-24	4.71065e-22	Promoter STE
Chrna9	151.107	0.728525	0.252883	2.88088	0.00396563	0.0229258	Distal STE
Slc26a3	150.602	0.802707	0.284575	2.82072	0.00479158	0.0266827	Regular
Pkhd1	150.527	1.53666	0.263582	5.82989	5.54624e-09	1.64413e-07	Regular
Slc28a2b	149.021	2.15527	0.271742	7.93133	2.16819e-15	1.86243e-13	Regular
Naalad2	148.661	0.902031	0.272271	3.31299	0.000923053	0.00678543	Regular
Flt1	148.614	1.69961	0.275051	6.17925	6.44061e-10	2.2376e-08	Regular
Plb1	145.584	0.793917	0.257429	3.08402	0.00204221	0.0132259	Promoter STE
Srcin1	145.035	0.839989	0.256617	3.27331	0.00106294	0.00766401	Distal STE
Gm7168	144.094	1.64037	0.279082	5.87773	4.15919e-09	1.25686e-07	Regular
Adam4	143.373	1.4788	0.278442	5.31097	1.09045e-07	2.50965e-06	Regular
Card10	143.112	2.41341	0.282003	8.55811	1.14733e-17	1.26427e-15	Regular
Cmc1	142.681	0.842391	0.268376	3.13885	0.00169612	0.0113865	Regular
Cldn3	140.236	1.06913	0.264664	4.03958	5.35462e-05	0.000603291	Distal STE
Gpr158	139.503	0.744492	0.266946	2.78893	0.00528829	0.0289028	Regular
Tex55	139.126	3.44432	0.323628	10.6428	1.88289e-26	5.40538e-24	Promoter STE
Rab9	138.779	0.912304	0.282995	3.22375	0.00126525	0.008877	Regular
Nr3c2	137.856	1.10207	0.281295	3.91784	8.93473e-05	0.000940714	Regular
Nell1	136.188	1.51581	0.276896	5.47429	4.39274e-08	1.07445e-06	Regular
Gm16445	136.105	1.57312	0.603043	2.60863	0.00909043	0.0440549	Regular
Samt4	135.956	1.27042	0.299841	4.23697	2.26553e-05	0.000286305	Regular
Gspt2	135.663	0.844129	0.272788	3.09445	0.00197175	0.0128647	Regular
Mzb1	135.332	1.38079	0.285849	4.8305	1.36193e-06	2.36581e-05	Regular
4930407I10Rik	134.432	3.43501	0.351336	9.77698	1.4137e-22	2.80401e-20	Promoter STE
Eif4ebp1	134.087	0.912356	0.266767	3.42005	0.000626099	0.0048682	Distal STE
Vamp8	133.767	1.03918	0.270925	3.83568	0.000125217	0.00124749	Regular
Nmrk1	133.631	1.28272	0.277809	4.61729	3.8879e-06	5.9319e-05	Regular
Actn1	133.118	1.53856	0.277512	5.54412	2.95431e-08	7.46031e-07	Regular
Utp25	133.112	0.830277	0.275405	3.01475	0.00257188	0.0160691	Regular
Klhl15	130.715	0.778176	0.275714	2.82241	0.00476646	0.0265835	Regular
Ppif	129.459	0.781559	0.277928	2.8121	0.00492197	0.0272973	Distal STE
Anxa3	129.327	0.805959	0.297754	2.7068	0.00679354	0.035024	Distal STE
Exoc3l	128.67	1.06885	0.296533	3.60451	0.000312746	0.0027294	Regular
Cib2	127.278	1.90585	0.286329	6.65614	2.81107e-11	1.23653e-09	Regular
Lelp1	127.176	2.31646	0.314133	7.37413	1.65423e-13	1.10712e-11	Promoter STE
Col5a2	126.577	1.23229	0.282053	4.36901	1.2481e-05	0.000167472	Regular
Prss53	126.52	1.26047	0.27961	4.50796	6.54544e-06	9.37063e-05	Regular
Plxnb1	125.912	0.740061	0.275926	2.6821	0.00731622	0.0372434	Regular
Gm20854	124.364	1.09337	0.28658	3.81524	0.000136049	0.00133949	Regular
Trp53tg5	123.368	1.12031	0.287384	3.89831	9.68648e-05	0.00100256	Promoter STE
Oca2	122.892	1.10919	0.28389	3.90711	9.34057e-05	0.000971366	Regular
Cdyl	121.958	1.52139	0.287762	5.28699	1.24344e-07	2.82598e-06	Promoter STE
Cd24a	121.642	1.18113	0.309127	3.82088	0.000132978	0.00131639	Regular
Pced1b	120.957	1.90405	0.292908	6.50049	8.00604e-11	3.2228e-09	Distal STE
Sparcl1	120.461	1.04255	0.302974	3.44105	0.000579471	0.00455436	Distal STE
Cdh18	120.205	0.726751	0.279885	2.5966	0.00941505	0.0452262	Regular
Adamtsl1	119.68	1.22162	0.287273	4.25248	2.11412e-05	0.000269399	Regular
Vps33a	119.437	0.827305	0.287414	2.87844	0.00399644	0.0230917	Distal STE
Dpp10	119.36	1.41792	0.287767	4.92732	8.33653e-07	1.54403e-05	Regular
Jup	117.904	2.46405	0.352399	6.99222	2.70572e-12	1.43984e-10	Promoter STE
Epb41l4a	117.822	1.37111	0.291859	4.69787	2.62895e-06	4.16848e-05	Regular
Slfn5	117.485	1.89293	0.301034	6.2881	3.21384e-10	1.18046e-08	Distal STE
Actn4	117.154	1.07562	0.285363	3.76932	0.000163691	0.00156641	Regular
Rad51b	116.523	1.64266	0.303749	5.40797	6.37419e-08	1.54182e-06	Regular
Pnma2	116.039	0.826598	0.284371	2.90676	0.00365193	0.0214997	Distal STE
Arhgap42	115.923	1.57808	0.295262	5.34469	9.05714e-08	2.1067e-06	Regular
I830077J02Rik	115.814	1.14436	0.309601	3.69624	0.000218816	0.00200931	Distal STE
Prkar2a	115.566	1.5343	0.308393	4.97515	6.51968e-07	1.24777e-05	Promoter STE
Rnf148	115.267	1.94933	0.361615	5.39061	7.02174e-08	1.67249e-06	Promoter STE
Sirpb1c	114.311	1.51592	0.294666	5.14456	2.68151e-07	5.70226e-06	Regular
Trp53bp2	113.643	0.911035	0.291742	3.12275	0.00179173	0.011882	Regular
Grm3	112.755	1.41979	0.301911	4.70266	2.56788e-06	4.10146e-05	Regular
Olfr921	112.745	0.812425	0.291828	2.78392	0.00537069	0.029236	Regular
Gnas	112.258	1.27688	0.297951	4.28552	1.8231e-05	0.000235363	Regular
Fbxo47	112.213	1.2218	0.302519	4.03876	5.37347e-05	0.000604322	Distal STE
Tmem126b	111.216	1.62379	0.306917	5.29066	1.21875e-07	2.77565e-06	Regular
Ccl1	110.516	0.987258	0.311097	3.17347	0.00150627	0.0103021	Regular
Parva	110.179	1.07157	0.300468	3.56635	0.000361993	0.00308033	Regular
2610528A11Rik	110.015	1.42468	0.300378	4.74297	2.10612e-06	3.46019e-05	Promoter STE
Adgra3	108.642	1.03516	0.295502	3.50305	0.000459963	0.00375298	Regular
Kcnq1	108.527	1.48293	0.300389	4.93669	7.94594e-07	1.48429e-05	Regular
Th	106.571	2.84516	0.345002	8.2468	1.62693e-16	1.59894e-14	Distal STE
Acss1	106.443	0.836724	0.298421	2.80384	0.00504985	0.0278508	Regular
Gm20815	106.403	0.909909	0.296817	3.06555	0.00217269	0.0139341	Regular
Gm609	106.165	2.14905	0.318583	6.74565	1.52348e-11	7.07218e-10	Regular
Cntnap5a	104.659	2.12805	0.320621	6.63729	3.19499e-11	1.38657e-09	Regular
Fkbp5	103.134	1.15122	0.303954	3.78748	0.000152184	0.00147571	Distal STE
Zfp995	102.794	0.849168	0.300572	2.82518	0.00472546	0.0264088	Regular
Fam71b	101.555	1.17478	0.30783	3.81631	0.000135462	0.00133492	Promoter STE
Pcdhgc3	101.303	0.849189	0.304403	2.78969	0.00527584	0.0288838	Regular
Trem1	101.056	1.73829	0.338299	5.13832	2.77202e-07	5.88326e-06	Promoter STE
Mettl18	100.733	1.52048	0.313154	4.85537	1.20161e-06	2.14421e-05	Regular
Rnf150	99.5467	1.8357	0.356581	5.14806	2.63196e-07	5.60782e-06	Regular
Arhgef6	99.3015	1.49256	0.314311	4.74865	2.04777e-06	3.39226e-05	Regular
Hdac9	99.1229	1.44489	0.345292	4.18456	2.85721e-05	0.000350253	Regular
Tmem269	98.9094	1.35428	0.312005	4.34056	1.42122e-05	0.000188156	Promoter STE
Cd109	98.8302	1.22327	0.310067	3.94517	7.97445e-05	0.00085204	Distal STE
Actn2	98.3796	1.50954	0.323646	4.66419	3.09839e-06	4.82863e-05	Regular
Gm15455	98.1613	1.24092	0.314917	3.94047	8.13229e-05	0.000867206	Regular
Serpina7	97.9965	0.834045	0.313437	2.66096	0.00779171	0.0389635	Regular
Slc1a5	97.804	2.30953	0.339458	6.80357	1.02061e-11	4.97044e-10	Regular
Slc25a23	97.5622	1.13718	0.31925	3.56205	0.000367969	0.00312144	Regular
4930415L06Rik	97.5364	0.897726	0.308148	2.91329	0.00357637	0.0211691	Regular
Patl1	97.1661	0.931347	0.320541	2.90554	0.00366614	0.0215601	Distal STE
Cntnap5b	97.1145	3.9307	0.416956	9.42713	4.21445e-21	7.41539e-19	Regular
Rragd	96.7503	0.90242	0.346249	2.60628	0.00915328	0.0442808	Regular
Cldn34-ps	96.5837	1.25413	0.347381	3.61025	0.000305901	0.00268469	Regular
Asb17	96.4871	1.03757	0.352476	2.94367	0.00324348	0.0195655	Promoter STE
Scarb1	96.4702	1.10761	0.335269	3.30365	0.000954342	0.00698228	Distal STE
Samt3	96.1955	1.28987	0.322461	4.00009	6.33175e-05	0.000697004	Regular
Ano2	95.3363	1.9167	0.336415	5.69741	1.21638e-08	3.29268e-07	Regular
Smim23	95.3223	1.05938	0.31466	3.36676	0.000760561	0.00575778	Distal STE
Chst9	95.2133	1.31985	0.32503	4.06069	4.89272e-05	0.000555407	Regular
Neb	95.203	1.06703	0.317851	3.35703	0.000787849	0.0059151	Regular
Abca13	94.3902	1.30864	0.348427	3.75583	0.000172765	0.00164458	Regular
Foxn3	94.3775	0.940996	0.326543	2.88169	0.00395545	0.0228805	Regular
Obscn	94.0846	2.50328	0.361037	6.9336	4.10253e-12	2.11106e-10	Regular
Bmper	93.4479	1.14876	0.323355	3.55263	0.000381399	0.00321288	Regular
Sppl2c	93.3056	4.62793	0.49178	9.41056	4.9348e-21	8.54504e-19	Promoter STE
Cyyr1	92.7378	0.884172	0.319754	2.76516	0.00568947	0.0305746	Promoter STE
Naip5	92.6853	1.0858	0.319464	3.39881	0.000676798	0.00521412	Regular
Vmn2r4	91.7857	0.894478	0.326385	2.74056	0.0061335	0.0323082	Regular
Stk24	91.7584	1.98621	0.342406	5.80075	6.60193e-09	1.8903e-07	Regular
Abca9	91.5212	2.62542	0.356179	7.37108	1.69254e-13	1.12585e-11	Regular
Pdgfb	90.1735	0.848174	0.321209	2.64057	0.00827675	0.0409483	Distal STE
Zfp334	89.6944	1.204	0.334121	3.60348	0.000313987	0.00273585	Regular
Tmem170b	89.2063	0.858823	0.322558	2.66253	0.00775546	0.0388807	Regular
Flrt2	88.6016	1.96878	0.407666	4.8294	1.36947e-06	2.37513e-05	Regular
Vmn2r69	88.266	0.851419	0.324813	2.62126	0.00876058	0.0428078	Regular
Plac1	87.7538	1.06464	0.372686	2.85666	0.00428126	0.0244525	Regular
Baiap2l2	87.1957	1.87122	0.340875	5.48946	4.03173e-08	9.92824e-07	Distal STE
Ddx60	86.7478	2.47058	0.358701	6.88757	5.67527e-12	2.85307e-10	Regular
Selp	86.7345	1.36881	0.332146	4.12112	3.77043e-05	0.000444186	Regular
4930513O06Rik	85.9438	1.82469	0.353919	5.15566	2.52739e-07	5.39556e-06	Regular
Stim2	85.3196	0.904568	0.33333	2.71373	0.00665309	0.0344955	Distal STE
Ccdc185	85.1953	3.11062	0.396713	7.841	4.4699e-15	3.66633e-13	Regular
Adam6b	84.8968	3.25237	0.396534	8.20199	2.36431e-16	2.2825e-14	Promoter STE
Tgfbi	84.2589	1.41962	0.366013	3.87862	0.00010505	0.00107302	Regular
Sdr16c6	84.1132	0.910327	0.340057	2.67698	0.00742892	0.0376415	Regular
Nphp3	83.7062	1.76552	0.348426	5.06714	4.03843e-07	8.17352e-06	Regular
Abcg5	83.2736	1.27885	0.35373	3.61533	0.000299959	0.00264318	Regular
Ptprn2	82.9014	1.7778	0.34771	5.1129	3.17254e-07	6.60482e-06	Regular
Fndc8	82.4087	3.42571	0.412884	8.29702	1.06754e-16	1.05871e-14	Promoter STE
Jak1	82.1773	0.969147	0.33862	2.86205	0.00420914	0.0241215	Regular
Vmn2r115	82.0739	1.52291	0.364762	4.17509	2.97872e-05	0.000362666	Regular
Pakap	81.9602	1.23366	0.344008	3.58614	0.000335604	0.00288693	Distal STE
Cela3a	81.7816	1.22533	0.344366	3.55823	0.000373361	0.00315593	Regular
Gm20865	81.0876	0.929684	0.36279	2.56259	0.0103894	0.048979	Regular
Etaa1	81.0599	0.992336	0.341227	2.90814	0.00363582	0.0214336	Regular
Slc29a3	80.8251	3.17517	0.402376	7.89107	2.99613e-15	2.53371e-13	Distal STE
Plxna4	80.6155	1.09232	0.34009	3.21187	0.00131876	0.00920433	Regular
Cdh5	80.1509	1.42729	0.378192	3.77399	0.000160657	0.00154824	Distal STE
Decr2	78.904	1.17274	0.350028	3.35041	0.000806911	0.00602093	Promoter STE
Sms	78.5055	1.88939	0.365798	5.16513	2.40276e-07	5.15979e-06	Regular
Oas2	78.1167	1.74258	0.360251	4.83712	1.31737e-06	2.31048e-05	Distal STE
Psg19	77.6733	1.35415	0.349494	3.8746	0.000106799	0.00108987	Regular
Nop56	77.3448	1.29086	0.358963	3.59609	0.000323038	0.00280129	Regular
Myo3a	77.0214	1.49367	0.388887	3.84088	0.000122592	0.00122581	Regular
Sec23a	76.6351	1.05671	0.358349	2.94882	0.00318987	0.0193002	Regular
Myo5c	76.4045	1.836	0.373772	4.91208	9.01164e-07	1.65502e-05	Regular
Zfp641	75.7736	1.65632	0.362498	4.56918	4.89643e-06	7.23783e-05	Regular
Dhcr24	75.5575	1.34187	0.358302	3.74509	0.00018033	0.00170914	Regular
Slc25a48	75.1204	1.14829	0.363624	3.15789	0.00158914	0.0108113	Distal STE
Mical2	74.8036	2.24882	0.379714	5.92239	3.17299e-09	9.72308e-08	Regular
Vax2	74.4026	1.68669	0.368604	4.57588	4.74226e-06	7.04813e-05	Promoter STE
Tpm4	74.2964	2.30681	0.38096	6.05526	1.40188e-09	4.60636e-08	Regular
Plcg2	73.606	1.42776	0.370554	3.85304	0.00011666	0.00117511	Regular
Dock4	72.9744	1.13157	0.367641	3.07791	0.00208455	0.0134399	Distal STE
Lamc2	72.3269	2.33531	0.403193	5.79203	6.95423e-09	1.97232e-07	Regular
Osgin1	71.8442	2.78628	0.406622	6.85226	7.26906e-12	3.6131e-10	Distal STE
Wnt3a	71.7454	1.52341	0.372259	4.09235	4.27029e-05	0.000496638	Regular
Abcb1a	70.6492	1.21999	0.403097	3.02655	0.00247361	0.0155352	Regular
Mug2	70.3848	1.97051	0.379834	5.18781	2.12781e-07	4.65176e-06	Regular
Pot1b	70.2454	1.1272	0.36596	3.08013	0.00206911	0.0133562	Regular
Efnb2	68.9293	1.46725	0.392792	3.73544	0.000187387	0.00175619	Regular
Adamtsl2	68.5755	1.12346	0.371494	3.02416	0.00249322	0.0156224	Regular
Insc	68.206	2.79928	0.421564	6.64023	3.13192e-11	1.37213e-09	Regular
Cep170b	68.1992	1.0102	0.37969	2.66059	0.0078003	0.0389702	Regular
Hc	67.9526	1.84852	0.391977	4.7159	2.40649e-06	3.87775e-05	Regular
Colca2	67.9312	2.17792	0.418264	5.20704	1.91879e-07	4.24587e-06	Regular
Tnfrsf10b	66.6671	1.06366	0.372396	2.85627	0.00428651	0.0244697	Regular
1810046K07Rik	66.3659	1.56353	0.414703	3.77023	0.000163097	0.00156347	Regular
Prkcb	65.8931	1.04851	0.39992	2.6218	0.00874661	0.0427686	Regular
Txlnb	65.4184	2.72256	0.425345	6.40083	1.54534e-10	5.99932e-09	Regular
Sos2	65.3705	1.63206	0.399931	4.08086	4.48687e-05	0.000515235	Regular
Tppp2	65.3242	2.35614	0.407783	5.77792	7.56296e-09	2.13742e-07	Promoter STE
Zfp28	65.2063	1.64137	0.389791	4.21089	2.54372e-05	0.000315693	Regular
Fzd4	64.2351	2.46443	0.427321	5.76716	8.06184e-09	2.26667e-07	Regular
Gucy1a2	63.5147	3.13411	0.449756	6.96846	3.20431e-12	1.68057e-10	Regular
Pld4	63.3825	2.18993	0.417554	5.24466	1.56567e-07	3.52163e-06	Regular
Olfr787	63.3463	1.09665	0.401928	2.72848	0.00636278	0.0333069	Regular
Cabs1	62.3803	2.97884	0.444145	6.7069	1.98805e-11	8.92495e-10	Promoter STE
Kcnh8	62.1971	1.02841	0.397606	2.58652	0.00969509	0.0462254	Regular
Glis1	62.0301	1.58229	0.4076	3.88197	0.000103613	0.00106232	Regular
Drd2	61.9485	1.27883	0.415617	3.07695	0.0020913	0.0134596	Regular
Vcam1	61.4724	1.24226	0.398005	3.12123	0.001801	0.0119146	Regular
Afmid	61.167	1.63969	0.400651	4.09256	4.26633e-05	0.000496638	Regular
Krt77	61.103	2.11492	0.424764	4.97904	6.39015e-07	1.22946e-05	Regular
Vmn2r57	60.8919	1.25937	0.399666	3.15105	0.00162683	0.0110094	Regular
Ptprh	60.2915	1.09239	0.393556	2.77568	0.00550856	0.0298524	Regular
Ube2e2	59.5866	1.54957	0.422907	3.6641	0.000248214	0.00224339	Regular
Mmp24	59.5627	1.12198	0.403967	2.77741	0.00547937	0.0297385	Regular
Aff3	59.5293	1.06922	0.396176	2.69884	0.00695812	0.0357205	Regular
Cox4i2	59.2265	1.48713	0.403283	3.68755	0.000226426	0.00206874	Distal STE
2610008E11Rik	58.819	1.23798	0.410199	3.018	0.00254448	0.0159162	Regular
Rspo1	58.718	3.92515	0.543105	7.22724	4.92916e-13	3.02091e-11	Regular
Unc5cl	58.6034	1.70483	0.41456	4.11239	3.91591e-05	0.000458847	Regular
1700034E13Rik	58.0039	2.33614	0.436869	5.34746	8.91976e-08	2.07918e-06	Regular
Slc25a37	57.5349	3.03974	0.465777	6.52618	6.74684e-11	2.7566e-09	Distal STE
Dock1	56.957	1.33759	0.410947	3.2549	0.00113433	0.00810373	Regular
Chrnb4	56.8828	2.16485	0.432773	5.00227	5.66582e-07	1.09784e-05	Regular
Lrch2	56.492	1.14182	0.412408	2.76866	0.00562874	0.0303379	Regular
Stox1	55.804	1.88022	0.437243	4.30018	1.70661e-05	0.000222165	Regular
Grik3	55.786	1.70122	0.482142	3.52846	0.000417977	0.00345957	Regular
C6	55.7356	2.20965	0.437586	5.04964	4.42646e-07	8.84401e-06	Regular
Dapl1	55.623	1.62787	0.431824	3.76975	0.00016341	0.00156509	Regular
Cdhr1	55.4487	1.81859	0.43679	4.16354	3.13345e-05	0.000378967	Regular
Zfp618	55.3953	1.41956	0.413509	3.43296	0.000597021	0.00466599	Regular
Prg3	55.1093	2.05252	0.445039	4.61199	3.98833e-06	6.05971e-05	Regular
Scn11a	54.6882	1.87333	0.428943	4.36733	1.25775e-05	0.00016856	Regular
Tepp	54.5784	2.58285	0.45313	5.70003	1.19788e-08	3.25068e-07	Promoter STE
Plac8	54.5566	1.16016	0.427841	2.71166	0.00669462	0.0346286	Distal STE
Cacng7	53.9398	1.73804	0.431746	4.02562	5.68255e-05	0.000635153	Distal STE
Cbln1	53.8709	1.25382	0.422202	2.96971	0.00298083	0.0182275	Distal STE
Gp6	53.4877	2.48277	0.480179	5.17052	2.3344e-07	5.03279e-06	Regular
Mllt3	53.2709	2.97705	0.485423	6.1329	8.62895e-10	2.90534e-08	Regular
Dock8	53.0972	1.32596	0.429957	3.08393	0.00204286	0.0132259	Regular
Syt16	52.9601	1.93981	0.438283	4.42593	9.60294e-06	0.00013345	Regular
Slco5a1	52.1906	2.30337	0.473131	4.86835	1.12532e-06	2.02577e-05	Distal STE
Slc38a2	50.1784	2.31759	0.487897	4.75015	2.03264e-06	3.38536e-05	Regular
Myo7b	49.6248	2.15964	0.4663	4.63144	3.6314e-06	5.61118e-05	Distal STE
F2rl2	49.5893	1.78127	0.447517	3.98035	6.88125e-05	0.000749925	Distal STE
Ogdhl	49.2694	1.37168	0.446391	3.07283	0.00212039	0.0136308	Regular
Vmn1r65	49.2076	1.2114	0.441597	2.74323	0.00608376	0.0321083	Regular
Nlgn3	48.2708	1.34454	0.474204	2.83537	0.00457727	0.0257256	Regular
Adamts20	48.191	1.20893	0.460018	2.62801	0.00858871	0.0421666	Regular
Unc45b	48.1275	1.85547	0.465577	3.98531	6.7392e-05	0.000735179	Distal STE
Etv2	47.9622	1.63264	0.448794	3.63783	0.000274943	0.00244646	Regular
Tns4	47.8227	5.16207	0.764079	6.75594	1.41909e-11	6.6728e-10	Regular
Fscn3	47.7384	2.67166	0.51386	5.1992	2.00148e-07	4.40205e-06	Promoter STE
H2al1i	47.7074	1.58455	0.451164	3.51213	0.000444532	0.00365416	Regular
Capn13	47.6108	2.06909	0.482784	4.28573	1.82136e-05	0.000235363	Regular
Scnn1a	47.4579	3.09843	0.524847	5.9035	3.55874e-09	1.08746e-07	Regular
Snn	47.434	2.23527	0.472668	4.72905	2.25573e-06	3.6838e-05	Promoter STE
Gip	47.1476	2.00214	0.478461	4.18454	2.8575e-05	0.000350253	Distal STE
Krtap6-1	46.0484	1.29452	0.462619	2.79825	0.005138	0.028294	Regular
Metrnl	45.1199	3.74969	0.582094	6.44173	1.18119e-10	4.66869e-09	Regular
Usp22	44.6933	1.36778	0.456313	2.99746	0.00272242	0.016867	Regular
Asb12	44.4317	1.7665	0.482404	3.66187	0.00025038	0.00226109	Regular
Rptn	44.347	2.27829	0.505892	4.5035	6.68433e-06	9.54441e-05	Regular
Pcdhb14	44.2442	1.26651	0.459057	2.75895	0.00579871	0.0311004	Regular
Tnxb	43.7161	1.82856	0.47668	3.83603	0.000125041	0.00124686	Regular
Fam71a	43.2504	1.50793	0.4835	3.11878	0.00181601	0.011992	Promoter STE
Olfr361	43.1617	1.47317	0.484096	3.04312	0.00234136	0.0148327	Regular
Prdm5	43.1162	1.47672	0.47942	3.08023	0.00206843	0.0133562	Regular
Lrrc4	42.8333	1.55477	0.478871	3.24674	0.00116735	0.00830701	Regular
Matn2	42.5905	1.22537	0.465198	2.63408	0.00843665	0.0415697	Regular
Rp1	42.3819	1.40358	0.517369	2.71292	0.00666927	0.0345466	Regular
Primpol	42.3671	1.25228	0.47061	2.66098	0.00779138	0.0389635	Regular
Vmn2r86	42.3662	1.21265	0.466654	2.59861	0.00936019	0.0450421	Promoter STE
Fbxw17	42.2061	1.34607	0.499937	2.69247	0.00709254	0.03624	Distal STE
Vmn1r44	42.1596	1.35955	0.517822	2.62551	0.00865187	0.0423814	Regular
Capn8	42.0257	1.37108	0.471311	2.90908	0.00362497	0.0214182	Regular
Scfd1	41.9686	1.4179	0.489009	2.89953	0.0037372	0.0218954	Regular
Ppp1r3a	41.5367	1.61074	0.532585	3.02439	0.00249136	0.0156197	Regular
Grm6	40.6898	1.73284	0.498463	3.47637	0.000508244	0.00407256	Distal STE
Cyp2c55	40.66	1.68716	0.48933	3.4479	0.000564974	0.00446616	Regular
H2al1b	40.4488	2.85334	0.557607	5.11713	3.10225e-07	6.50575e-06	Regular
Adamts16	39.8781	2.50033	0.524162	4.77015	1.84093e-06	3.10397e-05	Regular
Gm5460	39.8465	2.50388	0.546611	4.58074	4.63336e-06	6.92402e-05	Regular
Vps26b	39.806	1.35734	0.487066	2.78677	0.00532366	0.0290379	Regular
Alg2	39.7627	1.49546	0.485926	3.07754	0.00208715	0.0134467	Regular
Gask1b	39.6611	3.42155	0.588855	5.8105	6.22851e-09	1.79754e-07	Regular
Dusp21	39.3412	1.24513	0.487312	2.55509	0.0106159	0.0497855	Regular
Rab4a	38.8527	1.35293	0.501015	2.70037	0.00692627	0.0356073	Regular
Nlrp1b	38.6078	2.09439	0.529076	3.95858	7.53971e-05	0.000810351	Regular
Pcsk2	38.1724	1.83922	0.50776	3.62223	0.000292078	0.0025779	Regular
Krt76	37.7687	1.8461	0.579866	3.18367	0.00145423	0.0100026	Regular
Rgs11	36.7057	1.33029	0.508959	2.61374	0.00895565	0.0435953	Regular
Cldn1	36.5274	1.44267	0.521689	2.76539	0.00568556	0.0305686	Regular
Frem2	36.4505	2.5885	0.553153	4.67953	2.87534e-06	4.52628e-05	Regular
Apol10a	36.1894	1.75152	0.530112	3.30406	0.000952958	0.00698175	Distal STE
Zfp937	36.166	2.58366	0.572455	4.5133	6.38263e-06	9.16159e-05	Regular
Cyp17a1	36.1402	1.4083	0.507501	2.77497	0.00552074	0.0298887	Distal STE
Olfr860	35.8883	1.5478	0.521733	2.96664	0.0030107	0.0183485	Regular
Hepacam2	35.5752	1.49065	0.521498	2.8584	0.0042578	0.0243313	Regular
Mpp1	35.5464	1.59774	0.518872	3.07926	0.00207515	0.0133873	Regular
Zdhhc2	35.5318	1.76369	0.539337	3.27011	0.00107507	0.00773608	Promoter STE
Zfp553	35.2849	2.37355	0.554579	4.27992	1.86957e-05	0.000240793	Regular
Lrrd1	35.0191	2.60338	0.564154	4.61465	3.93758e-06	5.9993e-05	Promoter STE
Antxr1	34.9173	3.09877	0.604399	5.12702	2.94364e-07	6.21125e-06	Regular
Cercam	34.844	3.22528	0.61735	5.2244	1.74725e-07	3.88995e-06	Regular
Gm6760	34.7479	2.103	0.583342	3.60508	0.000312051	0.00272551	Regular
Dyrk4	34.7265	1.67895	0.548981	3.0583	0.00222596	0.0142172	Regular
Hrnr	34.5967	2.05597	0.568143	3.61875	0.000296029	0.00261066	Regular
Slc36a3	34.5059	4.1675	0.718413	5.80098	6.59267e-09	1.8903e-07	Promoter STE
Pxdn	34.2964	1.70451	0.539778	3.1578	0.00158963	0.0108113	Regular
Crygs	33.9535	1.94462	0.561653	3.46232	0.000535533	0.00426122	Regular
Fbxo39	33.9485	3.05644	0.603503	5.0645	4.09475e-07	8.25687e-06	Promoter STE
Tspan12	33.45	2.12289	0.551257	3.85101	0.000117633	0.00118381	Regular
Npas2	32.8661	1.8038	0.554481	3.25314	0.00114138	0.00813811	Regular
Zfp583	32.3727	1.71651	0.544469	3.15263	0.00161804	0.0109703	Regular
Dse	32.1566	2.37547	0.595228	3.99086	6.58332e-05	0.000720337	Regular
Hmgcl	32.018	2.04486	0.560002	3.65153	0.000260686	0.00233101	Regular
Sec31b	31.811	2.24894	0.630231	3.56843	0.000359122	0.00305829	Regular
Slc26a11	31.5197	3.31845	0.653609	5.07711	3.83216e-07	7.81403e-06	Regular
Hpdl	31.4255	2.4226	0.58554	4.13737	3.51307e-05	0.000418385	Regular
Tnfrsf1a	31.215	2.24063	0.577347	3.8809	0.000104069	0.00106578	Regular
Filip1	31.0923	1.71882	0.586292	2.93168	0.0033713	0.02013	Regular
Kpna7	30.7622	1.5478	0.567487	2.72746	0.00638242	0.0333617	Regular
Dgkb	30.2699	1.70668	0.627867	2.71821	0.00656352	0.0341447	Regular
Slc9a3	29.6299	1.69823	0.582292	2.91646	0.00354024	0.0210008	Regular
Gm15127	29.3066	2.05142	0.611585	3.35426	0.00079577	0.00595409	Regular
Pdlim7	28.1416	1.97216	0.595262	3.3131	0.000922692	0.00678543	Regular
3300002I08Rik	27.7545	1.85165	0.617749	2.99742	0.00272278	0.016867	Regular
Spata3	27.3982	2.09221	0.608912	3.43598	0.000590408	0.00463031	Promoter STE
Gins3	27.2907	1.67102	0.599349	2.78806	0.00530253	0.0289661	Regular
Foxr1	26.8191	2.34857	0.646715	3.63154	0.000281738	0.00250283	Regular
Zfp970	26.5024	1.85629	0.615822	3.01433	0.00257549	0.0160825	Regular
Adamts9	26.5016	1.93634	0.623592	3.10515	0.00190185	0.0124459	Regular
Tmprss11e	26.026	1.98638	0.642769	3.09034	0.00199925	0.0129898	Regular
Ssu2	25.1846	3.48693	0.777653	4.48392	7.32841e-06	0.000103825	Regular
Crispld1	25.1353	2.55674	0.664543	3.84736	0.000119396	0.00119714	Regular
Sirpb1b	24.3684	1.69632	0.634889	2.67184	0.0075437	0.0381168	Regular
Cyp4a29	23.7725	1.84577	0.669435	2.7572	0.00582988	0.0311909	Regular
Dgkg	22.8933	1.75749	0.657895	2.67139	0.00755387	0.0381505	Regular
Npy6r	22.6896	2.51902	0.694626	3.62644	0.00028736	0.00254037	Regular
Adamts19	22.1789	1.78781	0.679512	2.63103	0.0085127	0.0418688	Regular
Pclo	21.8001	3.98654	0.875829	4.55174	5.32044e-06	7.74909e-05	Regular
Olfr18	21.7015	1.7471	0.684364	2.55288	0.0106838	0.0499782	Regular
Rxra	21.5475	4.30648	0.93239	4.61876	3.86045e-06	5.89828e-05	Promoter STE
Phactr1	20.9908	2.52567	0.731865	3.45101	0.000558503	0.00442361	Promoter STE
Cstdc2	20.644	1.87631	0.685266	2.73807	0.00618008	0.0325065	Regular
H2al2a	20.5286	2.35324	0.759255	3.0994	0.0019391	0.0126668	Regular
Dsg1c	20.2743	2.46676	0.734632	3.35782	0.000785596	0.00590225	Distal STE
Klrg1	20.2009	2.77887	0.803229	3.45962	0.000540944	0.00429801	Regular
Rhod	19.9289	1.91644	0.702633	2.72751	0.00638137	0.0333617	Promoter STE
Cntn2	19.66	2.01082	0.72418	2.77668	0.00549167	0.0297757	Regular
Adig	19.5607	2.69909	0.772342	3.49468	0.000474633	0.00385538	Regular
Abhd16b	19.4728	3.51437	0.852626	4.12182	3.75883e-05	0.000443298	Promoter STE
Kmo	18.8438	2.34189	0.779673	3.00368	0.00266739	0.0165898	Distal STE
Sptlc3	18.8144	2.49135	0.786669	3.16696	0.00154042	0.0105028	Regular
Trabd2b	18.8008	2.81579	0.797565	3.53048	0.000414805	0.00344113	Regular
Hao2	18.7575	3.45539	0.861316	4.01176	6.02677e-05	0.00066883	Regular
Smok3c	18.7543	3.01366	0.85366	3.53028	0.000415118	0.00344113	Regular
Tectb	18.5041	3.44	0.86197	3.99086	6.58333e-05	0.000720337	Regular
Arl15	18.1711	2.26369	0.760616	2.97613	0.00291915	0.0179005	Regular
Spink4	18.0992	2.93214	0.83044	3.53082	0.000414266	0.00343929	Regular
Ms4a6d	18.0832	2.75155	0.806122	3.41331	0.000641785	0.00497247	Regular
Defb42	18.0258	3.39869	0.869692	3.90792	9.30922e-05	0.00096939	Regular
Adgrb1	17.3251	3.09249	0.845801	3.65628	0.000255903	0.00229955	Regular
Ehd3	17.2314	2.03078	0.758582	2.67707	0.00742696	0.0376415	Regular
Rassf8	16.6095	3.26233	0.888226	3.67286	0.000239852	0.00217548	Regular
Zfp971	15.6835	2.70794	0.846214	3.20006	0.00137397	0.00951662	Regular
Otogl	15.5967	3.469	0.955653	3.62998	0.000283441	0.00251387	Regular
Klrb1	15.5683	3.82024	1.05149	3.63318	0.000279947	0.00248895	Regular
Hivep3	15.2354	2.28528	0.830631	2.75126	0.00593662	0.0315874	Regular
Ttll2	14.9088	2.86247	0.912844	3.13578	0.001714	0.0114834	Regular
Tmprss11g	14.5044	2.37975	0.853853	2.78707	0.00531863	0.029025	Regular
Magea4	14.2677	2.54246	0.893897	2.84424	0.00445171	0.0251653	Regular
Cav3	14.1504	4.09402	1.1046	3.70635	0.000210271	0.00194229	Regular
Cpxm1	14.0573	2.31272	0.868694	2.66229	0.00776099	0.0388905	Promoter STE
Zdhhc18	13.9845	2.98486	0.934232	3.19499	0.00139837	0.00966701	Distal STE
Ms4a18	12.9429	3.96648	1.12076	3.53909	0.00040151	0.00335638	Regular
Gabrr1	12.2131	4.49008	1.27952	3.50919	0.000449473	0.00367564	Regular
Panx1	12.213	4.49007	1.27851	3.51195	0.000444837	0.00365416	Regular
Krtap17-1	12.1843	5.52154	1.63876	3.36933	0.000753515	0.00571554	Regular
Cldn14	11.764	3.37439	1.07055	3.15201	0.00162151	0.0109802	Distal STE
Ly6g6c	11.7499	3.81787	1.14518	3.33386	0.000856492	0.00635178	Promoter STE
Ceacam16	11.5696	2.97609	1.01686	2.92675	0.00342519	0.020396	Regular
Vmn1r226	10.781	4.30156	1.3078	3.28917	0.00100484	0.00731271	Regular
Olfr389	10.6009	2.84229	1.06287	2.67417	0.00749143	0.037923	Regular
Grm4	10.585	2.84946	1.06352	2.67928	0.00737803	0.0374532	Distal STE
Wbp2nl	10.5698	2.8583	1.11605	2.5611	0.0104342	0.0490844	Distal STE
Olfr437	10.3622	3.15253	1.10762	2.84622	0.0044241	0.0250584	Distal STE
Hrh1	9.5875	4.12313	1.3472	3.06052	0.00220951	0.0141204	Distal STE
Col6a6	9.37859	3.45549	1.20738	2.86198	0.00421004	0.0241215	Regular
Mpzl1	9.36324	3.46482	1.2165	2.84817	0.0043971	0.0249444	Regular
Colq	9.16903	2.95396	1.14747	2.57433	0.0100434	0.0476877	Distal STE
Cmya5	9.15463	3.40411	1.24913	2.72519	0.0064264	0.0335273	Regular
Bik	9.14014	3.41478	1.21643	2.8072	0.00499741	0.0276314	Regular
Chrna4	9.13938	3.4145	1.23087	2.77405	0.00553635	0.0299287	Regular
Prss51	9.12555	3.4244	1.22689	2.79113	0.00525251	0.0288082	Promoter STE
Fxyd2	9.09695	5.08121	1.69571	2.9965	0.00273099	0.0169082	Regular
Lyplal1	9.09567	4.05639	1.37281	2.9548	0.00312873	0.0189724	Regular
Vmn1r25	8.90169	3.37286	1.22841	2.7457	0.00603822	0.0319607	Regular
Down-regulated genes (Setd1bKO vs Control)
	baseMean	log2FoldChange	lfcSE	stat	pvalue	padj	Status
Hectd4	12911.9	-0.596502	0.0809374	-7.36992	1.70734e-13	1.12881e-11	Regular
Adcy10	8017.59	-0.582714	0.100543	-5.79565	6.80552e-09	1.94349e-07	Promoter STE
Rnf40	7255	-0.713246	0.0870603	-8.19255	2.55743e-16	2.426e-14	Promoter STE
Cog6	6343.04	-0.57172	0.0920639	-6.21004	5.29721e-10	1.88232e-08	Regular
Usp32	5432.74	-0.911483	0.0891502	-10.2241	1.54615e-24	3.66672e-22	Promoter STE
Hsp90b1	5331.83	-0.658745	0.0887778	-7.42016	1.1698e-13	8.07682e-12	Promoter STE
Dnah2	5297.62	-0.523415	0.0909132	-5.75731	8.54668e-09	2.37846e-07	Promoter STE
Cltc	5108.12	-0.5853	0.0934875	-6.26074	3.83163e-10	1.38408e-08	Promoter STE
Lmntd2	4958.23	-0.756635	0.0867884	-8.71816	2.8276e-18	3.38971e-16	Promoter STE
Fam186b	4751.26	-0.808862	0.0882597	-9.16456	4.97484e-20	7.14085e-18	Regular
Dennd4b	4722.81	-0.691442	0.0893909	-7.73504	1.0337e-14	8.17145e-13	Promoter STE
Espl1	4210.75	-1.08974	0.0905368	-12.0365	2.28553e-33	1.38516e-30	Regular
Shcbp1l	4181.79	-0.719497	0.0923908	-7.78753	6.83298e-15	5.52155e-13	Regular
Plk1	4159.96	-0.583339	0.0897963	-6.49625	8.23494e-11	3.30276e-09	Promoter STE
Sppl2b	3676.4	-0.71499	0.0933679	-7.65777	1.89187e-14	1.42334e-12	Regular
CK137956	3572.14	-0.557668	0.0958436	-5.81852	5.93713e-09	1.73177e-07	Promoter STE
Slc34a2	3514.37	-0.76898	0.100046	-7.68629	1.51457e-14	1.16356e-12	Regular
Slc2a3	3400.18	-2.28516	0.122722	-18.6207	2.1837e-77	5.9555e-74	Distal STE
Ankhd1	3211.17	-0.504414	0.0999179	-5.04829	4.45791e-07	8.88114e-06	Distal STE
Mrfap1	3156.89	-0.692924	0.0987537	-7.01669	2.27193e-12	1.24545e-10	Regular
Slc9a1	2904	-0.790262	0.09378	-8.42676	3.55362e-17	3.76373e-15	Distal STE
Fam50b	2781.15	-0.696845	0.0940829	-7.40671	1.29471e-13	8.88305e-12	Regular
Wdr19	2741.4	-0.581087	0.0957244	-6.07042	1.27574e-09	4.21729e-08	Regular
Ncapd2	2679.4	-0.614156	0.105502	-5.82128	5.83989e-09	1.71256e-07	Regular
Cdc20	2612.94	-0.598823	0.0997615	-6.00254	1.94252e-09	6.17813e-08	Regular
Uaca	2561.43	-0.507729	0.114076	-4.45079	8.55544e-06	0.000119963	Distal STE
Rfx8	2553.21	-1.01823	0.109271	-9.31839	1.18122e-20	1.86753e-18	Regular
N4bp2	2492.75	-0.692485	0.106335	-6.51228	7.40205e-11	3.00182e-09	Promoter STE
Pcnx3	2437.29	-0.623793	0.096186	-6.48528	8.85657e-11	3.52614e-09	Regular
Acyp1	2379.44	-0.648381	0.0966888	-6.70586	2.00228e-11	8.95199e-10	Promoter STE
Fam216a	2316.52	-0.695033	0.0987307	-7.03969	1.92669e-12	1.06691e-10	Promoter STE
Trim41	2307.9	-0.749171	0.0993519	-7.54058	4.67883e-14	3.44874e-12	Promoter STE
Tbc1d2	2225.13	-1.10885	0.0982051	-11.2912	1.45026e-29	5.8596e-27	Distal STE
Muc4	2215.25	-1.15425	0.25826	-4.46931	7.84717e-06	0.000110315	Distal STE
Setd1b	2198.37	-0.507119	0.0987462	-5.13558	2.81275e-07	5.9581e-06	Promoter STE
Fxr2	2099.61	-0.726166	0.101253	-7.1718	7.4017e-13	4.43655e-11	Regular
Fam98c	2009.13	-0.506237	0.10174	-4.97581	6.49763e-07	1.24574e-05	Regular
Pdzd8	1983.26	-0.505451	0.102992	-4.90765	9.21726e-07	1.68427e-05	Promoter STE
Baz2b	1971.87	-1.39553	0.101164	-13.7948	2.74101e-43	3.73771e-40	Regular
Sppl3	1965.72	-0.52211	0.107826	-4.84214	1.28449e-06	2.26374e-05	Regular
Gm2a	1940.22	-0.734275	0.11126	-6.59966	4.12107e-11	1.76301e-09	Distal STE
Grik5	1927.86	-0.548217	0.107072	-5.1201	3.0538e-07	6.41887e-06	Promoter STE
Diablo	1920.52	-0.522982	0.110619	-4.72776	2.27014e-06	3.69616e-05	Promoter STE
Rgsl1	1880.05	-0.746111	0.104128	-7.16531	7.76079e-13	4.62637e-11	Regular
Atxn7l3b	1857.08	-1.6773	0.126203	-13.2905	2.62725e-40	3.18452e-37	Promoter STE
Prpf8	1809.04	-0.996029	0.122365	-8.13983	3.95819e-16	3.65931e-14	Distal STE
Rif1	1800.85	-0.661748	0.102169	-6.47698	9.35759e-11	3.71207e-09	Regular
Fpgs	1778.32	-0.571322	0.102223	-5.589	2.28387e-08	5.87612e-07	Promoter STE
Nfxl1	1713.43	-0.830792	0.116876	-7.10831	1.17469e-12	6.70924e-11	Regular
Zscan2	1692.08	-0.764244	0.106904	-7.14888	8.74893e-13	5.13129e-11	Promoter STE
Gtf2b	1674.76	-0.630173	0.108369	-5.8151	6.05989e-09	1.75817e-07	Promoter STE
Srebf2	1655.33	-0.651788	0.106639	-6.1121	9.83255e-10	3.30041e-08	Promoter STE
Cdc25c	1638.72	-1.14347	0.113303	-10.0922	5.98029e-24	1.30478e-21	Promoter STE
1700017N19Rik	1633.01	-0.660245	0.111938	-5.8983	3.67267e-09	1.11602e-07	Promoter STE
Psip1	1578.46	-0.525316	0.112145	-4.68425	2.80985e-06	4.44242e-05	Promoter STE
Nup133	1570.01	-0.589671	0.115898	-5.08783	3.62176e-07	7.44063e-06	Regular
Klc4	1538.99	-0.579945	0.113349	-5.11647	3.11303e-07	6.50575e-06	Regular
Dzank1	1533.22	-0.526109	0.140817	-3.73611	0.000186889	0.00175505	Promoter STE
Slc27a1	1503.25	-0.954556	0.126833	-7.52612	5.22716e-14	3.77636e-12	Promoter STE
Alkbh5	1478.42	-0.616529	0.109666	-5.6219	1.88868e-08	4.90562e-07	Promoter STE
Wdr47	1460.23	-0.577006	0.107893	-5.34795	8.89537e-08	2.07794e-06	Regular
Trim44	1441.73	-0.766058	0.129289	-5.92517	3.11968e-09	9.58663e-08	Promoter STE
Krcc1	1431.04	-0.664485	0.107915	-6.15751	7.38998e-10	2.51144e-08	Distal STE
Igbp1b	1415.24	-0.505916	0.111761	-4.52676	5.98942e-06	8.61986e-05	Promoter STE
Hyou1	1409.88	-0.589621	0.130205	-4.52842	5.94275e-06	8.58669e-05	Regular
Ccdc191	1363.85	-0.67287	0.128862	-5.22162	1.77369e-07	3.9371e-06	Regular
Vwa3a	1361.86	-0.814042	0.122621	-6.63867	3.1652e-11	1.38117e-09	Promoter STE
Marchf7	1360.75	-0.726931	0.116048	-6.26403	3.75147e-10	1.35963e-08	Promoter STE
Dydc1	1355.2	-0.570658	0.128884	-4.42769	9.52486e-06	0.000132534	Promoter STE
Efhd2	1352.52	-0.747293	0.110202	-6.78113	1.19243e-11	5.65575e-10	Promoter STE
Wdr20	1310.67	-0.680881	0.11812	-5.7643	8.19962e-09	2.29358e-07	Promoter STE
Klf2	1270.81	-0.649916	0.115658	-5.61929	1.91741e-08	4.96842e-07	Promoter STE
Bbs2	1264.35	-0.776262	0.129503	-5.99418	2.04517e-09	6.4857e-08	Promoter STE
Aldh3b1	1254.23	-0.679817	0.114204	-5.95264	2.63853e-09	8.24749e-08	Distal STE
Pdcd11	1253.61	-0.913001	0.138213	-6.60577	3.95445e-11	1.7051e-09	Promoter STE
Hepacam	1252.28	-0.87961	0.11402	-7.71455	1.21406e-14	9.46015e-13	Distal STE
Wdr5	1219.48	-0.579453	0.114845	-5.04553	4.52277e-07	8.98705e-06	Regular
Ccdc136	1217.84	-0.630048	0.133766	-4.71007	2.47636e-06	3.98446e-05	Regular
AA467197	1207.11	-1.01342	0.118189	-8.57458	9.94512e-18	1.11928e-15	Promoter STE
Cbx7	1204.33	-1.32031	0.124467	-10.6077	2.7444e-26	7.67659e-24	Promoter STE
B4galt1	1153.69	-0.553503	0.129116	-4.28687	1.81211e-05	0.000234499	Promoter STE
Fam160b2	1145.99	-0.611712	0.124969	-4.89492	9.83446e-07	1.78807e-05	Distal STE
Lrrc10b	1133.55	-0.600727	0.128833	-4.66284	3.1188e-06	4.8535e-05	Promoter STE
Arf6	1129.66	-0.579434	0.115318	-5.02466	5.04319e-07	9.93071e-06	Promoter STE
Rcor1	1124.49	-0.524895	0.134074	-3.91496	9.04202e-05	0.000946165	Promoter STE
Usp54	1118.24	-0.592964	0.13085	-4.53164	5.85284e-06	8.49051e-05	Distal STE
Entpd6	1114.73	-0.877216	0.122902	-7.13753	9.50211e-13	5.48458e-11	Regular
Amfr	1112.38	-0.626322	0.125326	-4.99756	5.80602e-07	1.12102e-05	Promoter STE
Cdkl4	1097.25	-0.524133	0.126617	-4.13953	3.48025e-05	0.00041541	Promoter STE
Kif23	1087.68	-0.532831	0.11637	-4.57878	4.67688e-06	6.96817e-05	Promoter STE
Zbtb10	1087.49	-0.62969	0.120598	-5.22141	1.77565e-07	3.9371e-06	Promoter STE
Thrap3	1079.32	-0.768598	0.117199	-6.55804	5.45185e-11	2.25281e-09	Promoter STE
Baz1b	1071.71	-0.645767	0.14661	-4.40465	1.05955e-05	0.000144845	Regular
Rhobtb2	1070.64	-1.52306	0.138608	-10.9883	4.35228e-28	1.39644e-25	Regular
Pla2g7	1056.11	-0.882957	0.126049	-7.00487	2.47215e-12	1.33508e-10	Distal STE
Heatr5a	1055.86	-0.801829	0.117732	-6.8106	9.71892e-12	4.77584e-10	Regular
Pxt1	1039.64	-1.1879	0.128966	-9.21094	3.23269e-20	4.83088e-18	Distal STE
Chchd2	1027.23	-0.522837	0.137461	-3.80353	0.000142649	0.0013954	Regular
Ecd	1004.09	-1.05874	0.136232	-7.77159	7.75052e-15	6.21695e-13	Regular
Plekhh2	994.784	-0.518151	0.12249	-4.23015	2.3354e-05	0.000292837	Distal STE
Adgrf3	994.176	-1.502	0.144801	-10.3728	3.29702e-25	8.17437e-23	Regular
Camta1	986.478	-0.594633	0.123359	-4.82035	1.43309e-06	2.47367e-05	Regular
Tmem115	986.463	-0.666606	0.124007	-5.37555	7.63479e-08	1.80277e-06	Promoter STE
Cep44	977.984	-0.766708	0.131292	-5.83971	5.22919e-09	1.56288e-07	Distal STE
Irak3	977.365	-0.569422	0.119977	-4.74608	2.07394e-06	3.41762e-05	Distal STE
Man1b1	973.377	-0.524406	0.120239	-4.36137	1.29253e-05	0.000172374	Promoter STE
Stmn1	962.559	-0.86299	0.137161	-6.29179	3.13836e-10	1.15663e-08	Distal STE
Ngfr	955.656	-0.624249	0.124888	-4.99847	5.77866e-07	1.11772e-05	Distal STE
Kcnj9	950.243	-0.518578	0.122406	-4.23655	2.26985e-05	0.000286305	Promoter STE
Kdm5c	949.504	-0.812096	0.133597	-6.0787	1.21158e-09	4.01737e-08	Regular
Rgl2	944.74	-0.917905	0.153686	-5.9726	2.33509e-09	7.34105e-08	Promoter STE
Lmtk2	926.306	-1.1814	0.134475	-8.78524	1.56037e-18	1.99349e-16	Regular
Alx1	921.306	-0.523824	0.129267	-4.05227	5.07222e-05	0.000573397	Promoter STE
Rsph6a	918.48	-0.578501	0.126724	-4.56505	4.99385e-06	7.35195e-05	Promoter STE
Slc2a8	915	-0.649526	0.155858	-4.16743	3.08053e-05	0.00037298	Regular
Cntn6	909.624	-0.668407	0.131619	-5.07836	3.80704e-07	7.77733e-06	Distal STE
Speer2	905.38	-0.549397	0.129726	-4.23505	2.28505e-05	0.000287516	Promoter STE
Smco4	904.879	-0.508063	0.150212	-3.38231	0.000718786	0.00548722	Distal STE
Aldh3b2	904.375	-0.708368	0.124064	-5.70969	1.13183e-08	3.09453e-07	Distal STE
Cntd1	889.292	-0.555789	0.127034	-4.37511	1.21372e-05	0.000163867	Promoter STE
Sfswap	875.925	-0.740868	0.156716	-4.72746	2.27346e-06	3.69616e-05	Regular
Kdm2b	875.491	-0.526719	0.139972	-3.76303	0.000167864	0.00160212	Promoter STE
Sprtn	871.2	-1.13548	0.130808	-8.68052	3.93961e-18	4.62121e-16	Promoter STE
Atp6v1g1	870.713	-0.535016	0.126657	-4.22413	2.39861e-05	0.000300074	Regular
Spats2	869.459	-0.790288	0.125976	-6.27334	3.53373e-10	1.28498e-08	Regular
Ier5	869.112	-0.694345	0.129695	-5.35367	8.61895e-08	2.02202e-06	Promoter STE
Ptpn20	858.93	-1.56578	0.136843	-11.4421	2.57462e-30	1.27666e-27	Distal STE
Fam107b	858.721	-0.502998	0.128715	-3.90784	9.31268e-05	0.00096939	Promoter STE
Ptprf	849.429	-0.970217	0.129888	-7.46966	8.04001e-14	5.73258e-12	Regular
Rpl13a	844.376	-0.572428	0.132802	-4.3104	1.62958e-05	0.000213155	Promoter STE
Stk4	837.268	-0.989729	0.134317	-7.36861	1.72421e-13	1.1331e-11	Promoter STE
Rassf7	826.552	-1.62707	0.144418	-11.2664	1.92312e-29	7.23426e-27	Promoter STE
Bnc2	810.441	-1.15789	0.132424	-8.74379	2.25412e-18	2.76294e-16	Regular
Rnf166	806.752	-0.530881	0.139857	-3.79589	0.000147117	0.00143551	Regular
Tub	797.017	-0.502701	0.12792	-3.9298	8.50164e-05	0.000900431	Distal STE
Stk11ip	788.655	-0.707573	0.145846	-4.85151	1.22523e-06	2.17687e-05	Regular
Klhl28	786.889	-0.634526	0.129341	-4.90582	9.30374e-07	1.69723e-05	Promoter STE
Prdx5	783.258	-0.817931	0.130171	-6.2835	3.31042e-10	1.20791e-08	Regular
Nprl2	776.767	-0.56098	0.138268	-4.0572	4.9664e-05	0.000562601	Promoter STE
Mt2	772.693	-0.71112	0.131784	-5.39613	6.80954e-08	1.63624e-06	Regular
Xpot	770.772	-0.818568	0.145497	-5.62601	1.84427e-08	4.8017e-07	Regular
Prr14	768.762	-0.589878	0.141356	-4.17299	3.00624e-05	0.000364803	Promoter STE
Acadsb	765.491	-0.545733	0.148588	-3.6728	0.000239903	0.00217548	Promoter STE
Cox5b	755.515	-0.512139	0.132219	-3.87342	0.00010732	0.00109416	Regular
Ncln	736.99	-0.74171	0.13769	-5.3868	7.17213e-08	1.70459e-06	Distal STE
Aggf1	733.927	-0.500037	0.133842	-3.73604	0.000186944	0.00175505	Regular
Stard3	712.743	-0.716368	0.138214	-5.18303	2.18314e-07	4.76317e-06	Distal STE
Idi1	709.676	-0.606901	0.139015	-4.36573	1.26698e-05	0.000169588	Regular
Cdc42ep3	709.253	-0.773693	0.136715	-5.65916	1.52118e-08	4.03761e-07	Promoter STE
Rabggta	707.366	-1.02931	0.147513	-6.97775	2.99942e-12	1.58071e-10	Regular
Ptprj	706.347	-0.504077	0.135327	-3.72488	0.00019541	0.00182199	Promoter STE
Abca5	693.242	-0.59108	0.144781	-4.08257	4.45397e-05	0.000512536	Regular
4933405L10Rik	693.14	-0.579207	0.154393	-3.75151	0.000175774	0.00166886	Promoter STE
Coro7	690.355	-0.597826	0.135337	-4.4173	9.99407e-06	0.000138357	Regular
Znhit3	688.846	-0.506083	0.141517	-3.57612	0.00034873	0.0029861	Promoter STE
Prss42	683.554	-1.10094	0.140223	-7.85137	4.11519e-15	3.40096e-13	Regular
H1f10	679.222	-0.514759	0.136473	-3.77187	0.000162025	0.00155778	Promoter STE
Zbtb40	674.613	-0.759167	0.135908	-5.58589	2.32503e-08	5.96794e-07	Regular
Dhx36	670.92	-0.984361	0.136951	-7.1877	6.58905e-13	3.99333e-11	Regular
Apba3	665.688	-0.974858	0.157604	-6.1855	6.19049e-10	2.16449e-08	Distal STE
Fry	664.244	-1.29992	0.138883	-9.35987	7.98357e-21	1.31959e-18	Regular
Fam227a	662.997	-0.769656	0.160454	-4.79673	1.61276e-06	2.75762e-05	Promoter STE
Lemd3	649.145	-0.558707	0.142291	-3.9265	8.61899e-05	0.000911091	Promoter STE
Ndufa2	645.483	-0.612422	0.178265	-3.43545	0.000591574	0.00463612	Regular
Kdm6b	645.032	-0.598325	0.158019	-3.78642	0.000152832	0.00148068	Promoter STE
Gtpbp1	643.978	-0.630308	0.150363	-4.19191	2.76613e-05	0.0003402	Promoter STE
Cmpk2	642.781	-0.572677	0.145557	-3.93438	8.34113e-05	0.00088515	Regular
Qk	639.996	-1.53827	0.147505	-10.4286	1.83599e-25	4.65787e-23	Promoter STE
Lzic	633.093	-0.617598	0.140102	-4.40819	1.0424e-05	0.000143038	Distal STE
Ppfia4	632.722	-0.547731	0.154202	-3.55204	0.000382261	0.00321518	Regular
Ring1	630.802	-0.560534	0.148071	-3.78559	0.000153344	0.00148301	Promoter STE
Emc7	630.744	-0.554039	0.138873	-3.98954	6.62018e-05	0.000722919	Regular
Cdca4	630.274	-0.629641	0.141641	-4.44534	8.77543e-06	0.00012289	Promoter STE
Rmdn3	627.659	-0.683985	0.14358	-4.7638	1.89981e-06	3.19337e-05	Regular
Pbxip1	626.04	-1.32857	0.155076	-8.56725	1.05983e-17	1.17976e-15	Promoter STE
Usf3	619.644	-0.508537	0.143002	-3.55615	0.000376324	0.00317749	Distal STE
Safb	618.404	-0.541864	0.172201	-3.14669	0.00165131	0.0111198	Promoter STE
B4galnt3	615.077	-0.562165	0.145612	-3.86072	0.000113055	0.00114302	Regular
Maml1	609.942	-0.671668	0.154477	-4.34802	1.37373e-05	0.000182312	Regular
Wdr34	608.912	-0.85123	0.142522	-5.97262	2.3347e-09	7.34105e-08	Promoter STE
Anxa2	605.724	-0.57152	0.141716	-4.03285	5.51041e-05	0.000618806	Distal STE
Tmc1	602.291	-0.979886	0.156907	-6.24502	4.23758e-10	1.52065e-08	Distal STE
Bdp1	592.749	-0.646676	0.180356	-3.58556	0.00033636	0.00288926	Promoter STE
2810021J22Rik	584.945	-0.777539	0.152543	-5.0972	3.44719e-07	7.10876e-06	Regular
Rin1	584.117	-0.696667	0.143622	-4.85069	1.2303e-06	2.18234e-05	Promoter STE
Cib4	578.144	-0.695903	0.157752	-4.41138	1.02712e-05	0.000141119	Regular
Rrp9	577.474	-0.530587	0.149679	-3.54483	0.000392863	0.00329166	Distal STE
Ppid	571.601	-0.617725	0.151275	-4.08345	4.43719e-05	0.000511143	Regular
Megf8	571.144	-0.571408	0.149641	-3.81851	0.00013426	0.00132427	Regular
1110004F10Rik	567.623	-0.558561	0.14601	-3.8255	0.000130509	0.00129443	Promoter STE
Col14a1	563.704	-0.625834	0.147177	-4.25225	2.11637e-05	0.000269399	Regular
Mplkip	560.899	-0.565257	0.151322	-3.73545	0.000187381	0.00175619	Promoter STE
Commd3	560.397	-0.570565	0.145189	-3.92982	8.50103e-05	0.000900431	Promoter STE
Slc39a3	559.633	-0.57277	0.147305	-3.88832	0.000100939	0.00103686	Regular
H2ax	558.687	-0.540061	0.156924	-3.44155	0.000578387	0.00454911	Promoter STE
Per2	558.033	-1.98338	0.346158	-5.72969	1.00617e-08	2.7648e-07	Distal STE
Tchp	556.49	-0.607111	0.170915	-3.55212	0.000382134	0.00321518	Distal STE
Elmo3	556.369	-0.661464	0.152377	-4.34097	1.41852e-05	0.000188028	Regular
Tbcel	555.906	-0.538591	0.146435	-3.67802	0.000235049	0.00213857	Promoter STE
Rhov	553.983	-1.14749	0.148432	-7.73073	1.06928e-14	8.39196e-13	Regular
Slc25a10	549.137	-0.633925	0.150274	-4.21846	2.45974e-05	0.000306666	Regular
Exosc3	540.878	-0.565106	0.154427	-3.65938	0.000252831	0.00227381	Promoter STE
Prkab2	540.45	-0.587332	0.156163	-3.76101	0.000169231	0.00161235	Regular
Cdk17	539.057	-1.61795	0.174497	-9.27203	1.82635e-20	2.80615e-18	Distal STE
Col20a1	537.996	-0.515428	0.150993	-3.41359	0.000641132	0.00497247	Regular
Olfr701	525.754	-1.46828	0.15704	-9.34972	8.78808e-21	1.40984e-18	Promoter STE
1700020L24Rik	525.433	-0.549759	0.170538	-3.22368	0.00126556	0.008877	Promoter STE
Tgfbr3	523.589	-1.40995	0.157212	-8.96847	3.00674e-19	4.10007e-17	Regular
Trim52	523.042	-0.513152	0.174762	-2.93628	0.00332173	0.0199103	Regular
Gstcd	522.323	-0.561861	0.148471	-3.78432	0.000154127	0.00148926	Regular
Atp6v1b1	521.145	-1.8743	0.164423	-11.3992	4.21797e-30	1.84055e-27	Regular
Brd1	518.575	-0.882887	0.158093	-5.58461	2.34227e-08	5.99808e-07	Regular
Igfbp4	518.035	-0.50583	0.154123	-3.28198	0.00103079	0.00748901	Regular
Klkb1	517.663	-1.54335	0.180795	-8.53647	1.38389e-17	1.50969e-15	Distal STE
H2-M5	516.904	-1.07824	0.176872	-6.09617	1.0864e-09	3.62845e-08	Regular
Kif19a	516.695	-0.680255	0.155096	-4.38602	1.15445e-05	0.000156445	Regular
Prex1	516.246	-1.59544	0.163635	-9.74997	1.84528e-22	3.53162e-20	Regular
Gml2	514.644	-1.03868	0.157413	-6.59841	4.15595e-11	1.76409e-09	Promoter STE
Ndufb7	513.411	-0.506514	0.154482	-3.27879	0.00104254	0.00754834	Regular
Rasip1	510.913	-0.52392	0.179584	-2.91741	0.00352947	0.0209483	Promoter STE
A2m	500.501	-1.26899	0.161193	-7.8725	3.47621e-15	2.89481e-13	Regular
Xrcc4	500.064	-0.606031	0.152891	-3.96381	7.37616e-05	0.00079591	Distal STE
Wdr46	494.532	-0.501103	0.155682	-3.21877	0.00128742	0.00900865	Regular
Tspyl5	494.327	-0.583568	0.158681	-3.67761	0.000235429	0.00214024	Promoter STE
Fbn1	492.092	-0.773717	0.164692	-4.69796	2.62767e-06	4.16848e-05	Regular
Cstf2t	490.013	-0.701061	0.155616	-4.50506	6.63533e-06	9.48688e-05	Regular
Lrrc52	489.857	-0.591458	0.160151	-3.69313	0.00022151	0.00202893	Promoter STE
Sh3tc2	489.042	-1.15223	0.154994	-7.43401	1.05357e-13	7.36759e-12	Distal STE
Gabarapl2	483.706	-0.570278	0.161964	-3.52101	0.000429909	0.00354969	Regular
Mrps28	483.685	-0.841342	0.155789	-5.40054	6.64415e-08	1.60002e-06	Distal STE
Slc35f5	482.96	-0.516087	0.154919	-3.33134	0.000864287	0.00640088	Regular
Fam3b	466.111	-0.719706	0.159574	-4.51016	6.47775e-06	9.28591e-05	Distal STE
Trappc8	464.017	-1.33848	0.159939	-8.36872	5.82479e-17	6.05168e-15	Regular
Bola1	463.798	-0.655137	0.158809	-4.12532	3.70224e-05	0.00043757	Distal STE
Pbk	462.98	-0.793535	0.161667	-4.90846	9.17927e-07	1.68297e-05	Regular
Nid2	461.761	-0.507396	0.163388	-3.10547	0.00189978	0.0124459	Regular
Slc35e2	460.041	-0.737063	0.161767	-4.55633	5.20541e-06	7.61204e-05	Promoter STE
Arhgap10	459.538	-0.670247	0.166864	-4.01673	5.90108e-05	0.000657558	Regular
Cic	458.21	-0.679555	0.159381	-4.26373	2.01044e-05	0.000257115	Promoter STE
Pi16	455.108	-1.04313	0.168011	-6.20869	5.34265e-10	1.89231e-08	Distal STE
Gnai2	449.938	-0.723939	0.160161	-4.52009	6.18146e-06	8.88453e-05	Promoter STE
Tmem243	448.752	-0.682802	0.162432	-4.20361	2.62696e-05	0.000324915	Promoter STE
Cdk20	447.583	-0.560269	0.163011	-3.43699	0.000588212	0.00461641	Regular
Ppie	447.364	-0.707356	0.164369	-4.30346	1.68154e-05	0.000219163	Regular
Runx3	444.673	-0.53114	0.166898	-3.18243	0.00146047	0.0100329	Regular
Ssr2	441.953	-0.666608	0.172617	-3.86177	0.00011257	0.00114023	Distal STE
Tchh	441.43	-1.69663	0.19787	-8.57449	9.95232e-18	1.11928e-15	Promoter STE
BC005624	439.82	-0.848345	0.183236	-4.62978	3.66046e-06	5.64011e-05	Distal STE
Cox6c	436.196	-0.509702	0.180302	-2.82693	0.00469963	0.026278	Regular
Tedc1	433.776	-0.658656	0.166241	-3.96205	7.43096e-05	0.000801031	Promoter STE
Cyp11b1	433.311	-0.961312	0.175313	-5.48341	4.17206e-08	1.02507e-06	Regular
Rasgrf1	431.765	-1.56553	0.170523	-9.1808	4.27912e-20	6.22412e-18	Regular
Nup210	430.972	-1.13168	0.16167	-6.99994	2.5608e-12	1.37615e-10	Regular
Tmem130	430.244	-1.73679	0.213529	-8.13373	4.16293e-16	3.81625e-14	Distal STE
Lrrc58	429.939	-0.895318	0.161069	-5.5586	2.71955e-08	6.93166e-07	Distal STE
H3f4	429.46	-0.514771	0.164333	-3.13249	0.00173328	0.0115576	Promoter STE
Ube2c	425.074	-0.630278	0.172892	-3.64549	0.000266878	0.00238051	Promoter STE
Ranbp1	418.832	-0.758058	0.183653	-4.12767	3.66463e-05	0.000434538	Regular
Cacng8	418.408	-1.04989	0.167087	-6.28348	3.31072e-10	1.20791e-08	Promoter STE
Kif13a	415.243	-2.18906	0.173175	-12.6407	1.25866e-36	1.14423e-33	Regular
Trp53i13	407.791	-0.513796	0.164952	-3.11482	0.00184054	0.012132	Distal STE
Ip6k2	406.973	-0.688164	0.172455	-3.99039	6.59655e-05	0.00072106	Promoter STE
Jph4	404.852	-1.39673	0.171184	-8.15925	3.37102e-16	3.14311e-14	Distal STE
Tdrd5	404.306	-0.782189	0.164723	-4.74851	2.04922e-06	3.39226e-05	Promoter STE
Lrat	402.735	-2.42471	0.189416	-12.801	1.61938e-37	1.60598e-34	Promoter STE
Ttc30b	401.422	-0.832791	0.16864	-4.93829	7.88123e-07	1.47726e-05	Promoter STE
Snapc1	395.46	-0.606083	0.171412	-3.53583	0.000406498	0.00338769	Promoter STE
Dnajb2	395.097	-0.539811	0.18023	-2.99512	0.00274333	0.016975	Promoter STE
Necab2	394.596	-0.521989	0.171903	-3.03653	0.00239319	0.0151172	Distal STE
Kmt2c	393.57	-0.539644	0.186335	-2.8961	0.00377833	0.022077	Distal STE
Sos1	391.302	-0.533243	0.176027	-3.02932	0.00245105	0.0154201	Distal STE
Hspb6	388.866	-0.606262	0.170252	-3.56096	0.000369503	0.00312958	Promoter STE
Ddx23	386.611	-0.808269	0.1703	-4.74614	2.07331e-06	3.41762e-05	Distal STE
Pak1ip1	385.323	-0.75869	0.173145	-4.38183	1.17689e-05	0.000159289	Regular
Fam32a	383.682	-0.607907	0.168448	-3.60887	0.000307533	0.00269418	Regular
Ogfod2	383.186	-0.602131	0.194774	-3.09144	0.00199188	0.0129496	Regular
Slc12a5	379.484	-0.688036	0.174392	-3.94535	7.96847e-05	0.00085204	Promoter STE
Rps17	373.628	-0.711052	0.200368	-3.54873	0.000387101	0.00325087	Regular
Pura	372.836	-0.748129	0.173482	-4.31243	1.61468e-05	0.00021146	Promoter STE
Scn2a	370.884	-0.752106	0.17067	-4.40679	1.04914e-05	0.000143783	Regular
1810037I17Rik	370.159	-0.823749	0.170933	-4.81914	1.44176e-06	2.48078e-05	Promoter STE
2410004B18Rik	366.943	-0.527355	0.173968	-3.03133	0.00243479	0.0153267	Promoter STE
Ppan	366.577	-0.508553	0.179114	-2.83927	0.00452169	0.0254657	Regular
Bub1b	364.487	-0.784684	0.186064	-4.21728	2.47269e-05	0.000307929	Regular
Mmut	363.285	-1.01829	0.205471	-4.95587	7.20092e-07	1.3638e-05	Regular
Kdm7a	362.384	-0.857422	0.178886	-4.79312	1.64203e-06	2.7989e-05	Promoter STE
Vwa1	361.296	-0.748153	0.172559	-4.33564	1.45336e-05	0.000191714	Regular
Jakmip1	360.906	-1.41683	0.191414	-7.40192	1.34229e-13	9.1519e-12	Regular
Gclm	359.833	-0.550299	0.176779	-3.11291	0.0018525	0.0121887	Distal STE
Mrpl20	356.654	-0.842637	0.182964	-4.60548	4.11515e-06	6.20914e-05	Regular
Pla2g3	355.03	-0.715604	0.193764	-3.69317	0.000221476	0.00202893	Regular
Celsr3	353.286	-0.837939	0.197352	-4.24592	2.17701e-05	0.000276152	Promoter STE
Ofd1	352.765	-0.521529	0.179906	-2.8989	0.00374479	0.0219281	Regular
Polr3f	351.397	-0.609723	0.176952	-3.4457	0.000569588	0.00449287	Promoter STE
Aida	351.365	-0.531658	0.180569	-2.94435	0.0032363	0.0195378	Regular
Nup107	350.436	-0.578079	0.182518	-3.16725	0.00153889	0.0104989	Distal STE
Gpr179	349.685	-0.531816	0.188515	-2.82108	0.00478628	0.0266668	Regular
Rap1gap2	348.821	-0.745615	0.182378	-4.0883	4.34546e-05	0.000503769	Regular
Yipf4	348.375	-0.634029	0.179233	-3.53746	0.000403995	0.00337457	Distal STE
Cnnm4	347.851	-0.706378	0.188795	-3.74151	0.000182919	0.00172618	Promoter STE
Ccdc12	347.674	-0.522886	0.175309	-2.98265	0.00285763	0.0175825	Regular
Zscan18	347.211	-0.730565	0.211566	-3.45313	0.000554116	0.00439306	Promoter STE
Tnc	346.705	-0.752911	0.180425	-4.17299	3.0063e-05	0.000364803	Distal STE
Adcy2	344.712	-0.829566	0.208702	-3.97489	7.04118e-05	0.000765062	Regular
Nsf	343.254	-0.720954	0.196755	-3.66422	0.00024809	0.00224339	Regular
Tmed8	342.415	-0.64741	0.189413	-3.41797	0.000630899	0.00489856	Promoter STE
Mical3	341.716	-1.46327	0.205911	-7.10633	1.19166e-12	6.77073e-11	Distal STE
Bloc1s4	339.684	-0.570417	0.181457	-3.14353	0.00166924	0.0112336	Regular
Nsun7	338.988	-0.641852	0.183016	-3.50708	0.000453047	0.00370209	Promoter STE
Topors	337.188	-0.65848	0.17783	-3.70287	0.000213173	0.00196411	Promoter STE
Zbed6	337.096	-0.5633	0.19763	-2.85028	0.00436814	0.0248191	Promoter STE
0610030E20Rik	334.721	-0.947105	0.181219	-5.2263	1.7294e-07	3.85807e-06	Promoter STE
Zfp367	334.718	-1.18251	0.180515	-6.55076	5.72436e-11	2.34763e-09	Promoter STE
Rrm2	334.528	-0.601169	0.179216	-3.35443	0.000795286	0.00595409	Regular
Lsg1	332.93	-0.516711	0.189181	-2.73131	0.00630828	0.0330692	Regular
Rnf113a2	330.645	-0.712954	0.182388	-3.909	9.26786e-05	0.000966569	Promoter STE
Med4	326.549	-0.697313	0.180044	-3.87301	0.000107498	0.00109496	Regular
Abcg2	326.464	-1.50715	0.186446	-8.08357	6.29003e-16	5.6709e-14	Promoter STE
Alg8	324.098	-0.529326	0.187423	-2.82424	0.00473934	0.0264593	Regular
Sema5b	324.003	-0.621062	0.19148	-3.24348	0.00118081	0.00838088	Distal STE
Dnajb1	321.84	-0.714132	0.201104	-3.55105	0.000383691	0.00322472	Promoter STE
Serhl	319.104	-1.57483	0.195333	-8.06229	7.4881e-16	6.68712e-14	Distal STE
Nkain1	318.554	-0.671336	0.187422	-3.58194	0.000341046	0.00292418	Distal STE
Fanci	317.557	-1.53195	0.191796	-7.98739	1.37824e-15	1.20281e-13	Distal STE
Slc25a31	313.535	-1.43416	0.195173	-7.34814	2.00987e-13	1.28974e-11	Promoter STE
Psmb1	311.37	-0.877098	0.184949	-4.74237	2.11231e-06	3.46514e-05	Promoter STE
Mtr	311.009	-0.769202	0.184867	-4.16085	3.17066e-05	0.000383043	Regular
Cops7b	309.404	-0.756499	0.195438	-3.87079	0.000108482	0.00110291	Promoter STE
Dct	306.797	-0.661325	0.18432	-3.58792	0.000333322	0.00286994	Distal STE
Tspoap1	304.296	-1.16073	0.199323	-5.82334	5.76826e-09	1.69612e-07	Promoter STE
Elfn2	303.071	-1.03214	0.210763	-4.89717	9.7228e-07	1.77072e-05	Distal STE
Wdr95	298.851	-1.24246	0.192983	-6.43818	1.20916e-10	4.76199e-09	Promoter STE
Ttf1	298.31	-0.769995	0.196635	-3.91586	9.00833e-05	0.000944014	Promoter STE
Ncstn	296.629	-0.981163	0.195589	-5.01646	5.2633e-07	1.02714e-05	Regular
Tarbp2	296.167	-0.529811	0.195365	-2.7119	0.00668983	0.0346202	Regular
Rufy1	296.001	-0.762775	0.190385	-4.00648	6.16305e-05	0.000680597	Regular
Icosl	295.731	-1.19867	0.197191	-6.07873	1.21141e-09	4.01737e-08	Regular
Cdk2ap1	293.589	-1.28546	0.194712	-6.60185	4.06069e-11	1.74402e-09	Regular
Ythdf1	293.477	-0.688828	0.19809	-3.47735	0.000506396	0.00406912	Regular
Lmln	292.874	-0.540671	0.186972	-2.89172	0.00383139	0.0223154	Promoter STE
Arhgap22	291.821	-0.590313	0.226286	-2.60871	0.00908855	0.0440549	Regular
Enpp4	288.891	-0.96608	0.193555	-4.99125	5.99895e-07	1.15623e-05	Regular
4931406B18Rik	288.257	-0.656977	0.208641	-3.14885	0.00163916	0.0110624	Regular
Dscam	288.021	-2.30626	0.202608	-11.3829	5.08972e-30	2.13553e-27	Regular
Cdkn2d	287.061	-1.06067	0.208852	-5.07856	3.80296e-07	7.77733e-06	Promoter STE
Rslcan18	285.384	-0.526639	0.192108	-2.74137	0.00611832	0.0322438	Distal STE
Mfsd6l	284.791	-1.1598	0.191829	-6.04602	1.48472e-09	4.83487e-08	Promoter STE
AW549877	283.481	-0.897325	0.192167	-4.66952	3.01904e-06	4.71169e-05	Regular
Dst	283.472	-0.972152	0.200342	-4.85246	1.2194e-06	2.17005e-05	Regular
Zdhhc14	281.633	-1.17065	0.195577	-5.9856	2.15587e-09	6.81692e-08	Regular
Alpi	279.898	-0.595373	0.208883	-2.85027	0.00436819	0.0248191	Distal STE
Trmt13	276.584	-1.20246	0.205956	-5.83841	5.27013e-09	1.56847e-07	Regular
Fbxl15	273.815	-0.782246	0.199691	-3.91729	8.95518e-05	0.000941157	Promoter STE
Tcp11	272.413	-0.792494	0.203989	-3.88498	0.000102337	0.00105023	Promoter STE
Slc44a5	272.056	-4.50782	0.277774	-16.2284	3.17766e-59	6.93302e-56	Distal STE
Ndufaf8	269.498	-0.520738	0.202691	-2.56912	0.0101956	0.0482533	Regular
Cotl1	269.316	-0.950032	0.198155	-4.7944	1.63166e-06	2.78558e-05	Distal STE
Dcdc2a	269.02	-1.09692	0.225386	-4.86684	1.13398e-06	2.03799e-05	Promoter STE
Wdr82	267.384	-0.537323	0.207014	-2.59559	0.00944293	0.0453402	Promoter STE
Mgat2	266.81	-0.998473	0.201376	-4.95826	7.11268e-07	1.34943e-05	Promoter STE
Zfyve28	266.795	-0.601807	0.202559	-2.97102	0.0029681	0.0181805	Promoter STE
Chgb	265.584	-1.6776	0.208101	-8.06144	7.53979e-16	6.68712e-14	Regular
Sdf2	265.179	-0.949239	0.226417	-4.19243	2.75978e-05	0.000339802	Promoter STE
Pfkfb4	264.364	-0.58147	0.218455	-2.66174	0.00777383	0.038937	Regular
Agbl5	264.331	-0.526162	0.198109	-2.65593	0.00790905	0.0394332	Promoter STE
Spata2	263.226	-0.791485	0.200189	-3.95369	7.69541e-05	0.000826272	Regular
Ppp2r1a	261.59	-0.749042	0.216122	-3.46582	0.000528611	0.00422154	Regular
Eral1	260.526	-0.84704	0.210825	-4.01774	5.87582e-05	0.000655412	Regular
Ap5b1	258.957	-0.503006	0.19691	-2.55449	0.0106342	0.0498095	Regular
Clcn2	257.978	-0.571393	0.2047	-2.79136	0.0052487	0.0288018	Distal STE
Fam98b	257.319	-0.620738	0.198643	-3.1249	0.00177866	0.0118097	Regular
Sfi1	257.26	-0.603409	0.204258	-2.95416	0.00313526	0.0190014	Promoter STE
Naaladl2	257.239	-0.824404	0.201542	-4.09047	4.30491e-05	0.00050013	Regular
Cyp11b2	255.134	-1.01406	0.222237	-4.56299	5.04307e-06	7.40442e-05	Regular
Dstyk	253.667	-0.53548	0.198715	-2.69472	0.00704479	0.036065	Regular
Sirt3	253.155	-0.58771	0.212768	-2.76221	0.00574118	0.0308221	Regular
Sycp3	252.085	-0.565357	0.199369	-2.83574	0.00457198	0.0257224	Promoter STE
Taf1c	250.826	-0.633416	0.202154	-3.13333	0.00172832	0.0115493	Regular
Smarcd1	250.61	-0.684107	0.208251	-3.28502	0.00101976	0.00741637	Regular
Txndc12	247.077	-0.591861	0.207438	-2.8532	0.00432814	0.0246557	Promoter STE
Map1b	246.656	-0.657295	0.207019	-3.17505	0.00149809	0.0102526	Regular
Epyc	244.386	-0.989909	0.211402	-4.68258	2.83284e-06	4.47229e-05	Distal STE
Fam181a	243.948	-1.10176	0.223944	-4.91982	8.66255e-07	1.59628e-05	Promoter STE
Dusp13	243.797	-1.11279	0.207251	-5.3693	7.90443e-08	1.86241e-06	Promoter STE
Adamts17	243.199	-0.671904	0.203579	-3.30046	0.000965275	0.00705304	Regular
Jph3	242.031	-0.868558	0.208961	-4.15656	3.23078e-05	0.000389874	Regular
Klhl21	241.566	-1.58548	0.212538	-7.45976	8.66794e-14	6.10056e-12	Regular
Sptbn4	239.354	-0.550595	0.203436	-2.70648	0.00680005	0.035041	Regular
Ibtk	237.395	-1.0836	0.214351	-5.05527	4.2979e-07	8.61871e-06	Regular
Gtf2h4	236.605	-0.804445	0.206024	-3.90461	9.43766e-05	0.000978663	Regular
Kcnc2	233.225	-0.810033	0.206835	-3.91633	8.99075e-05	0.000943985	Regular
Adprh	232.769	-1.0483	0.211639	-4.95325	7.29836e-07	1.37986e-05	Regular
Usp6nl	232.13	-0.561623	0.210588	-2.66692	0.00765498	0.0385007	Regular
LTO1	231.356	-1.08164	0.223397	-4.84179	1.28676e-06	2.26407e-05	Regular
Card6	229.686	-0.768574	0.210348	-3.65382	0.000258367	0.00231978	Regular
Ggh	228.647	-0.738341	0.218454	-3.37985	0.00072526	0.00552504	Promoter STE
Ppp1r35	227.105	-0.974656	0.210508	-4.63001	3.65648e-06	5.64011e-05	Promoter STE
Ikzf5	226.212	-1.13858	0.225805	-5.04231	4.59936e-07	9.12263e-06	Promoter STE
Avpi1	225.321	-0.60218	0.217674	-2.76644	0.00566726	0.0305003	Regular
Gtf2e2	223.213	-0.729299	0.224821	-3.24391	0.00117902	0.00837427	Promoter STE
Hace1	223.033	-0.59604	0.228981	-2.60301	0.00924099	0.0446587	Regular
Usp2	222.834	-1.29038	0.21393	-6.03181	1.62131e-09	5.21738e-08	Promoter STE
Camk1g	221.883	-1.09123	0.214631	-5.0842	3.69182e-07	7.57031e-06	Regular
Neil3	220.856	-0.599183	0.211457	-2.83359	0.0046029	0.0258165	Regular
F11	220.82	-1.32463	0.25305	-5.23465	1.65296e-07	3.69511e-06	Distal STE
Dnajc8	217.273	-0.705481	0.225567	-3.12758	0.00176251	0.0117239	Promoter STE
Vasn	214.613	-0.99057	0.22757	-4.3528	1.34407e-05	0.000178592	Regular
Azin2	214.291	-0.579971	0.21459	-2.70269	0.0068781	0.0354097	Distal STE
Zfp462	213.814	-0.76441	0.217684	-3.51156	0.000445492	0.00365679	Distal STE
Ndufb10	213.118	-0.702836	0.225387	-3.11835	0.00181865	0.0120022	Promoter STE
Rexo4	211.326	-1.50259	0.221531	-6.78278	1.17888e-11	5.61591e-10	Regular
Foxh1	210.281	-1.35246	0.219614	-6.15835	7.35054e-10	2.50585e-08	Promoter STE
Vamp2	209.374	-0.745219	0.232359	-3.20718	0.00134043	0.00933166	Regular
Pin1	208.957	-0.613535	0.235576	-2.6044	0.00920341	0.0445035	Promoter STE
Pigyl	208.729	-0.633167	0.230843	-2.74285	0.00609088	0.0321303	Regular
Cox6a2	208.512	-0.769443	0.222971	-3.45087	0.000558781	0.00442361	Promoter STE
Rps21	208.164	-0.661235	0.220356	-3.00076	0.00269309	0.0167115	Regular
Tppp3	207.928	-0.631023	0.224565	-2.80998	0.00495445	0.0274406	Regular
Prkn	206.34	-0.725579	0.228807	-3.17114	0.00151843	0.0103788	Promoter STE
Gm6408	204.932	-0.666011	0.219267	-3.03744	0.00238599	0.0150804	Promoter STE
Isoc2a	202.453	-1.26829	0.244049	-5.19685	2.02689e-07	4.44003e-06	Regular
Mapk6	198.769	-0.66582	0.225651	-2.95066	0.00317099	0.0191966	Promoter STE
Arl4c	197.758	-0.632797	0.225458	-2.80672	0.00500491	0.027646	Regular
Ap4e1	196.439	-1.11491	0.22613	-4.93042	8.20528e-07	1.5223e-05	Distal STE
Cyb5d1	195.558	-0.605245	0.225136	-2.68835	0.00718056	0.0366212	Promoter STE
Metrn	193.865	-2.67423	0.261234	-10.2369	1.35502e-24	3.28486e-22	Regular
Hjv	189.845	-0.694034	0.229732	-3.02106	0.00251894	0.0157654	Distal STE
Ccdc71l	186.369	-1.01867	0.242605	-4.19889	2.6823e-05	0.000331009	Promoter STE
Gm6583	184.746	-1.172	0.241655	-4.84988	1.23533e-06	2.1877e-05	Regular
Dcbld2	184.16	-1.03657	0.240814	-4.30442	1.67426e-05	0.000218475	Regular
Armc10	183.328	-1.03386	0.273449	-3.7808	0.000156323	0.00150914	Promoter STE
Gcfc2	182.211	-1.06346	0.267277	-3.97885	6.92489e-05	0.000753928	Distal STE
Pelo	182.11	-0.595524	0.232064	-2.5662	0.0102818	0.0486191	Distal STE
Fam83a	179.353	-0.859696	0.234865	-3.66039	0.000251833	0.00226857	Distal STE
Nwd1	179.002	-0.731117	0.246521	-2.96574	0.00301958	0.0183923	Regular
2410137M14Rik	178.339	-0.888437	0.254682	-3.48841	0.000485894	0.00392638	Regular
Micu3	178.324	-0.624875	0.244632	-2.55435	0.0106386	0.0498095	Regular
Slc6a7	177.242	-2.04256	0.276527	-7.38648	1.50771e-13	1.01528e-11	Regular
Tcp11l1	176.863	-1.12444	0.243728	-4.6135	3.95936e-06	6.02408e-05	Promoter STE
Nr6a1	176.526	-0.81543	0.236524	-3.44755	0.000565686	0.00446855	Promoter STE
Gzf1	174.408	-0.686421	0.247844	-2.76957	0.00561303	0.0302832	Promoter STE
Trp53rkb	173.765	-1.10647	0.240187	-4.60669	4.09133e-06	6.18176e-05	Regular
Parn	172.325	-0.634718	0.243274	-2.60906	0.00907901	0.044047	Promoter STE
Abtb1	172.22	-0.632306	0.244234	-2.58894	0.0096273	0.0460342	Regular
Bco2	171.411	-0.722861	0.236786	-3.05281	0.00226713	0.0144463	Regular
Itgbl1	171.182	-1.78846	0.265271	-6.74203	1.56189e-11	7.18932e-10	Regular
Lemd2	170.704	-0.620233	0.239315	-2.5917	0.00955032	0.045715	Distal STE
Macroh2a2	170.048	-1.82268	0.25716	-7.08774	1.36321e-12	7.70529e-11	Distal STE
Kcnf1	169.854	-1.29548	0.24543	-5.27843	1.30299e-07	2.94903e-06	Regular
Tmsb10	169.408	-1.08051	0.28647	-3.7718	0.000162075	0.00155778	Regular
Snta1	168.798	-1.23462	0.259087	-4.76528	1.88596e-06	3.17499e-05	Promoter STE
Kifc1	168.676	-1.09818	0.246288	-4.45894	8.23669e-06	0.000115642	Regular
Lrpap1	167.694	-0.65511	0.249142	-2.62947	0.00855184	0.0420234	Regular
Dvl2	166.414	-0.849065	0.24331	-3.48964	0.00048368	0.00391429	Promoter STE
Gsr	166.026	-0.639901	0.239589	-2.67083	0.00756634	0.0381795	Promoter STE
Ccdc68	165.942	-0.79674	0.245058	-3.25123	0.00114909	0.00818772	Regular
Ptms	165.891	-0.689755	0.250402	-2.75459	0.00587659	0.0313332	Promoter STE
Smg8	165.368	-0.718477	0.261528	-2.74723	0.00601006	0.031858	Regular
Ccdc28b	164.315	-0.846297	0.263369	-3.21336	0.00131193	0.00916253	Distal STE
Tmpo	163.429	-0.718403	0.250727	-2.86528	0.00416644	0.0239598	Promoter STE
Gipr	159.989	-1.80613	0.293404	-6.15578	7.47096e-10	2.53108e-08	Distal STE
Slc34a3	158.456	-1.19288	0.273419	-4.36283	1.28388e-05	0.00017143	Regular
S1pr3	158.232	-0.70677	0.253377	-2.7894	0.00528065	0.0288838	Distal STE
B4gat1	158.224	-0.894064	0.272753	-3.27792	0.00104574	0.00755999	Promoter STE
Selenok	157.565	-0.659496	0.25345	-2.60208	0.00926615	0.0447078	Regular
H2-K1	157.33	-0.890872	0.249815	-3.56612	0.000362303	0.00308056	Regular
Aacs	157.329	-1.33766	0.266367	-5.02186	5.11742e-07	1.00587e-05	Distal STE
Timm21	157.259	-1.0662	0.248227	-4.29528	1.7447e-05	0.000226313	Regular
Cdh24	155.834	-0.745293	0.247489	-3.01142	0.00260028	0.0162094	Regular
Alas1	154.599	-1.00851	0.271903	-3.70906	0.00020803	0.00192812	Promoter STE
H2bc21	154.335	-0.684666	0.252044	-2.71645	0.00659852	0.0342941	Promoter STE
Mrtfa	151.88	-0.656863	0.249652	-2.63112	0.0085105	0.0418688	Regular
Nrarp	149.764	-1.45166	0.259001	-5.60484	2.08442e-08	5.37562e-07	Regular
Cyb561d2	148.4	-1.07747	0.269514	-3.99784	6.39227e-05	0.000701542	Promoter STE
Phldb3	148.364	-1.43294	0.280326	-5.1117	3.19275e-07	6.63422e-06	Regular
Col4a3	147.052	-0.93077	0.271055	-3.43388	0.000595006	0.00465967	Regular
Supt4a	146.748	-0.783585	0.262681	-2.98302	0.00285415	0.0175711	Regular
Eif1b	146.372	-0.879886	0.261646	-3.36289	0.000771322	0.00581022	Regular
Slc6a20b	145.421	-0.823134	0.277346	-2.96789	0.00299852	0.0182947	Promoter STE
Kif4	145.272	-0.801237	0.266821	-3.0029	0.00267421	0.0166133	Regular
Ssh3	144.682	-0.979813	0.262139	-3.73777	0.000185662	0.00174732	Distal STE
Macc1	143.71	-0.806991	0.261382	-3.0874	0.00201917	0.0130958	Regular
Slc6a9	143.158	-1.35036	0.274311	-4.92276	8.53334e-07	1.5778e-05	Regular
Tob2	141.577	-0.889127	0.25999	-3.41986	0.000626543	0.0048682	Promoter STE
Cfap73	141.395	-0.677604	0.259718	-2.609	0.00908073	0.044047	Promoter STE
Exph5	141.039	-0.660796	0.257736	-2.56385	0.0103519	0.0488857	Regular
Eif4ebp3	140.392	-1.02429	0.268909	-3.80904	0.000139507	0.00136983	Distal STE
Ttc33	138.388	-1.2214	0.2768	-4.41257	1.02151e-05	0.000140734	Regular
Gbgt1	138.181	-1.50218	0.307064	-4.89209	9.9773e-07	1.80801e-05	Distal STE
Pdgfa	136.761	-1.04475	0.293622	-3.55815	0.000373481	0.00315593	Promoter STE
Vangl2	134.649	-1.9341	0.29335	-6.59314	4.30607e-11	1.82073e-09	Regular
Coprs	132.924	-0.915637	0.272833	-3.35604	0.000790665	0.00592809	Regular
Sv2c	131.883	-1.50502	0.272936	-5.5142	3.50372e-08	8.74647e-07	Regular
Pnrc2	131.606	-1.35539	0.279164	-4.85516	1.20291e-06	2.14421e-05	Promoter STE
Ndc80	129.67	-0.802986	0.269694	-2.9774	0.00290706	0.0178464	Regular
Nipal3	127.947	-1.31169	0.275478	-4.7615	1.92156e-06	3.22497e-05	Promoter STE
Prrg2	127.928	-0.84121	0.277075	-3.03604	0.00239708	0.015133	Promoter STE
Chac1	127.15	-2.74972	0.314164	-8.75249	2.08703e-18	2.5872e-16	Promoter STE
Zfp42	127.041	-1.2068	0.305794	-3.94644	7.93223e-05	0.000850027	Regular
Tmtc2	126.272	-1.50326	0.278784	-5.39222	6.95943e-08	1.66492e-06	Regular
Slc28a1	125.886	-1.1861	0.290205	-4.08712	4.36757e-05	0.000505401	Regular
Cenpw	125.341	-0.72571	0.277913	-2.61128	0.00902036	0.0438321	Regular
Cdk1	124.425	-0.898881	0.27542	-3.26367	0.00109978	0.00789828	Distal STE
Med20	124.342	-1.08303	0.298288	-3.63081	0.000282535	0.00250787	Regular
Wsb1	123.933	-0.914602	0.276178	-3.31165	0.000927487	0.00681344	Distal STE
Mtx2	123.696	-1.46294	0.319864	-4.57362	4.79379e-06	7.11502e-05	Distal STE
Fbxw27	123.689	-2.10001	0.311413	-6.74348	1.54632e-11	7.14781e-10	Distal STE
Rnaseh2c	123.314	-0.794602	0.279166	-2.84634	0.00442253	0.0250584	Regular
Crip1	122.639	-0.865996	0.303609	-2.85234	0.00433989	0.0247065	Promoter STE
Glipr1l2	121.685	-1.53275	0.28793	-5.32334	1.01879e-07	2.34969e-06	Regular
Dyrk1b	118.544	-0.866744	0.287871	-3.01088	0.00260493	0.0162199	Promoter STE
Lasp1	117.284	-0.777872	0.287346	-2.7071	0.00678748	0.0350093	Regular
Ulk1	116.691	-1.3616	0.289413	-4.70468	2.54261e-06	4.06705e-05	Promoter STE
Zkscan14	116.672	-0.817378	0.285466	-2.86331	0.00419243	0.0240585	Promoter STE
Hus1b	114.501	-0.761084	0.291448	-2.61138	0.00901764	0.0438321	Promoter STE
Map3k13	114.409	-0.76061	0.290435	-2.61886	0.00882241	0.043062	Regular
Gpr61	114.273	-3.13295	0.334624	-9.3626	7.77985e-21	1.3057e-18	Regular
Tmem74b	113.198	-0.892901	0.30943	-2.88563	0.0039063	0.0226669	Distal STE
Cks2	111.468	-0.981692	0.291897	-3.36314	0.000770601	0.00580986	Promoter STE
Slc25a47	110.659	-1.1063	0.311226	-3.55465	0.000378485	0.00319326	Regular
Bbc3	108.507	-1.289	0.309016	-4.17131	3.02849e-05	0.000367087	Distal STE
Ehbp1l1	107.007	-0.837451	0.310196	-2.69975	0.00693915	0.0356399	Promoter STE
Amt	106.461	-1.09802	0.30566	-3.5923	0.000327778	0.0028289	Regular
Zfp957	106.3	-1.38991	0.306737	-4.53127	5.86288e-06	8.49378e-05	Distal STE
Tmem204	106.256	-1.00562	0.30092	-3.34181	0.000832325	0.00618939	Regular
Camk1	105.932	-0.897591	0.313768	-2.86068	0.00422733	0.0241825	Regular
Npas4	103.741	-3.04355	0.360546	-8.44151	3.13269e-17	3.35044e-15	Regular
Ccdc61	103.58	-0.92074	0.303067	-3.03807	0.00238097	0.0150574	Distal STE
Stx5a	103.175	-0.972297	0.300704	-3.2334	0.00122327	0.00865408	Promoter STE
Harbi1	100.993	-0.835664	0.306631	-2.72531	0.00642421	0.0335273	Regular
Krt73	100.549	-1.9849	0.327945	-6.05255	1.42569e-09	4.65654e-08	Promoter STE
Lsm8	100.019	-0.934848	0.31482	-2.96947	0.00298318	0.0182317	Promoter STE
Adgrb3	99.5876	-0.939437	0.323592	-2.90316	0.00369423	0.0217018	Regular
Lrrc55	98.5807	-1.66496	0.325927	-5.10839	3.24916e-07	6.72583e-06	Regular
Fbxo4	97.3895	-0.798787	0.312747	-2.5541	0.0106464	0.0498246	Regular
Calm1	97.0171	-0.805934	0.314599	-2.56178	0.0104138	0.0490306	Distal STE
Teddm2	94.7792	-2.4903	0.370238	-6.72621	1.74134e-11	7.98163e-10	Regular
Ypel4	94.5486	-1.16716	0.339959	-3.43324	0.000596418	0.00466599	Regular
Acap2	93.7855	-0.822869	0.319176	-2.5781	0.00993449	0.0472842	Regular
Slc25a29	92.6085	-2.28682	0.377384	-6.05965	1.3642e-09	4.4961e-08	Regular
9930104L06Rik	91.9523	-0.906813	0.319931	-2.8344	0.00459124	0.0257776	Regular
Dmac2	90.8353	-0.962418	0.359268	-2.67883	0.00738806	0.0374867	Regular
Hnrnph3	88.5535	-1.01167	0.329865	-3.06691	0.00216285	0.0138791	Promoter STE
Pnpla1	88.542	-0.907966	0.323375	-2.80778	0.00498846	0.0276099	Distal STE
Slc17a9	88.4461	-1.09868	0.324377	-3.38706	0.000706457	0.00540824	Distal STE
Dio1	88.2077	-1.12987	0.362835	-3.11401	0.00184565	0.0121583	Regular
Brwd1	87.7062	-1.00985	0.352487	-2.86493	0.00417099	0.0239733	Promoter STE
Smn1	85.7493	-1.71154	0.361512	-4.73439	2.19719e-06	3.59357e-05	Regular
Atp10b	83.8639	-2.03414	0.354817	-5.73292	9.87151e-09	2.7194e-07	Regular
Setd4	83.69	-0.888742	0.334308	-2.65845	0.00785005	0.0391928	Promoter STE
Rnf224	82.5817	-1.08183	0.339839	-3.18336	0.00145575	0.0100068	Regular
Ccbe1	81.8703	-2.01694	0.355123	-5.67956	1.35045e-08	3.62857e-07	Regular
Chrna7	81.1517	-1.06467	0.346134	-3.0759	0.00209868	0.0134991	Regular
Cox17	80.9615	-1.00112	0.34117	-2.93436	0.00334232	0.0199898	Distal STE
4933412E24Rik	79.5048	-0.905837	0.346857	-2.61156	0.00901309	0.0438321	Regular
Glt8d1	78.8576	-1.10397	0.359804	-3.06825	0.00215319	0.0138253	Promoter STE
Bmp6	78.5673	-1.36854	0.41757	-3.2774	0.00104768	0.00756894	Regular
Rd3	77.4578	-1.78368	0.39384	-4.52894	5.92809e-06	8.57687e-05	Promoter STE
Ankrd22	75.6296	-1.59045	0.360443	-4.41248	1.02193e-05	0.000140734	Regular
Zc3hav1l	74.9126	-1.13858	0.376361	-3.02524	0.00248435	0.0155937	Promoter STE
Nudt3	74.8349	-1.20406	0.380453	-3.16481	0.00155182	0.0105739	Distal STE
Tc2n	74.6565	-1.24055	0.365503	-3.3941	0.000688552	0.00528973	Promoter STE
Sfmbt2	73.8558	-1.10885	0.391076	-2.83539	0.00457697	0.0257256	Promoter STE
Gfap	72.9563	-1.37623	0.361846	-3.80335	0.00014275	0.0013954	Distal STE
Nxnl1	72.0826	-1.19163	0.359303	-3.31652	0.000911469	0.00670932	Regular
Pcdh1	71.6924	-1.38792	0.402888	-3.44492	0.000571239	0.00450263	Distal STE
Ggct	71.5239	-0.976034	0.365643	-2.66937	0.00759946	0.0382921	Regular
Emp3	70.1493	-1.13409	0.364288	-3.11316	0.00185098	0.0121861	Regular
Ercc6l	70.0497	-1.51788	0.370737	-4.09422	4.23588e-05	0.000493688	Regular
Spdye4a	69.2953	-1.24969	0.401543	-3.11223	0.0018568	0.012195	Promoter STE
Ankrd24	69.169	-1.05818	0.371673	-2.84707	0.00441233	0.0250177	Regular
Septin14	69.1149	-1.46426	0.396098	-3.69672	0.000218404	0.00200722	Regular
Kdr	68.307	-1.52066	0.386196	-3.93752	8.23278e-05	0.000875355	Regular
Npb	67.44	-1.09941	0.402776	-2.72958	0.00634142	0.033227	Regular
Map3k1	67.1444	-1.08655	0.412178	-2.63612	0.00838612	0.0413768	Regular
Fndc5	67.0439	-1.43054	0.446634	-3.20293	0.00136039	0.00944243	Distal STE
Fgf21	64.8191	-1.11121	0.383936	-2.89426	0.00380056	0.0221832	Regular
Nav1	61.527	-1.20529	0.388995	-3.09848	0.00194517	0.0126989	Regular
Il20ra	60.7401	-1.85916	0.401963	-4.62519	3.74248e-06	5.74477e-05	Regular
Tcstv1	59.9678	-1.769	0.402673	-4.39315	1.11722e-05	0.000151967	Distal STE
Hhatl	59.7565	-1.19707	0.413297	-2.8964	0.00377476	0.022068	Regular
Eppk1	59.0713	-1.17407	0.405993	-2.89185	0.00382983	0.0223154	Regular
4930503B20Rik	58.0588	-1.16828	0.450555	-2.59297	0.00951508	0.0456063	Promoter STE
Syna	57.4589	-1.4338	0.440421	-3.25552	0.00113186	0.00809141	Promoter STE
Syde1	57.2545	-1.27965	0.434157	-2.94744	0.00320417	0.019376	Distal STE
Slc29a2	56.8208	-2.14133	0.424181	-5.04814	4.46133e-07	8.88114e-06	Regular
Lrrc39	55.2327	-1.08867	0.411658	-2.64459	0.00817907	0.0405386	Regular
Olfr1393	54.1149	-1.19197	0.424556	-2.80756	0.00499177	0.0276142	Distal STE
Boll	52.234	-1.40552	0.42214	-3.32952	0.000869954	0.00643412	Promoter STE
Gabra5	51.6582	-2.01228	0.447252	-4.4992	6.82084e-06	9.7139e-05	Regular
Hspa2	51.5062	-1.28012	0.438988	-2.91607	0.00354473	0.021016	Promoter STE
Irx5	50.8672	-1.25369	0.425596	-2.94574	0.00322186	0.0194722	Promoter STE
Krtap26-1	50.5798	-1.51446	0.461458	-3.28189	0.00103112	0.00748901	Regular
Ssxa1	49.916	-1.18142	0.428425	-2.75759	0.00582283	0.0311684	Regular
Ssxb3	49.7463	-1.58843	0.458534	-3.46415	0.000531919	0.00424175	Regular
Gnpnat1	47.2782	-1.37923	0.445815	-3.09373	0.00197656	0.012873	Regular
BC003965	47.25	-1.23743	0.444975	-2.78091	0.0054207	0.0294935	Regular
Trpm1	46.8023	-1.28966	0.496621	-2.59686	0.00940804	0.0452125	Distal STE
Aadacl3	46.5959	-2.1951	0.468254	-4.68783	2.76112e-06	4.3717e-05	Regular
Angptl4	46.3276	-2.23483	0.525352	-4.25397	2.10014e-05	0.000267959	Regular
Ssxb8	45.7371	-1.83454	0.47109	-3.89425	9.85018e-05	0.00101565	Regular
Prkd1	45.4489	-1.29825	0.494724	-2.62418	0.00868571	0.042528	Regular
Cysrt1	44.6757	-1.2277	0.458088	-2.68006	0.00736093	0.037421	Regular
Pigv	42.1238	-1.63379	0.479989	-3.40381	0.000664521	0.00513404	Promoter STE
Gdf11	41.7957	-1.70838	0.509771	-3.35126	0.000804435	0.00600656	Promoter STE
Net1	41.7703	-1.3639	0.480258	-2.83993	0.00451234	0.0254394	Regular
Zfp772	41.3689	-1.30262	0.473627	-2.75031	0.00595395	0.0316528	Regular
Cpt1b	41.13	-1.3733	0.472231	-2.90811	0.00363622	0.0214336	Promoter STE
Lrrc32	40.7751	-1.23305	0.475695	-2.5921	0.00953919	0.0457018	Regular
Tmem50a	40.6842	-2.60914	0.521164	-5.00637	5.54668e-07	1.07667e-05	Regular
Aldh4a1	40.6751	-2.05823	0.513237	-4.01029	6.06437e-05	0.000671636	Regular
Sema4a	40.1753	-1.49885	0.482221	-3.10823	0.00188209	0.0123388	Regular
Gm5741	40.0699	-1.62934	0.490251	-3.32349	0.000888988	0.00656599	Regular
Srd5a2	37.0221	-1.38102	0.527701	-2.61706	0.0088691	0.0432512	Regular
Olfr702	36.7521	-1.60778	0.588141	-2.73366	0.00626342	0.0328814	Regular
Nkg7	36.2743	-1.58397	0.533695	-2.96794	0.00299805	0.0182947	Promoter STE
Lrrtm1	36.0275	-2.3341	0.568276	-4.10734	4.00245e-05	0.000467982	Regular
Gm21761	34.8897	-1.56129	0.550701	-2.8351	0.0045811	0.0257339	Distal STE
Efcc1	34.8431	-1.83183	0.537991	-3.40494	0.000661791	0.00511657	Regular
Rassf1	34.0289	-3.08864	0.604575	-5.10877	3.24265e-07	6.72511e-06	Promoter STE
Ndufc2	33.8341	-1.50162	0.526476	-2.85221	0.00434158	0.0247065	Regular
Gm14459	33.3691	-1.75309	0.580231	-3.02137	0.00251632	0.0157581	Regular
Mier1	33.2539	-1.51967	0.55816	-2.72264	0.00647621	0.033771	Promoter STE
a	32.6099	-1.83043	0.545334	-3.35653	0.000789261	0.00592163	Distal STE
Zbtb45	32.4923	-1.64545	0.555433	-2.96246	0.00305189	0.0185787	Regular
Dusp22	31.4788	-1.89113	0.558602	-3.38547	0.00071057	0.0054321	Distal STE
Mreg	30.4842	-1.52203	0.571266	-2.66431	0.0077146	0.0386936	Distal STE
Klhl31	30.1906	-2.89573	0.633397	-4.57174	4.8368e-06	7.15938e-05	Regular
Fbxl16	29.2642	-1.56347	0.567095	-2.75698	0.00583386	0.0311969	Regular
Gzmf	28.9208	-1.73352	0.604686	-2.86682	0.0041462	0.0238674	Regular
Olfr1351	26.8624	-2.20879	0.685779	-3.22084	0.00127815	0.00894954	Regular
Olfr1392	26.7635	-1.58699	0.598359	-2.65223	0.00799611	0.0397582	Distal STE
Chchd6	26.2272	-1.54825	0.60185	-2.57249	0.0100971	0.0478908	Regular
Armcx5	25.8992	-1.59525	0.605822	-2.63321	0.00845831	0.0416577	Regular
Olfr1279	24.8979	-2.16653	0.654773	-3.30883	0.000936859	0.00687303	Promoter STE
Fbxw26	24.3429	-3.04752	0.724707	-4.20518	2.60872e-05	0.000323392	Distal STE
Pola2	24.1423	-1.68584	0.624396	-2.69996	0.00693479	0.0356343	Regular
Fmn1	21.7303	-1.82847	0.664622	-2.75114	0.00593874	0.0315874	Promoter STE
Gpr18	19.7948	-1.95411	0.722139	-2.706	0.00680994	0.0350754	Regular
Hspb8	15.9989	-2.19544	0.826002	-2.65791	0.00786257	0.0392194	Distal STE
Kcnk6	13.8824	-3.12097	0.937131	-3.33035	0.000867384	0.00641947	Regular
Rhbdl2	13.1834	-3.03617	0.947429	-3.20465	0.00135229	0.00940823	Distal STE
Radil	12.843	-2.31556	0.889657	-2.60276	0.00924777	0.0446587	Promoter STE
Slc10a5	12.0839	-2.41342	0.928514	-2.59922	0.00934351	0.0449816	Regular
Rhox13	10.5048	-2.96564	1.05457	-2.81217	0.00492081	0.0272973	Regular
Poli	9.59733	-3.1772	1.14385	-2.77763	0.00547567	0.0297332	Promoter STE
Daxx	9.55308	-2.80785	1.08251	-2.59384	0.00949107	0.0455113	Promoter STE

## Sheet: LS12
Up-regulated genes (Setd1bKO vs Control)
	baseMean	log2FoldChange	lfcSE	stat	pvalue	padj	Status
Ntrk1	24.4673	6.39669	1.55959	4.10152	4.10443e-05	0.00067217	Regular
Rtl1	15.4309	5.72998	1.69091	3.38869	0.000702266	0.00616509	Regular
Sstr3	26.26	5.43534	1.26643	4.29186	1.77182e-05	0.000340039	Regular
Tspan15	22.3052	4.61161	1.07456	4.29162	1.77375e-05	0.000340039	Regular
Col27a1	200.161	4.09119	1.057	3.87058	0.000108576	0.00144452	Regular
Dgkz	20.9485	4.06216	1.04346	3.89295	9.90313e-05	0.00134008	Regular
Pcdhb6	13.6882	3.80418	1.27572	2.98198	0.00286392	0.0187943	Regular
Pcdhb5	30.5901	3.80295	0.941377	4.03977	5.35034e-05	0.000819263	Regular
Padi2	83.7651	3.56934	0.575578	6.20131	5.59938e-10	6.93184e-08	Regular
Fchsd1	22.1275	3.55409	0.956457	3.71589	0.000202487	0.00231813	Regular
Vgf	183.822	3.49137	0.473134	7.37923	1.59203e-13	5.05573e-11	Regular
Scd3	27.4697	3.43987	0.945327	3.63882	0.00027389	0.00291192	Regular
Myh3	154.48	3.31109	0.439574	7.53251	4.9776e-14	1.81782e-11	Regular
Hcn4	83.0703	3.25704	0.558791	5.82873	5.58494e-09	4.97468e-07	Regular
Notch3	29.4983	3.13374	0.786621	3.9838	6.7821e-05	0.00098482	Regular
Trpv2	36.8448	3.12401	0.772853	4.04218	5.29576e-05	0.000816039	Distal STE
Pcdhb7	14.1518	3.11365	1.08252	2.8763	0.00402369	0.0245933	Regular
Slc25a34	15.9667	3.1072	1.06354	2.92157	0.00348272	0.021986	Regular
Mmp17	30.3861	3.08224	0.736471	4.18515	2.84979e-05	0.000505216	Regular
Crocc2	96.4331	3.07457	0.474522	6.47929	9.21561e-11	1.37369e-08	Distal STE
Bcl7a	17.0211	3.02386	1.03345	2.92598	0.00343369	0.0217517	Regular
Pik3r5	48.9506	3.00928	0.686266	4.385	1.15985e-05	0.000244315	Regular
Ramp3	25.3099	2.99816	0.866181	3.46136	0.000537459	0.00509016	Promoter STE
Ceacam3	15.8294	2.98333	0.984022	3.03177	0.00243123	0.0166513	Regular
Trim52	14.9905	2.9616	0.991597	2.9867	0.00282006	0.0186236	Regular
Unc13a	25.0315	2.9099	0.821214	3.54341	0.000394985	0.00396287	Regular
Limk1	19.1832	2.85789	0.875053	3.26596	0.00109094	0.00868745	Regular
Gm21119	76.6293	2.84043	0.516909	5.49502	3.90662e-08	2.50556e-06	Promoter STE
Pramel13	14.239	2.84017	1.00584	2.82368	0.00474763	0.0281307	Regular
Plk2	19.877	2.73565	0.846059	3.23341	0.00122323	0.0095454	Promoter STE
Lrrc15	64.6435	2.70398	0.613489	4.40755	1.04548e-05	0.000223228	Distal STE
Pgap3	59.2146	2.68565	0.60252	4.45736	8.29768e-06	0.000188218	Regular
Aldh4a1	49.5456	2.67627	0.575408	4.65108	3.30196e-06	8.99907e-05	Regular
Slc6a7	165.351	2.66087	0.451008	5.89983	3.6388e-09	3.45166e-07	Regular
Nfkbia	27.0523	2.65039	0.730136	3.63	0.000283427	0.00300441	Regular
Prrc2b	17.1457	2.64547	0.983315	2.69036	0.00713755	0.0387316	Regular
B2m	20.59	2.6288	0.824075	3.19	0.00142274	0.0107849	Regular
Plxnb1	686.318	2.62844	0.353943	7.42617	1.1179e-13	3.88816e-11	Regular
Tpra1	19.1025	2.61854	0.90499	2.89344	0.00381044	0.023747	Regular
Il12rb1	77.0715	2.6127	0.531173	4.91874	8.71033e-07	3.16567e-05	Regular
Shisal2a	30.032	2.59806	0.811526	3.20145	0.00136739	0.0104361	Regular
Asprv1	31.7648	2.59362	0.724056	3.58208	0.000340872	0.0035116	Regular
Plg	29.0734	2.56609	0.748417	3.4287	0.00060649	0.00554419	Regular
C1qa	28.4101	2.56058	0.762031	3.3602	0.000778851	0.00666908	Distal STE
Gli1	29.0841	2.53278	0.747118	3.39006	0.000698766	0.00614914	Regular
9130019O22Rik	17.404	2.51773	0.940867	2.67596	0.00745145	0.0399306	Regular
Lrrk1	23.1309	2.49659	0.808872	3.08651	0.00202523	0.0144597	Regular
Crybg2	23.6899	2.46924	0.844614	2.92351	0.00346106	0.0218871	Regular
Hsd3b6	38.6722	2.44524	0.614538	3.97898	6.92105e-05	0.000997067	Regular
Cadm4	46.8053	2.44142	0.647797	3.7688	0.000164032	0.00198359	Regular
Cmpk2	26.6962	2.43596	0.76973	3.16469	0.00155248	0.0116063	Regular
Smad7	16.8319	2.42576	0.897525	2.70272	0.00687749	0.0375716	Regular
Smyd5	19.3606	2.42129	0.863552	2.80388	0.00504923	0.0295273	Regular
Alox8	28.0541	2.39848	0.731693	3.27799	0.00104549	0.00841925	Regular
Muc6	60.1698	2.39405	0.598245	4.00178	6.28669e-05	0.000926612	Distal STE
B4galt5	209.649	2.37629	0.333323	7.12909	1.01031e-12	2.41693e-10	Regular
Wdr90	572.363	2.3725	0.379968	6.24395	4.26669e-10	5.37309e-08	Regular
Myrip	27.5311	2.36445	0.729877	3.23952	0.0011973	0.00937304	Regular
Npc1	20.5605	2.36003	0.829071	2.84659	0.00441896	0.0264992	Regular
Plekha2	37.6829	2.32395	0.673027	3.45299	0.000554418	0.0051983	Regular
Slc28a1	31.3754	2.29765	0.717468	3.20244	0.0013627	0.0104112	Regular
Kcnq4	118.039	2.26869	0.47159	4.81072	1.50386e-06	4.92564e-05	Regular
Myh9	253.761	2.25693	0.370187	6.09673	1.0826e-09	1.27538e-07	Regular
Numbl	93.4223	2.23647	0.46896	4.769	1.85141e-06	5.86289e-05	Distal STE
Sptbn5	222.287	2.20763	0.468763	4.70947	2.48357e-06	7.28514e-05	Regular
Mageb3	20.4836	2.20157	0.83014	2.65205	0.00800056	0.0419542	Promoter STE
Nacad	55.4152	2.19279	0.568227	3.85899	0.000113854	0.00148234	Regular
Niban2	41.826	2.18083	0.597553	3.64959	0.000262657	0.0028171	Regular
Micall2	441.944	2.15898	0.292027	7.39309	1.43458e-13	4.76279e-11	Regular
Htra3	53.6369	2.15555	0.587424	3.6695	0.000243029	0.00264962	Regular
Bcam	28.6824	2.14895	0.742308	2.89495	0.00379217	0.0236533	Regular
Thbs2	26.9418	2.13269	0.737552	2.89157	0.00383318	0.023848	Regular
Ptprn2	40.9925	2.13249	0.652994	3.26572	0.00109188	0.00868745	Regular
Pnpo	54.0699	2.12984	0.530571	4.01425	5.96353e-05	0.000890749	Regular
Igfbp4	33.4798	2.12309	0.652983	3.25137	0.00114851	0.00904931	Regular
Gfpt2	97.8439	2.11814	0.425613	4.97669	6.46815e-07	2.53997e-05	Regular
Capn8	27.5008	2.09067	0.778562	2.6853	0.00724658	0.0391197	Regular
Snx8	180.15	2.08062	0.346928	5.99728	2.00649e-09	2.12397e-07	Regular
Cplx1	25.5663	2.06974	0.798218	2.59295	0.00951557	0.0480981	Regular
Nradd	48.1863	2.05698	0.680938	3.0208	0.00252105	0.0170819	Regular
Lrfn4	64.7143	2.04939	0.567985	3.60818	0.000308351	0.00321283	Regular
Nrip3	59.8056	2.04867	0.501006	4.08911	4.33035e-05	0.00069821	Regular
Pth2	154.612	2.0481	0.50803	4.03145	5.54335e-05	0.000845275	Promoter STE
Dhfr	152.586	2.0477	0.35583	5.75471	8.6791e-09	7.28646e-07	Regular
Ccn1	43.6534	2.04724	0.687267	2.97881	0.00289373	0.0188949	Promoter STE
Plekhg6	33.3186	2.04619	0.684803	2.988	0.00280811	0.0185615	Regular
Gm15319	51.4574	2.04247	0.623851	3.27397	0.00106049	0.00850252	Promoter STE
Maf	23.8784	2.0401	0.787712	2.5899	0.00960034	0.0484595	Regular
Spindoc	31.3144	2.03836	0.660999	3.08375	0.00204407	0.0145531	Promoter STE
Kctd12	38.5208	2.03803	0.627241	3.2492	0.00115729	0.00909887	Regular
Slc1a5	114.251	2.03613	0.470728	4.3255	1.52187e-05	0.000301491	Regular
Capn9	22.0161	2.026	0.760891	2.66267	0.00775235	0.0411805	Regular
Cacna1i	86.1567	2.02537	0.443313	4.56871	4.90741e-06	0.000124891	Distal STE
Slc39a1	94.8124	2.01412	0.542992	3.7093	0.000207836	0.00235989	Promoter STE
Slc26a11	44.9845	2.01136	0.654202	3.07452	0.00210842	0.0148791	Regular
4933436I01Rik	109.523	2.00536	0.478338	4.19235	2.76083e-05	0.000495457	Regular
Caskin2	268.044	1.98447	0.438814	4.52235	6.11557e-06	0.000148894	Regular
Adamts9	54.8306	1.97786	0.578137	3.42109	0.000623715	0.00564512	Regular
4930563E22Rik	28.603	1.95576	0.716923	2.728	0.00637205	0.0355278	Promoter STE
Ccnt2	86.9697	1.95319	0.427786	4.5658	4.97585e-06	0.000126121	Regular
Nabp1	24.7654	1.95188	0.733813	2.65991	0.00781611	0.0414288	Promoter STE
Serinc5	34.3941	1.94799	0.664346	2.93219	0.00336584	0.0213774	Regular
Lgi4	50.6121	1.93577	0.632658	3.05975	0.00221523	0.0154685	Regular
Klf6	27.1054	1.93138	0.706341	2.73435	0.00625041	0.0350149	Regular
Itgb1	47.4658	1.92614	0.612972	3.14229	0.00167631	0.0123675	Regular
Acacb	160.048	1.92028	0.435596	4.40839	1.04141e-05	0.000223064	Distal STE
Col6a2	47.2974	1.91689	0.639897	2.99563	0.00273881	0.0181844	Regular
Pkdcc	36.3767	1.91549	0.633964	3.02145	0.00251566	0.0170766	Distal STE
Wscd2	56.1699	1.9036	0.544133	3.4984	0.000468061	0.00456437	Regular
Macf1	39.4274	1.89147	0.613749	3.08182	0.00205738	0.0145921	Regular
Mfsd2b	75.8726	1.86736	0.599766	3.11348	0.00184898	0.0134512	Regular
Cd248	31.4934	1.85592	0.68892	2.69396	0.00706082	0.0384008	Regular
Fos	196.746	1.84958	0.329019	5.62151	1.89292e-08	1.34232e-06	Distal STE
Dok4	128.306	1.84902	0.375915	4.91871	8.71165e-07	3.16567e-05	Regular
Id3	29.9007	1.84727	0.707848	2.60969	0.00906242	0.0461589	Regular
Notch1	294.334	1.84322	0.374986	4.91544	8.85842e-07	3.20307e-05	Regular
Daglb	26.2282	1.84027	0.69561	2.64555	0.00815578	0.042569	Regular
Col6a1	94.284	1.82883	0.49284	3.71079	0.000206616	0.002358	Regular
Taldo1	31.244	1.82597	0.674992	2.70518	0.00682674	0.0374062	Regular
Abt1	28.943	1.81231	0.688049	2.63398	0.00843894	0.0437171	Distal STE
Wdr4	41.4375	1.81071	0.642754	2.81711	0.00484574	0.0286122	Regular
Csf1r	78.0707	1.7992	0.490919	3.66496	0.000247378	0.00267887	Regular
Gm14151	400.116	1.79686	0.404995	4.43676	9.13248e-06	0.000203365	Promoter STE
Fam163b	77.5903	1.78832	0.495617	3.60828	0.000308239	0.00321283	Regular
Cd24a	42.2197	1.77681	0.59204	3.00116	0.00268952	0.0179892	Regular
Jakmip3	65.5388	1.77309	0.536267	3.30636	0.000945153	0.0077741	Regular
Gm382	245.032	1.76886	0.38618	4.5804	4.64093e-06	0.000118938	Regular
Cebpd	28.7329	1.76869	0.67006	2.6396	0.00830038	0.0431502	Regular
Usp36	55.2085	1.76847	0.558365	3.16722	0.00153901	0.011541	Regular
Phgdh	37.7504	1.75526	0.615157	2.85335	0.00432609	0.0260775	Regular
Fam193b	44.4429	1.75077	0.564765	3.1	0.00193524	0.0139536	Regular
Cyp17a1	138.789	1.74609	0.451881	3.86406	0.000111518	0.00146968	Distal STE
Rufy1	41.8957	1.74316	0.638045	2.73204	0.00629438	0.0352292	Regular
Tspyl1	34.7523	1.73822	0.64267	2.70468	0.00683702	0.0374278	Promoter STE
Vsig10	90.3533	1.73172	0.461899	3.74913	0.000177451	0.00210406	Distal STE
Smchd1	52.1438	1.71485	0.519067	3.30371	0.00095415	0.00780681	Regular
Sgpp2	31.2406	1.70855	0.654153	2.61185	0.00900534	0.0459761	Regular
Zfp36	91.0168	1.70849	0.442722	3.85905	0.000113827	0.00148234	Promoter STE
Ywhag	106.391	1.70729	0.537637	3.17555	0.00149553	0.0112496	Regular
Gm42372	44.1867	1.70665	0.596956	2.85893	0.00425071	0.025811	Promoter STE
Egr1	284.132	1.70532	0.325717	5.23557	1.64475e-07	8.22827e-06	Regular
Grn	52.5775	1.70454	0.535794	3.18134	0.00146597	0.0110386	Distal STE
Lgmn	48.3743	1.69057	0.562495	3.00548	0.0026516	0.0177681	Regular
Kif1c	115.727	1.68724	0.402582	4.19105	2.77664e-05	0.000496931	Regular
Fer1l5	279.128	1.68439	0.359272	4.68834	2.75431e-06	7.79746e-05	Promoter STE
Ephb3	114.548	1.68373	0.492224	3.42065	0.000624706	0.0056471	Distal STE
Gpr3	41.6051	1.68138	0.623048	2.69864	0.0069624	0.037922	Regular
Plxna1	366.964	1.67522	0.379223	4.4175	9.98511e-06	0.000218357	Regular
Wnt1	58.0181	1.67253	0.598115	2.79634	0.00516851	0.0300325	Distal STE
Pkd1l2	119.945	1.669	0.424936	3.92764	8.57851e-05	0.00118445	Distal STE
Abca13	38.851	1.65531	0.622477	2.65923	0.00783193	0.0414525	Regular
Angptl2	621.132	1.65357	0.369116	4.47981	7.47101e-06	0.000175461	Regular
Tgm2	58.1728	1.6418	0.567607	2.89249	0.00382203	0.0237989	Regular
Nccrp1	67.72	1.6304	0.484898	3.36235	0.00077281	0.00663291	Regular
Fam174a	215.299	1.61672	0.332808	4.85783	1.18682e-06	4.08892e-05	Promoter STE
Serpinf1	41.9383	1.61198	0.565368	2.8512	0.00435546	0.0262045	Distal STE
Lrrc8a	1639.65	1.61007	0.294272	5.47135	4.46628e-08	2.76455e-06	Regular
Ier2	83.8039	1.60644	0.432198	3.71691	0.000201675	0.00231408	Distal STE
Pim3	87.487	1.60573	0.435771	3.68481	0.00022887	0.00252899	Distal STE
Hic2	54.8444	1.60106	0.53014	3.02006	0.00252721	0.0171073	Regular
Nol6	83.6618	1.59837	0.47937	3.33432	0.000855078	0.00717048	Regular
Epha2	68.4764	1.58666	0.464258	3.41762	0.000631717	0.00569637	Regular
Csf2ra	39.9079	1.57989	0.577763	2.73449	0.00624779	0.0350149	Distal STE
Pappa2	61.0624	1.57545	0.510773	3.08445	0.00203931	0.014546	Regular
Gm9789	55.6396	1.57522	0.572102	2.75338	0.00589825	0.0334703	Promoter STE
Pcdhb4	92.5005	1.56704	0.488454	3.20817	0.00133581	0.0102703	Regular
Zfp36l2	45.5233	1.5647	0.542231	2.88567	0.00390577	0.0240944	Regular
Lamb1	130.91	1.55904	0.476439	3.27227	0.00106687	0.00852563	Regular
Ambp	171.296	1.54597	0.392684	3.93692	8.25328e-05	0.00115483	Regular
H2-Eb1	121.634	1.54028	0.451254	3.41334	0.000641709	0.00577928	Regular
Ush1g	82.0838	1.53238	0.581831	2.63373	0.00844535	0.0437171	Regular
Mybbp1a	52.2609	1.52822	0.510308	2.99471	0.00274706	0.0182074	Regular
Rhob	66.9632	1.52711	0.474576	3.21784	0.00129162	0.00999362	Distal STE
Inafm1	45.3689	1.51929	0.573628	2.64857	0.00808324	0.0422922	Distal STE
Iqgap3	177.397	1.51908	0.474616	3.20066	0.00137114	0.0104538	Regular
Mast1	76.1486	1.51878	0.526629	2.88397	0.00392691	0.0242043	Regular
Col16a1	497.083	1.51016	0.325322	4.64206	3.44954e-06	9.36632e-05	Regular
Lypla2	68.0973	1.50938	0.500796	3.01396	0.00257861	0.0173587	Regular
Stat6	324.576	1.50374	0.361398	4.16089	3.17008e-05	0.000556592	Regular
Zdhhc8	114.514	1.48686	0.486899	3.05373	0.00226018	0.0157073	Regular
Tsga8	1824.99	1.4855	0.337375	4.40312	1.06706e-05	0.000226565	Regular
Col4a4	222.626	1.48429	0.453586	3.27234	0.00106662	0.00852563	Regular
Setd1a	429.714	1.48211	0.325558	4.55252	5.30071e-06	0.000132138	Promoter STE
Alyref	40.5133	1.47726	0.565978	2.6101	0.00905157	0.0461358	Regular
Col3a1	205.046	1.47559	0.426337	3.46108	0.000538007	0.00509016	Regular
Anxa11	596.334	1.47433	0.391558	3.76528	0.000166361	0.0019961	Distal STE
Junb	184.304	1.47396	0.33446	4.40696	1.04829e-05	0.000223228	Promoter STE
Abcc1	77.1915	1.4608	0.442111	3.30416	0.00095263	0.00780681	Regular
Nid1	103.219	1.45904	0.461949	3.15845	0.00158611	0.0118093	Regular
Map3k2	45.2276	1.45827	0.557691	2.61483	0.00892716	0.0456611	Distal STE
Ncapg2	317.054	1.45632	0.413515	3.5218	0.000428625	0.00423065	Regular
Ring1	52.8969	1.45426	0.522971	2.78077	0.00542301	0.0312873	Promoter STE
Dhx9	148.619	1.45139	0.364127	3.98594	6.72144e-05	0.000979909	Regular
Prkab2	112.034	1.45117	0.412619	3.51699	0.000436476	0.00430049	Regular
Fstl1	50.5065	1.44591	0.560657	2.57895	0.00991018	0.0497477	Regular
Slc17a9	141.966	1.43914	0.419933	3.42706	0.000610146	0.00557063	Distal STE
Ctsb	71.861	1.43408	0.466709	3.07275	0.00212095	0.0149387	Regular
Col1a2	312.332	1.43408	0.418054	3.43036	0.000602783	0.00552823	Regular
Gipc1	182.706	1.42608	0.332226	4.29248	1.76685e-05	0.000340039	Regular
Map2k1	164.018	1.41495	0.380136	3.72222	0.000197476	0.00228584	Regular
Hmgcs2	106.597	1.40762	0.394277	3.57014	0.000356792	0.00364251	Regular
Top2b	47.1557	1.40696	0.535129	2.6292	0.00855872	0.0442413	Regular
Rad50	54.6219	1.40661	0.510892	2.75325	0.00590069	0.0334703	Regular
Srf	329.805	1.40567	0.327053	4.29798	1.72363e-05	0.000333937	Promoter STE
Myo5c	130.889	1.40222	0.473706	2.96011	0.00307528	0.0197902	Regular
Nptx2	3841.23	1.38391	0.293453	4.71594	2.40601e-06	7.11478e-05	Regular
Irf2bp2	62.4649	1.38365	0.479045	2.88835	0.00387272	0.0239918	Regular
4921509C19Rik	833.184	1.37647	0.367621	3.74426	0.000180929	0.00213177	Promoter STE
Zc3h4	246.152	1.36828	0.319177	4.28691	1.81176e-05	0.000344611	Regular
Lrp1	611.31	1.36559	0.32592	4.18997	2.78993e-05	0.000497015	Regular
Krt77	64.223	1.36406	0.508302	2.68356	0.00728433	0.0392655	Regular
Zfand5	97.9327	1.36275	0.430698	3.16404	0.00155593	0.0116202	Regular
Ahnak	330.418	1.35337	0.327698	4.12991	3.629e-05	0.000606859	Promoter STE
4930433I11Rik	54.0954	1.34437	0.511586	2.62784	0.00859284	0.0443595	Promoter STE
Col15a1	643.704	1.34306	0.372634	3.60424	0.000313066	0.00325268	Regular
Ccdc61	69.1849	1.32619	0.473543	2.80057	0.0051012	0.029736	Distal STE
Hpcal4	139.532	1.32142	0.44199	2.9897	0.00279253	0.0184752	Regular
Fgl2	102.917	1.31945	0.456763	2.8887	0.00386833	0.0239918	Regular
Col5a1	172.785	1.31791	0.476035	2.76852	0.00563121	0.0323098	Regular
Plxnd1	83.0372	1.31297	0.460163	2.85327	0.00432721	0.0260775	Regular
Dcdc2c	108.595	1.30641	0.501705	2.60394	0.00921599	0.0468758	Regular
Krt15	165.206	1.30448	0.372541	3.50157	0.000462522	0.00452244	Regular
Gstm1	183.244	1.30183	0.340668	3.82142	0.000132685	0.00165947	Regular
Mad2l1bp	76.1543	1.30016	0.452407	2.87386	0.00405485	0.0247631	Promoter STE
Igf2r	85.8135	1.2957	0.448571	2.8885	0.00387089	0.0239918	Regular
Hexim1	62.9236	1.28908	0.473516	2.72235	0.006482	0.0359404	Promoter STE
Pkd1	208.294	1.28898	0.370022	3.48353	0.000494855	0.00478688	Regular
Hsd17b4	53.4313	1.28883	0.4998	2.57869	0.00991764	0.0497477	Distal STE
Ctnna1	64.7084	1.28552	0.485645	2.64704	0.00812003	0.042424	Regular
Flt1	190.575	1.2833	0.363792	3.52757	0.000419399	0.00415293	Regular
Rnf168	159.623	1.27892	0.416382	3.0715	0.0021299	0.0149625	Promoter STE
B4galt3	113.993	1.27876	0.483633	2.64408	0.00819136	0.0426745	Distal STE
Fbxo31	82.3016	1.27293	0.424868	2.99605	0.00273502	0.0181844	Regular
Fads2	105.453	1.27201	0.404314	3.14609	0.00165471	0.0122374	Regular
Vangl2	90.4129	1.27107	0.428404	2.96698	0.0030074	0.0194562	Regular
Acsbg1	202.337	1.2677	0.36236	3.49846	0.00046795	0.00456437	Regular
Igf1r	121.824	1.26353	0.384775	3.28381	0.00102413	0.00828375	Regular
Rad54l2	378.437	1.25791	0.298028	4.22076	2.43475e-05	0.00044682	Regular
Fzd9	284.741	1.2567	0.302141	4.15932	3.1919e-05	0.000557566	Regular
Lcn2	138.416	1.24576	0.399352	3.11946	0.00181185	0.0132205	Regular
Utp20	91.5463	1.2442	0.446519	2.78645	0.00532892	0.0308418	Regular
Mafk	505.567	1.24261	0.322418	3.85404	0.000116183	0.00150997	Regular
Atp1a1	138.51	1.24252	0.371146	3.34779	0.000814595	0.00691838	Distal STE
Jun	167.037	1.24048	0.370119	3.35156	0.00080357	0.00685663	Promoter STE
Got1	64.3288	1.24005	0.465002	2.66676	0.00765855	0.040727	Regular
Fbrs	351.877	1.23553	0.336786	3.6686	0.00024388	0.00265074	Promoter STE
Nos1	179.649	1.23373	0.413167	2.98604	0.00282612	0.0186468	Regular
Tub	138.438	1.23041	0.415225	2.96323	0.00304427	0.0196425	Distal STE
Vim	114.621	1.22542	0.387538	3.16205	0.00156661	0.011676	Regular
Muc4	231.735	1.22293	0.365758	3.34356	0.000827121	0.00697609	Distal STE
Klf2	101.801	1.21425	0.4373	2.7767	0.0054913	0.0315815	Promoter STE
Lamb2	204.845	1.21375	0.354952	3.41947	0.000627427	0.00566468	Distal STE
Gan	74.5031	1.20967	0.443371	2.72833	0.0063655	0.0355266	Distal STE
Tln1	243.198	1.20604	0.312094	3.86436	0.000111382	0.00146968	Regular
Vps72	185.68	1.20457	0.374209	3.21898	0.00128649	0.00996448	Regular
Itprid2	272.588	1.19962	0.316224	3.79356	0.000148501	0.00183218	Regular
Nck2	227.54	1.19856	0.37886	3.1636	0.00155828	0.0116258	Regular
Ppie	169.611	1.18885	0.356778	3.33219	0.000861665	0.00720916	Regular
Marf1	336.458	1.18487	0.289905	4.0871	4.36798e-05	0.000701181	Regular
Hspg2	517.671	1.17754	0.367416	3.20493	0.00135095	0.0103431	Regular
Elfn1	294.407	1.17312	0.406288	2.88742	0.00388421	0.0240019	Promoter STE
Mybl2	90.6584	1.16668	0.411499	2.83518	0.00457995	0.0272472	Regular
Pgrmc1	77.761	1.15928	0.446203	2.59811	0.00937394	0.0475797	Regular
Ep300	532.245	1.14888	0.309852	3.70783	0.000209044	0.00236355	Promoter STE
Cst3	100.002	1.14346	0.396528	2.88368	0.00393064	0.0242069	Regular
Smok2a	162.647	1.14073	0.429856	2.65375	0.00796017	0.0419114	Promoter STE
Pcbp1	347.578	1.13814	0.282799	4.02456	5.70827e-05	0.000856124	Promoter STE
Tmem86a	104.265	1.13487	0.440015	2.57917	0.00990372	0.0497477	Distal STE
Ankrd50	286.309	1.12257	0.331697	3.38431	0.000713564	0.00624176	Regular
Haus5	271.801	1.11843	0.402743	2.77702	0.005486	0.0315758	Promoter STE
Tagap1	404.898	1.11537	0.375041	2.97399	0.00293951	0.0190846	Promoter STE
Srsf6	213.351	1.10552	0.382787	2.88808	0.003876	0.0239918	Promoter STE
Ccdc81	130.102	1.09074	0.364462	2.99274	0.00276486	0.0183087	Promoter STE
Zfp335	147.484	1.06553	0.359497	2.96394	0.00303727	0.0196147	Regular
Ryr1	111.496	1.05921	0.400799	2.64274	0.0082238	0.042792	Regular
Cfap52	239.513	1.05299	0.394455	2.66947	0.00759701	0.0405026	Regular
Creld2	357.895	1.04368	0.395899	2.63623	0.0083833	0.0434884	Promoter STE
Mta2	177.454	1.04352	0.385466	2.70717	0.00678601	0.037211	Regular
Akap8l	168.106	1.04015	0.336518	3.09091	0.00199543	0.0142748	Promoter STE
Gm128	749.615	1.03724	0.348166	2.97915	0.00289053	0.0188949	Promoter STE
Dhcr24	143.81	1.0364	0.360101	2.87808	0.00400104	0.0245347	Regular
Lonp1	104.177	1.03017	0.392716	2.6232	0.00871082	0.0448371	Regular
Cfap45	311.395	1.02915	0.323101	3.18522	0.00144644	0.0109254	Promoter STE
Abca1	168.839	1.02457	0.339431	3.01849	0.00254041	0.0171807	Regular
Chga	1080.27	1.02059	0.30439	3.35292	0.000799643	0.0068311	Regular
Btg2	185.068	1.01591	0.328551	3.09207	0.00198763	0.014233	Distal STE
Akap13	104.279	1.01401	0.387042	2.61989	0.00879583	0.045084	Promoter STE
Adgrl1	366.67	1.00853	0.299726	3.36485	0.000765843	0.00659636	Regular
Dyrk3	536.55	1.00527	0.378098	2.65876	0.00784279	0.0414799	Promoter STE
Fxr2	283.961	1.00459	0.366175	2.74347	0.00607942	0.0342889	Regular
Sorcs2	120.412	1.00401	0.383175	2.62022	0.0087872	0.0450714	Regular
Polr2a	681.788	0.996622	0.280153	3.55742	0.000374516	0.00379398	Promoter STE
Rsrp1	155.607	0.986713	0.375506	2.62769	0.00859664	0.0443595	Promoter STE
Crmp1	179.408	0.984882	0.328729	2.99603	0.00273522	0.0181844	Promoter STE
Impa2	254.477	0.974679	0.340507	2.86243	0.00420404	0.0255673	Distal STE
Trrap	421.16	0.972796	0.31282	3.10976	0.00187239	0.0135809	Distal STE
Bap1	1053.11	0.956072	0.255114	3.74763	0.000178514	0.00211323	Promoter STE
Chp1	569.523	0.951815	0.321531	2.96026	0.00307383	0.0197902	Promoter STE
Dazap2	425.612	0.94348	0.276832	3.40813	0.000654089	0.00585474	Distal STE
Ptprf	434.268	0.933203	0.279472	3.33917	0.000840306	0.00707912	Regular
Eif6	161.354	0.933102	0.345078	2.70403	0.00685033	0.0374512	Regular
Dact3	383.882	0.929536	0.325138	2.8589	0.00425119	0.025811	Promoter STE
Josd1	219.077	0.923002	0.331786	2.78192	0.00540385	0.0312014	Promoter STE
Cnbd2	540.204	0.922954	0.349251	2.64267	0.00822563	0.042792	Promoter STE
Ino80	207.969	0.919346	0.32007	2.87233	0.00407459	0.0248628	Promoter STE
Cdc20	540.321	0.915746	0.326921	2.80112	0.00509252	0.0297091	Regular
Smarca5	281.475	0.908519	0.342408	2.65333	0.00797029	0.0419114	Promoter STE
Brd1	859.493	0.90774	0.261664	3.4691	0.000522207	0.00497937	Regular
Tmed4	192.969	0.905623	0.332199	2.72615	0.00640783	0.0357001	Regular
Mapkapk2	463.132	0.894771	0.310024	2.88613	0.00390011	0.0240798	Regular
Shb	992.32	0.894207	0.244567	3.65628	0.000255903	0.00276497	Regular
Fbxl14	238.443	0.893444	0.344327	2.59475	0.00946589	0.0479465	Promoter STE
Hemgn	2361.71	0.88768	0.333955	2.65808	0.00785872	0.0415341	Regular
Insig1	1080.16	0.887226	0.270847	3.27575	0.00105381	0.00847206	Regular
Cdc42bpb	338.475	0.88546	0.325196	2.72285	0.00647214	0.0359404	Regular
Ythdf2	339.148	0.876806	0.28945	3.02922	0.00245187	0.0167212	Regular
Leng8	599.196	0.867831	0.268994	3.22621	0.0012544	0.00976777	Promoter STE
Nek2	969.569	0.864223	0.316724	2.72863	0.00635978	0.0355266	Promoter STE
Rsph6a	242.188	0.860382	0.307126	2.8014	0.00508812	0.0297071	Promoter STE
Ube2o	633.768	0.858317	0.295551	2.90412	0.00368282	0.0230854	Promoter STE
Sspo	579.35	0.855566	0.307257	2.78453	0.00536054	0.0309758	Regular
Kif19a	342.043	0.850467	0.327952	2.59326	0.00950697	0.0480931	Regular
Trp53inp2	822.279	0.847345	0.312036	2.71553	0.0066169	0.0364211	Promoter STE
Cfap58	239.53	0.846682	0.328121	2.58039	0.00986883	0.0496091	Promoter STE
Ctnnbl1	350.088	0.832511	0.299658	2.7782	0.0054661	0.0314861	Regular
Rab1b	394.537	0.806131	0.292178	2.75904	0.00579722	0.0330031	Regular
Tbcc	441.139	0.791203	0.29738	2.66057	0.00780075	0.0413774	Promoter STE
Man2b2	1669.85	0.774343	0.248089	3.12123	0.00180095	0.0131673	Regular
Chrac1	508.638	0.750383	0.267124	2.80912	0.00496766	0.029167	Promoter STE
9930021J03Rik	538.339	0.734735	0.269287	2.72844	0.00636344	0.0355266	Promoter STE
Mtmr6	995.251	0.733477	0.265242	2.76532	0.00568677	0.0324502	Promoter STE
Wdfy3	623.847	0.730818	0.256889	2.84488	0.00444285	0.0266207	Distal STE
Nmt1	828.785	0.687745	0.256758	2.67857	0.00739367	0.0396762	Promoter STE
Supt5	1057.71	0.655934	0.253758	2.58488	0.00974127	0.0490353	Promoter STE
Down-regulated genes (Setd1bKO vs Control)
	baseMean	log2FoldChange	lfcSE	stat	pvalue	padj	Status
Lrrc26	75.033	-4.24568	0.544198	-7.80173	6.10664e-15	2.97353e-12	Promoter STE
Pcgf2	18.347	-4.02543	1.04185	-3.86372	0.000111675	0.00146968	Promoter STE
1110032A03Rik	184.01	-3.49836	0.370951	-9.43079	4.06999e-21	7.4318e-18	Promoter STE
Sema3e	18.2188	-3.30564	0.892738	-3.70281	0.000213224	0.00239828	Regular
Hecw1	833.274	-3.17928	0.260762	-12.1923	3.4167e-34	2.49556e-30	Regular
Fbxw27	74.3826	-3.11885	0.546622	-5.70569	1.15875e-08	9.04749e-07	Distal STE
Emilin2	35.7172	-3.1068	0.660033	-4.70703	2.51352e-06	7.28521e-05	Regular
Arl9	221.247	-2.89711	0.340995	-8.49605	1.96152e-17	2.38782e-14	Promoter STE
En2	20.4027	-2.84437	0.809525	-3.51362	0.000442037	0.00433957	Regular
Decr2	299.78	-2.8333	0.330354	-8.57654	9.77672e-18	1.42818e-14	Promoter STE
Rabggta	17.0332	-2.81011	0.900612	-3.12022	0.00180718	0.0131997	Regular
Ccdc27	893.923	-2.80409	0.294692	-9.51532	1.81148e-21	4.41034e-18	Promoter STE
Teddm2	78.1351	-2.76046	0.508686	-5.42664	5.74249e-08	3.43796e-06	Regular
Nudt16	39.2896	-2.63797	0.606968	-4.34614	1.38551e-05	0.000282675	Promoter STE
Adcy10	15.7893	-2.5906	0.907707	-2.85401	0.00431718	0.0260775	Promoter STE
1700020A23Rik	63.0365	-2.53973	0.539482	-4.70772	2.50505e-06	7.28521e-05	Regular
Fam71f2	280.465	-2.50847	0.310262	-8.08503	6.21502e-16	5.04383e-13	Promoter STE
Hax1	40.7885	-2.504	0.587334	-4.26333	2.01401e-05	0.000381096	Promoter STE
Rnps1	31.0099	-2.5021	0.670558	-3.73137	0.000190445	0.00221852	Regular
Plekha3	989.926	-2.48342	0.260051	-9.54976	1.29997e-21	4.41034e-18	Promoter STE
Rd3	73.2589	-2.42014	0.467012	-5.18217	2.19317e-07	1.04699e-05	Promoter STE
Pamr1	25.2286	-2.36685	0.72582	-3.26093	0.00111048	0.00879709	Regular
Klhl28	178.647	-2.3238	0.393335	-5.90793	3.46434e-09	3.32942e-07	Promoter STE
D930020B18Rik	70.3638	-2.31211	0.476328	-4.85402	1.20982e-06	4.12296e-05	Regular
Scgn	215.169	-2.30677	0.335915	-6.86713	6.55043e-12	1.22678e-09	Distal STE
Dusp13	104.533	-2.30623	0.40635	-5.67549	1.3829e-08	1.02027e-06	Promoter STE
Arhgef28	73.8442	-2.29155	0.452354	-5.06583	4.06622e-07	1.70304e-05	Regular
Defb11	59.222	-2.2769	0.496316	-4.58759	4.48386e-06	0.000115725	Regular
Gna14	63.829	-2.26067	0.477442	-4.73497	2.19091e-06	6.69393e-05	Regular
Klhl31	54.0596	-2.23393	0.568527	-3.92932	8.51856e-05	0.0011784	Regular
Znrd1as	227.822	-2.23203	0.323837	-6.89244	5.48452e-12	1.11275e-09	Promoter STE
Lmntd1	618.2	-2.22867	0.26752	-8.33085	8.02639e-17	7.3281e-14	Distal STE
Lhx1	200.013	-2.22751	0.36965	-6.026	1.68069e-09	1.85997e-07	Regular
Mtfr1	64.2226	-2.20441	0.475593	-4.63507	3.56811e-06	9.58143e-05	Promoter STE
Lrrc51	42.1237	-2.18937	0.56577	-3.86971	0.000108963	0.00144703	Promoter STE
Slc6a11	31.515	-2.17201	0.649377	-3.34476	0.000823543	0.00696199	Distal STE
Fen1	41.9126	-2.15475	0.578103	-3.72728	0.000193559	0.00225121	Regular
Snrpa	165.807	-2.14874	0.358632	-5.99149	2.07932e-09	2.13906e-07	Promoter STE
Ndufb8	44.0741	-2.14286	0.572594	-3.74237	0.000182293	0.00214062	Regular
Gm35549	310.193	-2.13948	0.295466	-7.24102	4.45324e-13	1.30106e-10	Promoter STE
Stat4	105.773	-2.12893	0.438647	-4.8534	1.21363e-06	4.12296e-05	Promoter STE
1700019N19Rik	120.566	-2.11273	0.379101	-5.57301	2.50369e-08	1.69324e-06	Promoter STE
Sv2c	63.8528	-2.10981	0.477909	-4.41467	1.01164e-05	0.00021962	Regular
Cstl1	34.882	-2.10964	0.619322	-3.40637	0.000658322	0.00586	Regular
Srxn1	1135.61	-2.09731	0.24772	-8.46647	2.52943e-17	2.63928e-14	Promoter STE
Trim66	50.8954	-2.09102	0.539186	-3.87811	0.000105269	0.00140822	Regular
Sele	60.4538	-2.08621	0.545404	-3.82507	0.000130736	0.00164354	Regular
Car2	174.219	-2.0848	0.372833	-5.59177	2.24773e-08	1.53434e-06	Regular
Pkm	20.1139	-2.07269	0.798498	-2.59573	0.00943902	0.0478436	Promoter STE
Defb21	43.1645	-2.07163	0.581333	-3.56358	0.00036583	0.00371631	Regular
Kremen1	477.152	-2.06312	0.269138	-7.66566	1.77917e-14	8.12193e-12	Regular
Akap4	224.807	-2.05717	0.344735	-5.96738	2.41092e-09	2.41224e-07	Regular
1700019D03Rik	68.3892	-2.05389	0.469789	-4.37195	1.23144e-05	0.000256117	Promoter STE
Lancl1	50.6219	-2.03636	0.535025	-3.80611	0.000141171	0.00175958	Regular
Insyn2b	100.804	-2.01833	0.433228	-4.65883	3.18016e-06	8.76523e-05	Regular
Plpp6	2294.55	-2.01683	0.256143	-7.87383	3.43932e-15	2.28371e-12	Promoter STE
Xkr7	169.825	-2.01146	0.368066	-5.46494	4.63062e-08	2.79521e-06	Regular
St3gal4	104.242	-2.01005	0.397388	-5.05816	4.23329e-07	1.75681e-05	Distal STE
Tnp1	208645	-2.00338	0.250198	-8.00719	1.17356e-15	8.57168e-13	Promoter STE
Ttbk2	33.0755	-1.99187	0.660471	-3.01583	0.0025628	0.0173001	Promoter STE
Dydc2	26.9007	-1.98572	0.675258	-2.94068	0.00327491	0.0208948	Promoter STE
Rpl7	1276.75	-1.98031	0.252242	-7.85083	4.13305e-15	2.50841e-12	Promoter STE
Asb8	48.2288	-1.96479	0.566955	-3.46552	0.000529215	0.00503961	Promoter STE
Irgc1	61.4674	-1.96225	0.503968	-3.8936	9.87671e-05	0.00134008	Promoter STE
Cdc25c	183.701	-1.95592	0.342457	-5.71144	1.12022e-08	8.89355e-07	Promoter STE
Tepp	139.368	-1.94792	0.469355	-4.1502	3.32187e-05	0.000576317	Promoter STE
Eno1b	1456.4	-1.93456	0.255256	-7.57891	3.48481e-14	1.33963e-11	Regular
Zfp759	148.115	-1.92602	0.357244	-5.39133	6.99366e-08	3.92936e-06	Promoter STE
Morn3	284.836	-1.92253	0.346326	-5.5512	2.83714e-08	1.90115e-06	Promoter STE
Lrrc52	77.9007	-1.92214	0.480487	-4.00039	6.32376e-05	0.000929351	Promoter STE
Ccl5	58.8559	-1.92175	0.510675	-3.76315	0.000167788	0.00200576	Regular
Chn2	502.837	-1.91832	0.267392	-7.17419	7.27358e-13	1.89737e-10	Promoter STE
Gm973	35.7954	-1.91577	0.593908	-3.2257	0.00125663	0.00977472	Distal STE
R3hdm1	51.3768	-1.91177	0.525456	-3.6383	0.000274447	0.0029136	Promoter STE
Rpl27	498.248	-1.89591	0.267842	-7.07846	1.45766e-12	3.22628e-10	Distal STE
Cd96	420.797	-1.89582	0.280496	-6.75883	1.39115e-11	2.25799e-09	Distal STE
Igbp1b	490.083	-1.87888	0.275216	-6.82695	8.67407e-12	1.50846e-09	Promoter STE
Rangap1	241.838	-1.86639	0.309637	-6.02769	1.66324e-09	1.85997e-07	Promoter STE
Jazf1	52.1009	-1.85008	0.510243	-3.62588	0.000287982	0.00304402	Regular
Dcun1d1	541.161	-1.84988	0.271464	-6.81444	9.46292e-12	1.60738e-09	Promoter STE
Irf6	152.926	-1.84977	0.356548	-5.18801	2.12552e-07	1.02813e-05	Promoter STE
Pgls	28.6042	-1.84797	0.656834	-2.81344	0.0049014	0.0288258	Regular
Spem2	21225.6	-1.83983	0.235307	-7.81888	5.32966e-15	2.78056e-12	Promoter STE
Cystm1	98.5722	-1.83445	0.413724	-4.43401	9.24966e-06	0.000204726	Promoter STE
Phlpp1	13996.8	-1.83175	0.233607	-7.84114	4.46459e-15	2.50841e-12	Promoter STE
Tex50	2226.28	-1.82292	0.23938	-7.61515	2.63378e-14	1.06873e-11	Regular
Epb41l4a	187.445	-1.81605	0.371784	-4.8847	1.03589e-06	3.63755e-05	Regular
Pudp	2041.27	-1.81598	0.248513	-7.30738	2.72395e-13	8.2899e-11	Regular
Rps14	4726.52	-1.78944	0.285449	-6.26886	3.63711e-10	4.6606e-08	Regular
Spcs2	3802.05	-1.77335	0.25801	-6.87317	6.27888e-12	1.21511e-09	Promoter STE
C1qb	174.376	-1.77164	0.396487	-4.46835	7.88236e-06	0.000182771	Distal STE
Glrp1	70.5881	-1.77147	0.456972	-3.87654	0.000105952	0.00141476	Regular
Ifrd2	964.897	-1.7709	0.248478	-7.127	1.0258e-12	2.41693e-10	Promoter STE
Txndc2	1483.9	-1.76903	0.246231	-7.18445	6.7478e-13	1.8254e-10	Promoter STE
Hipk2	50.9025	-1.76158	0.517161	-3.40625	0.000658621	0.00586	Regular
Noxred1	6759.19	-1.75012	0.229263	-7.63369	2.28125e-14	9.80134e-12	Regular
Prm2	469498	-1.74741	0.246137	-7.09933	1.25364e-12	2.86144e-10	Promoter STE
Tmod2	175.815	-1.74712	0.346568	-5.04119	4.62639e-07	1.89838e-05	Promoter STE
Stac2	52.6431	-1.73339	0.510924	-3.39265	0.000692194	0.00610602	Distal STE
Map7	176.117	-1.72483	0.331878	-5.19719	2.02324e-07	9.91794e-06	Regular
Gsto2	33.0643	-1.72139	0.609755	-2.82308	0.0047565	0.0281307	Regular
Bcl2l14	315.222	-1.72064	0.325683	-5.28318	1.26962e-07	6.51336e-06	Promoter STE
Uhrf1bp1	1156.75	-1.72052	0.248588	-6.92119	4.47876e-12	9.34654e-10	Distal STE
Ccbe1	66.9676	-1.71198	0.51166	-3.34593	0.00082006	0.00694136	Regular
Plec	28.8889	-1.70586	0.661576	-2.57848	0.00992365	0.0497477	Regular
Iqcf4	5055.62	-1.70558	0.248526	-6.8628	6.75214e-12	1.23294e-09	Promoter STE
Dpysl3	140.025	-1.70312	0.383752	-4.43806	9.07713e-06	0.000203365	Promoter STE
Plcd4	114.299	-1.69451	0.402425	-4.21075	2.54522e-05	0.000460155	Promoter STE
Tbc1d14	121.298	-1.69013	0.390516	-4.32794	1.50509e-05	0.000300361	Promoter STE
Rasa3	7347.62	-1.68035	0.232627	-7.22337	5.07139e-13	1.42467e-10	Regular
4933402D24Rik	90.7889	-1.67069	0.412699	-4.0482	5.16121e-05	0.000798675	Regular
Prm3	1774.34	-1.66391	0.264697	-6.28609	3.25561e-10	4.24625e-08	Promoter STE
Gapdhs	417.255	-1.6578	0.290047	-5.71562	1.09306e-08	8.77331e-07	Promoter STE
Atp6v1fnb	251.036	-1.65391	0.32151	-5.14418	2.68691e-07	1.22657e-05	Promoter STE
Ddo	175.763	-1.65343	0.370905	-4.45782	8.27981e-06	0.000188218	Regular
Plac8	38.9864	-1.64936	0.581762	-2.83511	0.00458098	0.0272472	Distal STE
Rogdi	1698.93	-1.64761	0.240478	-6.85139	7.31349e-12	1.30287e-09	Promoter STE
Hepacam	395.172	-1.63593	0.282585	-5.78915	7.07429e-09	6.15127e-07	Distal STE
Fkbp5	293.893	-1.63565	0.319394	-5.1211	3.0376e-07	1.35284e-05	Distal STE
Chrna1	512.603	-1.63508	0.273168	-5.98562	2.15563e-09	2.18676e-07	Regular
Fhl5	94.9069	-1.63496	0.410287	-3.98492	6.75042e-05	0.000982173	Promoter STE
Cep85l	10325.4	-1.63161	0.228239	-7.14869	8.7613e-13	2.20664e-10	Distal STE
1810065E05Rik	87.9359	-1.63076	0.424085	-3.84537	0.000120372	0.00154516	Regular
Tmod4	259.177	-1.62595	0.306057	-5.31256	1.08094e-07	5.76289e-06	Regular
Adam21	377.801	-1.61627	0.283315	-5.70486	1.16438e-08	9.04749e-07	Promoter STE
Nrxn3	118.699	-1.61429	0.376125	-4.2919	1.77152e-05	0.000340039	Regular
Acot7	66.5014	-1.61284	0.469123	-3.43798	0.000586066	0.00541166	Distal STE
Lyzl4	38.8572	-1.61244	0.607894	-2.65249	0.00798996	0.0419542	Promoter STE
Ccdc187	12263.5	-1.6005	0.229176	-6.98372	2.8747e-12	6.17554e-10	Promoter STE
Trabd2b	233.135	-1.59641	0.312724	-5.10486	3.31043e-07	1.44048e-05	Regular
Sema5a	202.625	-1.59115	0.318371	-4.9978	5.79888e-07	2.31448e-05	Distal STE
Wipf2	375.45	-1.58983	0.290885	-5.46548	4.61654e-08	2.79521e-06	Promoter STE
Actg2	14499.5	-1.58483	0.230614	-6.8722	6.32175e-12	1.21511e-09	Distal STE
Rpl39l	1265.69	-1.58133	0.242286	-6.52672	6.72275e-11	1.02298e-08	Regular
Calml3	238.789	-1.58113	0.346344	-4.5652	4.99027e-06	0.000126121	Regular
Pcdh17	675.702	-1.58075	0.335576	-4.71056	2.47042e-06	7.2758e-05	Regular
Vhl	5411.56	-1.57809	0.233198	-6.76718	1.31315e-11	2.17984e-09	Promoter STE
Cib4	316.348	-1.57198	0.289874	-5.42295	5.86219e-08	3.48109e-06	Regular
Rpl23	1060.85	-1.57142	0.28021	-5.60803	2.04642e-08	1.4101e-06	Promoter STE
Fam53c	165.611	-1.56963	0.357968	-4.38484	1.1607e-05	0.000244315	Promoter STE
Cdk5rap2	41.9764	-1.5681	0.559529	-2.80253	0.00507032	0.0296269	Regular
Itgbl1	71.9649	-1.56616	0.459148	-3.41103	0.000647185	0.00581431	Regular
Ubqlnl	12384	-1.56405	0.231926	-6.74375	1.54354e-11	2.45088e-09	Regular
Nwd2	50.6948	-1.56381	0.513207	-3.04713	0.00231038	0.0160104	Regular
Pdzk1	1598.78	-1.55274	0.242101	-6.41363	1.42097e-10	1.95826e-08	Promoter STE
Ybx3	488.208	-1.55142	0.265893	-5.83475	5.38711e-09	4.85771e-07	Regular
Cct8l1	2371.76	-1.55073	0.233445	-6.64278	3.07819e-11	4.78364e-09	Distal STE
Cby2	82.6747	-1.54691	0.438269	-3.52958	0.000416221	0.00413616	Promoter STE
Prame	332.092	-1.54391	0.289247	-5.3377	9.41312e-08	5.0554e-06	Regular
Ccdc136	240.785	-1.54201	0.316712	-4.86881	1.12275e-06	3.90502e-05	Regular
Cdk16	265.126	-1.54128	0.31521	-4.88969	1.00995e-06	3.59837e-05	Regular
Gsr	129.746	-1.54057	0.416082	-3.70257	0.000213428	0.00239828	Promoter STE
Rffl	188.127	-1.53753	0.341599	-4.50096	6.7647e-06	0.000161469	Promoter STE
Spata19	196.334	-1.53273	0.343332	-4.46429	8.03333e-06	0.000185096	Promoter STE
Cyp4f37	408.265	-1.53065	0.332047	-4.60973	4.03196e-06	0.000105554	Distal STE
Sorbs3	197.309	-1.52844	0.35209	-4.34105	1.41803e-05	0.000286404	Promoter STE
Slc25a3	606.48	-1.52801	0.292123	-5.23069	1.68875e-07	8.39092e-06	Promoter STE
Cfhr1	57.0212	-1.52715	0.485236	-3.14724	0.00164822	0.0122323	Distal STE
C1qtnf9	45.2866	-1.52488	0.533693	-2.85722	0.00427376	0.0258835	Regular
Marchf10	4774.95	-1.51367	0.235673	-6.42275	1.33836e-10	1.88751e-08	Promoter STE
Ly6g6c	1180.08	-1.5097	0.280867	-5.37515	7.65176e-08	4.20214e-06	Promoter STE
Pcbd2	72.7477	-1.50961	0.460863	-3.2756	0.00105437	0.00847206	Regular
Serpinb9b	39.4165	-1.49747	0.569287	-2.63042	0.00852785	0.0441129	Distal STE
Fmn2	92.6208	-1.49477	0.407401	-3.66904	0.000243467	0.0026502	Regular
Arl11	297.636	-1.4946	0.29883	-5.00151	5.68831e-07	2.28283e-05	Distal STE
Dcaf12	3360.76	-1.49331	0.232389	-6.42593	1.31062e-10	1.88751e-08	Promoter STE
Spata48	147.908	-1.49144	0.380377	-3.92095	8.8199e-05	0.00121091	Promoter STE
Csnk1g2	340.649	-1.49071	0.284527	-5.23924	1.6124e-07	8.12206e-06	Promoter STE
Tnp2	1.05738e+06	-1.49059	0.244881	-6.08699	1.15053e-09	1.33389e-07	Promoter STE
Cldn13	105.072	-1.4876	0.417545	-3.56272	0.000367028	0.00372329	Distal STE
Ggact	353.621	-1.48684	0.288058	-5.16159	2.44857e-07	1.13913e-05	Regular
Abhd18	71.7453	-1.48549	0.465627	-3.1903	0.00142124	0.0107849	Distal STE
Pifo	44.599	-1.48276	0.565764	-2.62081	0.0087721	0.0450256	Promoter STE
Tas1r1	157.222	-1.48182	0.380661	-3.89277	9.91079e-05	0.00134008	Regular
Ckm	83.6146	-1.4804	0.429141	-3.44967	0.000561278	0.00524913	Regular
Ubl4b	10799.9	-1.4781	0.23248	-6.35797	2.04441e-10	2.71497e-08	Promoter STE
Ptrh1	495.783	-1.47696	0.275124	-5.36833	7.94702e-08	4.33172e-06	Promoter STE
Nckap1l	1001.16	-1.47099	0.247459	-5.94436	2.77538e-09	2.70285e-07	Distal STE
Prm1	474071	-1.4693	0.237815	-6.17834	6.47793e-10	7.88581e-08	Promoter STE
Trip4	296.901	-1.46844	0.292654	-5.01766	5.23035e-07	2.12236e-05	Promoter STE
Oser1	1537.44	-1.46482	0.245881	-5.95744	2.56216e-09	2.52892e-07	Promoter STE
Fam187b	5319.51	-1.4638	0.250775	-5.8371	5.31158e-09	4.84947e-07	Promoter STE
Tln2	8012.93	-1.45177	0.226057	-6.42213	1.34379e-10	1.88751e-08	Regular
Mrm3	44.6185	-1.4508	0.543834	-2.66773	0.00763651	0.0406722	Regular
1700012A03Rik	7155.64	-1.44668	0.241413	-5.99254	2.06584e-09	2.13906e-07	Distal STE
Lrriq3	913.932	-1.4462	0.247748	-5.8374	5.3022e-09	4.84947e-07	Regular
Samd4	2026.42	-1.44528	0.251304	-5.75109	8.86676e-09	7.35941e-07	Promoter STE
Tmem150c	150.281	-1.44205	0.355779	-4.05323	5.05154e-05	0.000788386	Promoter STE
Hint3	51.6401	-1.43994	0.530261	-2.71553	0.00661704	0.0364211	Regular
Hk1	1911.26	-1.43886	0.239724	-6.00216	1.94715e-09	2.12268e-07	Promoter STE
Glb1l3	398.493	-1.43552	0.27994	-5.12795	2.92908e-07	1.32062e-05	Regular
Fam81b	694.802	-1.43421	0.254977	-5.62486	1.8566e-08	1.32947e-06	Regular
Tssk2	36709.7	-1.43337	0.2253	-6.36202	1.99121e-10	2.6933e-08	Promoter STE
Aldh8a1	58.2771	-1.43309	0.480949	-2.97972	0.00288512	0.0188825	Distal STE
Ace	2009.38	-1.43227	0.260658	-5.49484	3.91065e-08	2.50556e-06	Promoter STE
Scube2	796.258	-1.43049	0.251454	-5.68889	1.27871e-08	9.62854e-07	Regular
Svbp	77.6214	-1.42928	0.449268	-3.18136	0.00146583	0.0110386	Regular
1700017N19Rik	1629.46	-1.42812	0.251611	-5.67592	1.37946e-08	1.02027e-06	Promoter STE
Tmsb10	1269.75	-1.42808	0.269789	-5.29332	1.20114e-07	6.26654e-06	Regular
Pdzd8	19284.1	-1.42666	0.23781	-5.99915	1.98354e-09	2.12397e-07	Promoter STE
Ndst3	75.5874	-1.4252	0.441558	-3.22765	0.00124813	0.00972927	Promoter STE
Capza3	6334.04	-1.42065	0.232977	-6.0978	1.07539e-09	1.27538e-07	Promoter STE
Plaat5	1288.77	-1.41666	0.274914	-5.15309	2.56228e-07	1.17704e-05	Regular
Ten1	205.855	-1.41297	0.358502	-3.94132	8.10358e-05	0.00113824	Regular
Commd3	532.051	-1.41205	0.262548	-5.37827	7.52065e-08	4.16143e-06	Promoter STE
Kif2c	683.293	-1.41204	0.267312	-5.28237	1.27521e-07	6.51336e-06	Distal STE
Klf5	72.7111	-1.41199	0.46324	-3.04807	0.00230315	0.0159755	Promoter STE
Nme3	46.6795	-1.40378	0.543686	-2.58197	0.00982394	0.0494174	Regular
Ccdc54	6140.7	-1.40227	0.231186	-6.06558	1.3148e-09	1.50052e-07	Promoter STE
Dnajb8	16891.7	-1.4022	0.244344	-5.73861	9.5455e-09	7.7467e-07	Promoter STE
Wdr38	811.858	-1.39784	0.294532	-4.74595	2.07526e-06	6.36878e-05	Promoter STE
Desi2	414.695	-1.39617	0.274125	-5.09319	3.52092e-07	1.51275e-05	Promoter STE
Aox3	464.424	-1.39554	0.2815	-4.95752	7.14e-07	2.75929e-05	Distal STE
Smyd2	167.407	-1.39081	0.35391	-3.92985	8.4998e-05	0.00117804	Distal STE
Umodl1	197.903	-1.38797	0.330397	-4.20092	2.65837e-05	0.000479426	Distal STE
Pnpla1	73.2685	-1.38706	0.476721	-2.90958	0.00361913	0.0227684	Distal STE
Prss54	1682.35	-1.38698	0.241457	-5.74423	9.23383e-09	7.57796e-07	Promoter STE
Olfr1358	123.472	-1.38543	0.390954	-3.54371	0.000394535	0.00396287	Distal STE
4933409G03Rik	1994.35	-1.38029	0.251802	-5.48165	4.21372e-08	2.64399e-06	Distal STE
Zcchc7	329.756	-1.37878	0.307894	-4.4781	7.53087e-06	0.0001763	Promoter STE
Gm4922	115.969	-1.37615	0.373516	-3.68432	0.000229312	0.00253005	Promoter STE
Apobec4	146.232	-1.37223	0.393381	-3.4883	0.000486097	0.00471507	Promoter STE
Bola1	446.315	-1.37177	0.269828	-5.08387	3.6982e-07	1.56606e-05	Distal STE
Pax1	281.259	-1.37089	0.324743	-4.22146	2.42725e-05	0.00044682	Regular
1700001J03Rik	566.631	-1.37032	0.292992	-4.67697	2.9115e-06	8.08578e-05	Promoter STE
Slc7a11	92.0574	-1.3656	0.40608	-3.36289	0.000771319	0.0066279	Regular
Lrrc69	722.666	-1.36465	0.267762	-5.0965	3.45987e-07	1.49532e-05	Regular
Cnksr1	103.023	-1.36385	0.398423	-3.42313	0.000619047	0.00561679	Regular
Vps53	216.708	-1.36236	0.320763	-4.24725	2.16411e-05	0.000403231	Regular
Zdhhc14	166.826	-1.36215	0.33605	-4.05343	5.04732e-05	0.000788386	Regular
Spata3	167.528	-1.36193	0.362524	-3.75679	0.000172105	0.00205401	Promoter STE
Rpl23a	783.978	-1.35932	0.307978	-4.41371	1.01615e-05	0.00021962	Promoter STE
Ptges	86.9089	-1.3578	0.462399	-2.93643	0.00332011	0.0211237	Distal STE
Dipk1b	223.02	-1.35724	0.326349	-4.15885	3.19852e-05	0.000557566	Regular
Izumo3	1248.31	-1.35594	0.250602	-5.41074	6.27646e-08	3.63835e-06	Promoter STE
Proca1	400.287	-1.35542	0.323615	-4.18836	2.80977e-05	0.000499333	Promoter STE
Fam3b	648.975	-1.35399	0.261071	-5.18631	2.14506e-07	1.03076e-05	Distal STE
Psmf1	169.71	-1.35363	0.371456	-3.64412	0.000268308	0.00286091	Promoter STE
Trappc2l	1026.16	-1.35308	0.246716	-5.48437	4.14955e-08	2.63551e-06	Promoter STE
Cplx4	63.22	-1.35152	0.470836	-2.87046	0.00409875	0.0249894	Regular
1700109H08Rik	249.881	-1.35137	0.31111	-4.3437	1.40106e-05	0.000285051	Regular
Smcp	29098.3	-1.35096	0.246491	-5.48075	4.23531e-08	2.64399e-06	Promoter STE
Cpa5	1491.78	-1.34587	0.236575	-5.689	1.27784e-08	9.62854e-07	Promoter STE
Strn	169.749	-1.34535	0.357305	-3.76527	0.00016637	0.0019961	Regular
Rad51b	76.7039	-1.34229	0.466149	-2.87954	0.00398258	0.0244649	Regular
Lrrc74a	5227.91	-1.34062	0.243559	-5.50429	3.70653e-08	2.41719e-06	Promoter STE
Cfap126	1297.42	-1.33949	0.2385	-5.61633	1.9506e-08	1.36992e-06	Promoter STE
Apoh	1119.7	-1.33732	0.242756	-5.50891	3.61059e-08	2.37583e-06	Distal STE
BC048562	710.178	-1.33671	0.252714	-5.28942	1.22705e-07	6.35629e-06	Regular
Ddi1	6204.06	-1.33651	0.228022	-5.86133	4.59173e-09	4.29975e-07	Promoter STE
Agpat1	222.943	-1.33637	0.325738	-4.1026	4.08532e-05	0.000672054	Promoter STE
Asb17	4582.54	-1.3313	0.233985	-5.68968	1.27276e-08	9.62854e-07	Promoter STE
Fgfr1op2	108.837	-1.33113	0.388478	-3.42654	0.000611326	0.00557368	Promoter STE
Tsga13	664.147	-1.32742	0.270824	-4.90142	9.51488e-07	3.4067e-05	Promoter STE
Prkar1a	111.065	-1.32432	0.385882	-3.43193	0.000599304	0.00550606	Promoter STE
4933411K16Rik	70040.5	-1.32362	0.229172	-5.77568	7.66443e-09	6.586e-07	Promoter STE
Xrra1	14269.3	-1.31905	0.227459	-5.79908	6.66796e-09	5.8678e-07	Promoter STE
Pdrg1	379.943	-1.316	0.304256	-4.32532	1.52314e-05	0.000301491	Regular
Amn	77.8673	-1.31463	0.474976	-2.76778	0.00564402	0.0323579	Promoter STE
Prss58	4663.96	-1.31387	0.243774	-5.38969	7.05786e-08	3.93516e-06	Regular
4931429L15Rik	1907.35	-1.3124	0.233806	-5.61322	1.98602e-08	1.38151e-06	Promoter STE
Pakap	59.6966	-1.31144	0.479626	-2.7343	0.00625128	0.0350149	Distal STE
Slc44a1	72.7511	-1.31138	0.471924	-2.7788	0.00545596	0.0314525	Regular
Lpcat2b	5892.33	-1.31111	0.227811	-5.75526	8.6507e-09	7.28646e-07	Promoter STE
Anxa3	234.496	-1.30985	0.330443	-3.96394	7.37231e-05	0.00105171	Distal STE
Fscb	9356.53	-1.30916	0.231366	-5.65837	1.52821e-08	1.1162e-06	Promoter STE
Lrrc18	874.914	-1.30792	0.253627	-5.15687	2.51114e-07	1.16084e-05	Promoter STE
Efcab3	2387.57	-1.30602	0.23155	-5.64033	1.69729e-08	1.22743e-06	Promoter STE
Ttll2	781.52	-1.30515	0.252618	-5.16651	2.38511e-07	1.11672e-05	Regular
Tfam	5745.03	-1.30379	0.241628	-5.39585	6.81992e-08	3.86145e-06	Promoter STE
Defb30	81.7411	-1.30372	0.448954	-2.90391	0.00368532	0.0230854	Regular
2010109A12Rik	231.098	-1.30332	0.317852	-4.10038	4.12472e-05	0.000672477	Promoter STE
Ybx2	906.47	-1.30085	0.28324	-4.59274	4.37464e-06	0.000113709	Promoter STE
Ubb	239.074	-1.30051	0.31448	-4.13542	3.54302e-05	0.000599034	Promoter STE
Gsta4	94.6471	-1.29999	0.39836	-3.26336	0.001101	0.00874096	Regular
Prr22	526.448	-1.29746	0.266183	-4.87432	1.09183e-06	3.81566e-05	Promoter STE
Prkcq	4757.93	-1.29744	0.235246	-5.51524	3.48312e-08	2.31279e-06	Distal STE
Skp2	511.646	-1.29579	0.288594	-4.49	7.12236e-06	0.000168885	Promoter STE
Ppp4r2	88.9461	-1.29415	0.495372	-2.61248	0.00898888	0.0459446	Promoter STE
Cd3d	189.087	-1.29401	0.342253	-3.78085	0.000156293	0.00191538	Regular
4930596D02Rik	145.245	-1.29378	0.348511	-3.71231	0.000205373	0.00234749	Regular
Ms4a5	2538.26	-1.29377	0.25416	-5.09035	3.57394e-07	1.52655e-05	Promoter STE
1700016H13Rik	173.439	-1.29201	0.343147	-3.76517	0.000166433	0.0019961	Promoter STE
F5	1672.77	-1.29121	0.277432	-4.65415	3.25324e-06	8.90242e-05	Regular
Tcp11	1724.92	-1.28888	0.251985	-5.11491	3.13898e-07	1.38952e-05	Promoter STE
Zfp775	174.452	-1.28773	0.35083	-3.67053	0.000242045	0.00264656	Distal STE
Rnf148	1889.88	-1.28089	0.236378	-5.41885	5.99838e-08	3.50497e-06	Promoter STE
Septin4	3190.3	-1.27598	0.235412	-5.42019	5.95367e-08	3.50497e-06	Promoter STE
Pgap2	182.054	-1.27569	0.332273	-3.83929	0.000123392	0.00157838	Promoter STE
4930571K23Rik	29790.4	-1.27382	0.235732	-5.40368	6.52889e-08	3.72555e-06	Distal STE
St8sia3	685.998	-1.27174	0.30714	-4.14058	3.46424e-05	0.000591188	Promoter STE
Tex46	1244.34	-1.26809	0.257443	-4.92569	8.40618e-07	3.13259e-05	Regular
Tex9	238.679	-1.26537	0.305467	-4.14241	3.43668e-05	0.000589405	Promoter STE
Atl3	1722.96	-1.26461	0.269951	-4.68462	2.80486e-06	7.90993e-05	Promoter STE
Nup160	486.228	-1.26433	0.278216	-4.54442	5.50875e-06	0.000135474	Promoter STE
Bmi1	5533.99	-1.26097	0.243551	-5.17745	2.24934e-07	1.05995e-05	Promoter STE
Csnk2b	624.48	-1.26039	0.284069	-4.43693	9.12514e-06	0.000203365	Promoter STE
M1ap	3371.66	-1.25505	0.237018	-5.29517	1.18904e-07	6.248e-06	Distal STE
Lelp1	10190.7	-1.25403	0.242178	-5.17812	2.24131e-07	1.05995e-05	Promoter STE
Lrrc10b	93.7201	-1.25282	0.415533	-3.01497	0.00257005	0.0173247	Promoter STE
Usp12	5136.41	-1.25131	0.239431	-5.22618	1.73049e-07	8.54019e-06	Promoter STE
Nrgn	487.247	-1.25012	0.282154	-4.43062	9.39628e-06	0.000206718	Regular
Odf1	88033.4	-1.2493	0.235294	-5.30952	1.09915e-07	5.81751e-06	Promoter STE
Tmem156	305.941	-1.24761	0.295652	-4.21986	2.44458e-05	0.000447499	Regular
Fam122a	488.29	-1.24708	0.273337	-4.56245	5.05612e-06	0.000126907	Promoter STE
Fam110a	322.431	-1.24438	0.302648	-4.11163	3.92878e-05	0.000652178	Promoter STE
Klk1b8	1950.57	-1.24326	0.268361	-4.63279	3.60766e-06	9.61691e-05	Distal STE
Spata24	1464.67	-1.24097	0.264146	-4.69805	2.62655e-06	7.55066e-05	Promoter STE
Jph4	168.324	-1.24022	0.343297	-3.61268	0.000303054	0.00318379	Distal STE
Slfnl1	37683.5	-1.23979	0.229232	-5.40844	6.35756e-08	3.65635e-06	Promoter STE
Cabs1	18061.1	-1.23973	0.226677	-5.46912	4.52288e-08	2.77606e-06	Promoter STE
Panx2	121.566	-1.23716	0.369259	-3.35038	0.000806999	0.00686984	Promoter STE
Paqr9	11013.8	-1.23488	0.249181	-4.95577	7.20456e-07	2.76958e-05	Promoter STE
Slc18a3	177.721	-1.23373	0.349268	-3.53233	0.00041191	0.00410449	Regular
Adipoq	155.152	-1.23257	0.343199	-3.59143	0.000328869	0.00339754	Distal STE
Ankrd60	2613.1	-1.23177	0.237139	-5.19432	2.05469e-07	1.0005e-05	Promoter STE
Vwa3a	5840.09	-1.23094	0.230477	-5.34082	9.2529e-08	5.00616e-06	Promoter STE
Yod1	1846.31	-1.2305	0.254982	-4.82581	1.39438e-06	4.65049e-05	Promoter STE
Cfap97d1	1051.55	-1.22665	0.24918	-4.92274	8.53389e-07	3.16404e-05	Promoter STE
Ube2g1	1852.4	-1.22448	0.233442	-5.24531	1.56019e-07	7.91363e-06	Promoter STE
BC049715	2491.73	-1.22435	0.238961	-5.12365	2.99677e-07	1.34285e-05	Promoter STE
Cbx7	301.724	-1.21702	0.292562	-4.15987	3.18424e-05	0.000557566	Promoter STE
1700042G07Rik	7163.62	-1.21571	0.247102	-4.91986	8.6604e-07	3.16567e-05	Promoter STE
Ccdc15	660.842	-1.21478	0.257414	-4.71918	2.36795e-06	7.03069e-05	Distal STE
Mcu	795	-1.21326	0.267154	-4.54141	5.58784e-06	0.000136958	Regular
Adamts12	69.1972	-1.21267	0.457236	-2.65217	0.00799761	0.0419542	Regular
1700129C05Rik	11842.1	-1.2084	0.251378	-4.80711	1.53131e-06	4.9904e-05	Promoter STE
1700013G24Rik	20585.5	-1.20459	0.243856	-4.93974	7.82269e-07	2.9301e-05	Promoter STE
Tssk1	17744.6	-1.20428	0.254988	-4.7229	2.32507e-06	6.9494e-05	Promoter STE
Rps18	2809.94	-1.20396	0.237695	-5.06517	4.0804e-07	1.70304e-05	Regular
Spta1	802.136	-1.20365	0.259649	-4.63567	3.55785e-06	9.58143e-05	Distal STE
Cd55b	142.344	-1.20293	0.355188	-3.38675	0.000707269	0.00619412	Regular
Gpat3	424.393	-1.2029	0.291732	-4.1233	3.73488e-05	0.000622821	Promoter STE
Togaram2	90.0777	-1.20281	0.43502	-2.76496	0.00569294	0.03246	Distal STE
Tmem131l	7154.75	-1.20159	0.235389	-5.1047	3.31326e-07	1.44048e-05	Promoter STE
Mas1	575.138	-1.20038	0.277451	-4.32645	1.51535e-05	0.000301491	Promoter STE
Eif5	367.37	-1.19988	0.297942	-4.02723	5.64379e-05	0.000852869	Promoter STE
Hyal5	116.518	-1.19673	0.421974	-2.83604	0.00456774	0.0272127	Promoter STE
Gm5460	851.975	-1.19514	0.263883	-4.52904	5.92522e-06	0.000144742	Regular
Ubr7	7921.76	-1.19468	0.232646	-5.13518	2.81873e-07	1.27876e-05	Promoter STE
Iqcf5	2566.85	-1.19247	0.251128	-4.74845	2.04986e-06	6.34416e-05	Distal STE
Lats2	7074.57	-1.19054	0.234205	-5.0833	3.70931e-07	1.56606e-05	Promoter STE
Ivd	490.403	-1.18596	0.286301	-4.14235	3.43766e-05	0.000589405	Regular
Gm550	937.245	-1.18512	0.253209	-4.68042	2.86293e-06	8.01181e-05	Regular
Rnf139	7925.72	-1.18505	0.241762	-4.90173	9.49956e-07	3.4067e-05	Promoter STE
Gpx6	323.462	-1.18432	0.302168	-3.91943	8.876e-05	0.00121633	Promoter STE
Cep295nl	32514.8	-1.18283	0.234174	-5.05107	4.39342e-07	1.81297e-05	Promoter STE
Entr1	66.9397	-1.18275	0.451001	-2.6225	0.00872869	0.0448974	Promoter STE
Mapk6	1319.82	-1.18087	0.245127	-4.81738	1.45453e-06	4.78552e-05	Promoter STE
Mkrn1	172.246	-1.1775	0.362471	-3.24854	0.00115999	0.0091005	Promoter STE
Hook1	17051.2	-1.17697	0.236831	-4.96968	6.70651e-07	2.60555e-05	Promoter STE
Hjv	164.704	-1.17641	0.355184	-3.31211	0.000925962	0.00765071	Distal STE
Atp6v1b1	138.711	-1.17603	0.37853	-3.10684	0.00189097	0.0136749	Regular
Cklf	127.382	-1.17516	0.366919	-3.20279	0.00136105	0.0104095	Promoter STE
Glul	28876.1	-1.17504	0.243765	-4.82036	1.43299e-06	4.73601e-05	Promoter STE
Fam166a	9051.78	-1.17475	0.237664	-4.9429	7.69692e-07	2.91286e-05	Promoter STE
Lgr6	336.825	-1.17381	0.328725	-3.57081	0.000355879	0.00364053	Regular
Pttg1ip	3153.55	-1.17338	0.233356	-5.02828	4.94895e-07	2.01939e-05	Promoter STE
4930544D05Rik	8418.96	-1.17245	0.234222	-5.00572	5.56523e-07	2.24577e-05	Promoter STE
Dio2	257.564	-1.16751	0.300986	-3.87895	0.00010491	0.00140598	Regular
Unc45b	153.452	-1.16603	0.342086	-3.40859	0.000652987	0.00585474	Distal STE
Mex3d	119879	-1.16552	0.22812	-5.10926	3.23431e-07	1.4231e-05	Promoter STE
Hdac9	161.636	-1.16552	0.35005	-3.32957	0.000869809	0.00723586	Regular
Antxr2	224.097	-1.16513	0.325559	-3.57887	0.000345082	0.00354997	Regular
Rexo1	12428.4	-1.16445	0.233259	-4.99207	5.97364e-07	2.37128e-05	Distal STE
Slc38a9	620.102	-1.16401	0.2576	-4.51868	6.22274e-06	0.000150937	Distal STE
H2bl1	4217.85	-1.16382	0.233758	-4.97875	6.39964e-07	2.52665e-05	Distal STE
4921517D22Rik	2067.05	-1.16376	0.23811	-4.88747	1.02142e-06	3.62159e-05	Distal STE
Nbr1	2831.92	-1.1601	0.243606	-4.7622	1.91496e-06	6.02881e-05	Promoter STE
H3c1	249.519	-1.15962	0.324202	-3.57683	0.000347784	0.00356771	Promoter STE
Acsbg2	12260.9	-1.15904	0.23962	-4.83698	1.31826e-06	4.43714e-05	Promoter STE
Wasf2	9321.7	-1.15899	0.239279	-4.84367	1.27464e-06	4.31017e-05	Distal STE
Rpl6	1027.05	-1.15861	0.246137	-4.70715	2.51202e-06	7.28521e-05	Regular
Wdr95	162.758	-1.15797	0.349425	-3.31391	0.000919999	0.00762732	Promoter STE
Ydjc	352.158	-1.15784	0.280299	-4.13073	3.61612e-05	0.000606859	Promoter STE
Vash2	507.2	-1.15775	0.269347	-4.29837	1.7206e-05	0.000333937	Promoter STE
4933402N03Rik	1942.29	-1.15737	0.238379	-4.85517	1.20285e-06	4.12296e-05	Regular
Lrrc1	372.274	-1.15709	0.28245	-4.09661	4.19245e-05	0.000678972	Regular
Spem1	22048.3	-1.15681	0.244353	-4.73417	2.19954e-06	6.69393e-05	Promoter STE
Paqr5	10488.8	-1.15653	0.253573	-4.56093	5.09281e-06	0.00012739	Distal STE
Flvcr2	1540.2	-1.15513	0.251756	-4.58829	4.46898e-06	0.000115725	Distal STE
Rpl36al	583.107	-1.154	0.287074	-4.01985	5.8235e-05	0.000871615	Promoter STE
Trim37	251.736	-1.15388	0.31431	-3.67115	0.000241466	0.00264418	Promoter STE
Spz1	55439.4	-1.15297	0.232707	-4.95459	7.24812e-07	2.77174e-05	Promoter STE
Hmgb4	12253.8	-1.15267	0.253579	-4.54562	5.47743e-06	0.000135474	Promoter STE
Dbil5	28735.4	-1.15219	0.241069	-4.77949	1.75738e-06	5.62977e-05	Promoter STE
Stn1	204.418	-1.15193	0.334222	-3.44659	0.000567704	0.00529567	Regular
Rbm28	6332.22	-1.1519	0.231728	-4.97093	6.66312e-07	2.60254e-05	Regular
Adam1a	7976	-1.1516	0.233105	-4.94027	7.8015e-07	2.9301e-05	Promoter STE
Txndc8	1492	-1.15142	0.24494	-4.70083	2.5911e-06	7.4804e-05	Promoter STE
Tmem269	3712.94	-1.14956	0.249246	-4.61213	3.98563e-06	0.000104795	Promoter STE
Dyrk1b	477.228	-1.14861	0.297541	-3.86033	0.000113233	0.00147953	Promoter STE
Wnt3	4938	-1.14825	0.233414	-4.91938	8.68187e-07	3.16567e-05	Regular
Gm4925	225.533	-1.14729	0.312657	-3.66947	0.000243051	0.00264962	Regular
4933417A18Rik	1054.96	-1.14715	0.242829	-4.72411	2.31125e-06	6.9494e-05	Promoter STE
St6galnac2	28349.4	-1.14616	0.241064	-4.7546	1.98838e-06	6.18006e-05	Distal STE
Dcp1a	736.499	-1.14521	0.251682	-4.55021	5.35928e-06	0.000133143	Regular
Asb1	1463.62	-1.14371	0.240953	-4.7466	2.0686e-06	6.36878e-05	Promoter STE
Cyp2a12	159.774	-1.14058	0.338805	-3.36647	0.000761362	0.00656551	Regular
Nbea	762.053	-1.1396	0.253097	-4.50263	6.71162e-06	0.000160727	Regular
Tmed10	1572.51	-1.13929	0.252355	-4.51464	6.34257e-06	0.000152389	Distal STE
Gm13547	192.356	-1.13743	0.321967	-3.53276	0.000411253	0.00410354	Regular
Ccdc183	4320.51	-1.13702	0.245501	-4.63144	3.63137e-06	9.64491e-05	Promoter STE
Dusp3	1977.56	-1.13698	0.261308	-4.35113	1.35435e-05	0.00027787	Promoter STE
Anapc11	82.5269	-1.13689	0.433345	-2.62353	0.00870247	0.0448257	Regular
Rps17	1015.93	-1.13565	0.255468	-4.44537	8.77413e-06	0.000197797	Regular
Eif3e	306.84	-1.13077	0.292445	-3.8666	0.000110361	0.00146028	Regular
Micalcl	7513.33	-1.12965	0.232101	-4.86707	1.13263e-06	3.92073e-05	Promoter STE
1700071K01Rik	701.216	-1.12881	0.277402	-4.06922	4.71716e-05	0.000747378	Distal STE
Pigm	1169.17	-1.12832	0.251335	-4.48933	7.14478e-06	0.000168885	Promoter STE
Lrrc55	137.884	-1.12827	0.363752	-3.10175	0.00192378	0.0138847	Regular
Npm2	91.9078	-1.12797	0.416612	-2.70747	0.00677978	0.0372047	Regular
Atad1	3051.31	-1.12764	0.241048	-4.67809	2.89562e-06	8.07237e-05	Distal STE
Bzw1	5868.11	-1.12729	0.234543	-4.80633	1.5373e-06	4.9904e-05	Regular
Rps23	3041.33	-1.12704	0.247973	-4.54499	5.49368e-06	0.000135474	Regular
Mypn	90.9378	-1.12645	0.418518	-2.69152	0.0071128	0.0386547	Regular
Gm136	4308.81	-1.12622	0.238406	-4.72395	2.31304e-06	6.9494e-05	Regular
Chadl	134.244	-1.12597	0.372157	-3.02553	0.002482	0.0168961	Regular
Klhdc3	267.567	-1.12441	0.318389	-3.53158	0.000413083	0.00411057	Promoter STE
Rpl13	9278.39	-1.12422	0.227059	-4.95125	7.37396e-07	2.80518e-05	Distal STE
Col22a1	7075.18	-1.12327	0.253231	-4.43574	9.17558e-06	0.000203704	Distal STE
Vash1	343.877	-1.11898	0.282411	-3.96222	7.4255e-05	0.00105723	Regular
Hoxa4	858.249	-1.11865	0.259623	-4.30877	1.64168e-05	0.000321469	Regular
Fv1	128.755	-1.11865	0.375583	-2.97842	0.00289736	0.0188949	Regular
Rad23b	4998	-1.11807	0.234459	-4.7687	1.85423e-06	5.86289e-05	Distal STE
Rnpepl1	5978.32	-1.11524	0.249196	-4.47534	7.62896e-06	0.000178025	Promoter STE
Eif3f	2141.33	-1.11432	0.23228	-4.79732	1.60804e-06	5.17406e-05	Distal STE
Actl11	32092.6	-1.1141	0.228015	-4.88609	1.02861e-06	3.62944e-05	Promoter STE
Tex43	975.818	-1.11389	0.257933	-4.31851	1.57088e-05	0.000309264	Promoter STE
2610528A11Rik	573.172	-1.1132	0.318564	-3.49444	0.00047505	0.00462019	Promoter STE
1700015G11Rik	3885.98	-1.11254	0.253994	-4.38019	1.18574e-05	0.00024887	Promoter STE
Cdk18	551.801	-1.11246	0.262988	-4.2301	2.33589e-05	0.00043303	Regular
Osbp	2596.85	-1.11228	0.233001	-4.77372	1.80851e-06	5.76829e-05	Distal STE
Cnbd1	160.875	-1.10971	0.342741	-3.23775	0.00120477	0.00942142	Promoter STE
Dock3	315.577	-1.10873	0.289033	-3.836	0.000125056	0.00159408	Regular
Tmco2	6459.71	-1.10683	0.232522	-4.76011	1.93486e-06	6.03942e-05	Promoter STE
Fam243	8826.23	-1.10633	0.229455	-4.82155	1.42446e-06	4.72921e-05	Promoter STE
Hspa1l	84911.9	-1.10471	0.230251	-4.79787	1.6036e-06	5.17406e-05	Promoter STE
Kpna1	609.588	-1.10392	0.269443	-4.09702	4.18497e-05	0.000678972	Promoter STE
Oaz3	68217.7	-1.10364	0.235274	-4.69086	2.7206e-06	7.73201e-05	Promoter STE
4933402J07Rik	11506.5	-1.10304	0.22828	-4.83197	1.35186e-06	4.52937e-05	Promoter STE
Golph3	2012.19	-1.10162	0.239281	-4.60387	4.14702e-06	0.000108178	Promoter STE
Fam91a1	672.92	-1.10021	0.269964	-4.07538	4.59394e-05	0.000731026	Promoter STE
Xk	179.973	-1.10013	0.332978	-3.30391	0.000953475	0.00780681	Regular
Tulp4	755.37	-1.09969	0.28019	-3.9248	8.68033e-05	0.00119574	Promoter STE
Cdrt4	7474.72	-1.09968	0.26086	-4.21559	2.49129e-05	0.00045491	Promoter STE
Tmem239	9339.88	-1.09919	0.236177	-4.65408	3.25431e-06	8.90242e-05	Regular
Huwe1	2199.97	-1.097	0.234335	-4.68134	2.85004e-06	8.00643e-05	Regular
Stk35	4074.18	-1.09558	0.237551	-4.61197	3.98865e-06	0.000104795	Promoter STE
Adgrv1	402.255	-1.09495	0.275457	-3.97503	7.03691e-05	0.0010078	Regular
Ankrd28	467.193	-1.09464	0.269715	-4.05848	4.93925e-05	0.000775835	Regular
Camk4	2957.07	-1.09428	0.233121	-4.69403	2.67879e-06	7.64293e-05	Promoter STE
Isg20l2	6120.37	-1.09399	0.231661	-4.72238	2.33105e-06	6.9494e-05	Promoter STE
Igsf3	272.738	-1.09326	0.311131	-3.51381	0.000441733	0.00433957	Distal STE
Tmem64	9629.91	-1.09047	0.246222	-4.42878	9.47679e-06	0.000207863	Promoter STE
Mmachc	426.801	-1.09044	0.282373	-3.86171	0.000112598	0.00147651	Promoter STE
Eef2	67484.8	-1.08925	0.228819	-4.7603	1.93302e-06	6.03942e-05	Distal STE
Tex38	179.243	-1.08783	0.353339	-3.07872	0.00207889	0.0147276	Promoter STE
Faxc	167.417	-1.08717	0.365484	-2.97459	0.0029338	0.0190645	Regular
Agpat3	26372.9	-1.0847	0.23092	-4.69731	2.63612e-06	7.55066e-05	Promoter STE
Rps11	1152.35	-1.0824	0.251439	-4.30481	1.67128e-05	0.000326392	Promoter STE
Carhsp1	3608.35	-1.08237	0.242307	-4.46693	7.93494e-06	0.000183408	Distal STE
Mapk3	4387.43	-1.0808	0.228754	-4.72471	2.3044e-06	6.9494e-05	Regular
1700001K19Rik	8759.57	-1.07945	0.236547	-4.56335	5.03442e-06	0.000126798	Promoter STE
Usp2	1435.64	-1.07625	0.259774	-4.14301	3.42776e-05	0.000589405	Promoter STE
Pinx1	103.624	-1.0756	0.3948	-2.72442	0.00644155	0.0358606	Regular
Atp1a4	51409.4	-1.07307	0.23397	-4.58636	4.5105e-06	0.000116002	Promoter STE
Eif4e2	364.464	-1.07265	0.291535	-3.67933	0.000233844	0.00257228	Regular
Aff3	475.365	-1.07108	0.311098	-3.4429	0.000575521	0.0053413	Regular
Cypt15	134.571	-1.07047	0.398315	-2.6875	0.00719894	0.0388913	Regular
Smad1	128.694	-1.06817	0.378315	-2.8235	0.0047503	0.0281307	Promoter STE
4930590J08Rik	4482.32	-1.06785	0.230301	-4.63677	3.53893e-06	9.57345e-05	Promoter STE
Tex45	2892.83	-1.06597	0.243512	-4.37748	1.2006e-05	0.000250847	Promoter STE
Chl1	15755.1	-1.06461	0.230332	-4.62208	3.7992e-06	0.000100541	Regular
Oxct1	376.314	-1.06205	0.277622	-3.82552	0.000130498	0.00164338	Regular
Tssk6	26560.7	-1.06145	0.227516	-4.66541	3.08005e-06	8.52147e-05	Promoter STE
Tmem262	112.343	-1.06103	0.394271	-2.69111	0.00712154	0.0386734	Promoter STE
Nudt16l2	6890.45	-1.06034	0.254769	-4.16198	3.15503e-05	0.000555285	Regular
Lrrc9	1003.06	-1.05851	0.248399	-4.26135	2.03198e-05	0.000381615	Promoter STE
Dnajb3	29025.5	-1.05843	0.244306	-4.33237	1.4751e-05	0.000295183	Promoter STE
4921507P07Rik	23728.5	-1.05745	0.235541	-4.48943	7.1415e-06	0.000168885	Regular
1700001O22Rik	1150.68	-1.05669	0.285149	-3.70575	0.000210767	0.00237897	Promoter STE
Zdhhc25	2955.28	-1.05667	0.239481	-4.41235	1.02254e-05	0.000220315	Promoter STE
Gabarapl1	9630.83	-1.05529	0.243143	-4.34022	1.42339e-05	0.000286404	Promoter STE
Aatf	1585.31	-1.05487	0.238857	-4.41633	1.00391e-05	0.000218883	Regular
Mllt11	7512.68	-1.05458	0.25027	-4.21377	2.51143e-05	0.000457444	Promoter STE
Slc25a37	2358.9	-1.05388	0.244893	-4.30344	1.68166e-05	0.000327542	Distal STE
Herpud2	10433.6	-1.05324	0.242581	-4.34182	1.41306e-05	0.000286404	Promoter STE
Nfkb1	150.579	-1.05153	0.356736	-2.94763	0.00320219	0.0205345	Regular
Commd9	93.745	-1.05126	0.399154	-2.63373	0.0084452	0.0437171	Regular
Habp4	17745.6	-1.05112	0.248248	-4.23417	2.29398e-05	0.000426343	Promoter STE
Pmfbp1	30399.7	-1.05085	0.232744	-4.51506	6.32979e-06	0.000152389	Promoter STE
Spatc1	12846.8	-1.04944	0.240146	-4.37002	1.24234e-05	0.000257055	Promoter STE
Antxrl	2306.6	-1.04938	0.235212	-4.46141	8.14221e-06	0.000186428	Promoter STE
Eef1g	18068.9	-1.04899	0.235836	-4.44797	8.66868e-06	0.000196025	Promoter STE
Actl9	16659.4	-1.04677	0.225921	-4.63334	3.59807e-06	9.61691e-05	Promoter STE
Zc3h10	838.504	-1.0464	0.264532	-3.95566	7.63235e-05	0.00108457	Promoter STE
Fam71d	134.196	-1.0459	0.384161	-2.72256	0.00647786	0.0359404	Promoter STE
Asnsd1	2379.32	-1.04583	0.236953	-4.41367	1.01632e-05	0.00021962	Regular
Plcz1	6639.47	-1.04523	0.231345	-4.51806	6.24083e-06	0.000150937	Promoter STE
Ldha	255.442	-1.04478	0.309932	-3.37101	0.000748935	0.00646598	Regular
Aknad1	853.69	-1.04399	0.254592	-4.10064	4.12001e-05	0.000672477	Regular
Fam104a	545.033	-1.04396	0.300057	-3.47922	0.000502873	0.00483924	Promoter STE
Lyst	186.684	-1.04258	0.335675	-3.1059	0.00189699	0.0137049	Regular
Galntl5	14936.2	-1.04211	0.235134	-4.43198	9.33704e-06	0.000206035	Promoter STE
Clec2m	16596.5	-1.04031	0.232192	-4.48041	7.44986e-06	0.000175461	Promoter STE
Cage1	3246.79	-1.03939	0.263021	-3.95174	7.75845e-05	0.00109989	Promoter STE
Alkbh3	982.507	-1.03917	0.280256	-3.70792	0.000208966	0.00236355	Distal STE
Gm11780	7389.14	-1.03892	0.234139	-4.4372	9.11359e-06	0.000203365	Promoter STE
Nup153	11982.1	-1.03873	0.22732	-4.56946	4.88976e-06	0.000124877	Promoter STE
Fscn3	19118.2	-1.03795	0.238503	-4.35194	1.34941e-05	0.000277636	Promoter STE
Tpt1	16270.3	-1.03487	0.237753	-4.35269	1.34475e-05	0.000277459	Promoter STE
Dhtkd1	124.917	-1.03406	0.396102	-2.61058	0.0090389	0.0461034	Regular
Tmem190	121.619	-1.03384	0.394701	-2.61928	0.00881145	0.0451324	Promoter STE
Col20a1	4859.64	-1.03245	0.234097	-4.41034	1.03209e-05	0.000221717	Regular
Rnf133	9888.99	-1.03026	0.23735	-4.34068	1.42045e-05	0.000286404	Promoter STE
Prss55	11296.4	-1.02818	0.238263	-4.31531	1.59377e-05	0.000312928	Promoter STE
Usp50	5764.37	-1.0276	0.248312	-4.13832	3.49854e-05	0.000595648	Promoter STE
4921536K21Rik	2492.21	-1.02693	0.236933	-4.33426	1.46252e-05	0.000293469	Promoter STE
Ppp6r1	8230.95	-1.02588	0.22986	-4.46308	8.079e-06	0.000185563	Promoter STE
Crip2	514.886	-1.02494	0.343818	-2.98106	0.00287252	0.0188338	Promoter STE
1700011L22Rik	3778.63	-1.02427	0.242379	-4.22588	2.38014e-05	0.000440115	Promoter STE
Fbxl12	121.093	-1.02414	0.376223	-2.72217	0.00648542	0.0359404	Promoter STE
Ube2n	8460.18	-1.02387	0.252809	-4.04997	5.12232e-05	0.00079434	Promoter STE
Gbe1	346.292	-1.02323	0.286623	-3.56994	0.00035707	0.00364251	Distal STE
Zfhx2	241.883	-1.02308	0.341254	-2.99799	0.00271763	0.0181275	Promoter STE
Fat4	662.654	-1.02304	0.289323	-3.53597	0.000406281	0.00405947	Regular
Rpl41	18401.5	-1.02283	0.235313	-4.34668	1.38215e-05	0.000282675	Promoter STE
Nfatc2ip	488.772	-1.02283	0.276559	-3.69842	0.000216947	0.00243034	Promoter STE
Pole3	912.258	-1.0226	0.277041	-3.69116	0.000223235	0.00248553	Promoter STE
Ccdc57	2853.53	-1.02249	0.263022	-3.88747	0.000101295	0.001363	Regular
Fam167a	1427.46	-1.02213	0.2657	-3.84691	0.000119615	0.00154359	Promoter STE
Ybx1	29485.8	-1.02132	0.304804	-3.35074	0.000805961	0.00686901	Regular
Spata4	12456.9	-1.02002	0.228114	-4.47154	7.76588e-06	0.000180643	Promoter STE
Guca1a	421.835	-1.0199	0.346833	-2.94062	0.00327554	0.0208948	Regular
1700025G04Rik	563.14	-1.01983	0.306268	-3.32984	0.000868948	0.00723586	Regular
Sh3glb1	816.74	-1.01804	0.269787	-3.77349	0.000160979	0.00195965	Regular
Rimklb	1289.88	-1.01782	0.264535	-3.84756	0.0001193	0.00154359	Promoter STE
Sympk	10461.3	-1.01725	0.228176	-4.4582	8.26509e-06	0.000188218	Distal STE
Llcfc1	7351.33	-1.01712	0.244314	-4.16317	3.13853e-05	0.000553716	Promoter STE
Rpl8	5161.82	-1.01676	0.232591	-4.37144	1.2343e-05	0.000256117	Distal STE
Ovol1	1088.53	-1.01642	0.24752	-4.1064	4.0188e-05	0.000664102	Regular
Rpl37a	5793.64	-1.01527	0.230778	-4.39935	1.08578e-05	0.00022987	Distal STE
Neurl1a	1041.58	-1.01488	0.277964	-3.65112	0.000261096	0.00280861	Regular
Smtnl1	145.099	-1.01426	0.352502	-2.87732	0.00401074	0.0245347	Regular
Igf2bp3	4383.18	-1.01399	0.241969	-4.19056	2.78265e-05	0.000496931	Promoter STE
Tex55	3257.59	-1.01395	0.251209	-4.03628	5.43053e-05	0.000829804	Promoter STE
Vmn2r7	144.938	-1.01279	0.351769	-2.87913	0.00398771	0.0244758	Regular
Smim23	3183.32	-1.01099	0.253888	-3.98205	6.83229e-05	0.000986371	Distal STE
Frmd6	245.225	-1.00961	0.327606	-3.08177	0.00205775	0.0145921	Distal STE
1700057G04Rik	1104.85	-1.00943	0.250678	-4.02682	5.65357e-05	0.000852869	Promoter STE
Dip2a	192.836	-1.00667	0.347135	-2.89993	0.00373247	0.0233207	Distal STE
Dnaja4	1840.31	-1.0056	0.262801	-3.82648	0.000129988	0.00164261	Promoter STE
AF366264	4343.14	-1.00438	0.240845	-4.17024	3.04284e-05	0.000538134	Promoter STE
Snrpd2	10804.3	-1.00383	0.2349	-4.27345	1.92469e-05	0.000365141	Promoter STE
Smim24	21766.5	-1.00358	0.237753	-4.2211	2.43116e-05	0.00044682	Distal STE
Siah2	4441.4	-1.00335	0.233966	-4.28843	1.7994e-05	0.000344054	Promoter STE
Ccnyl1	1456.35	-1.00327	0.264869	-3.7878	0.000151989	0.00186576	Promoter STE
Aldh3b2	811.371	-1.00319	0.262474	-3.82207	0.000132335	0.00165947	Distal STE
4933428G20Rik	192.234	-1.0002	0.333105	-3.00265	0.00267644	0.0179182	Distal STE
Ttc24	6964.82	-1.00013	0.250072	-3.99937	6.35109e-05	0.000929627	Regular
Insyn2a	329.525	-0.99973	0.356207	-2.8066	0.00500672	0.0293492	Regular
Snx13	424.888	-0.999619	0.281355	-3.55287	0.000381052	0.0038442	Promoter STE
Fam24b	142.05	-0.998235	0.366692	-2.72227	0.00648347	0.0359404	Promoter STE
Phospho1	1124.42	-0.998002	0.264512	-3.77299	0.000161305	0.00196035	Regular
Lrrc27	4391.95	-0.997575	0.237552	-4.1994	2.67618e-05	0.000481448	Promoter STE
Sertad2	227.423	-0.997069	0.314785	-3.16746	0.00153775	0.011541	Distal STE
Ptov1	1877.99	-0.996995	0.244478	-4.07805	4.54148e-05	0.000724257	Regular
Rabl2	1080.46	-0.996709	0.253511	-3.93163	8.43735e-05	0.0011716	Promoter STE
Knop1	459.319	-0.99521	0.287896	-3.45684	0.000546542	0.00513764	Promoter STE
Fam50b	1388.47	-0.994152	0.252707	-3.93401	8.35414e-05	0.00116226	Regular
Rbm4b	11492.5	-0.993998	0.243318	-4.08518	4.40431e-05	0.000705462	Promoter STE
Ilrun	142.501	-0.993756	0.353248	-2.81319	0.00490523	0.0288258	Distal STE
Erich3	7031.03	-0.993381	0.289934	-3.42624	0.000612006	0.00557368	Promoter STE
1700016C15Rik	2308.83	-0.992812	0.242035	-4.10194	4.09709e-05	0.00067217	Promoter STE
Tppp2	8522.41	-0.9926	0.233407	-4.25265	2.11255e-05	0.000395643	Promoter STE
Tm9sf2	2842.44	-0.992285	0.242744	-4.08778	4.35517e-05	0.000700664	Promoter STE
Pp2d1	485.422	-0.992043	0.277741	-3.57182	0.000354504	0.00363156	Promoter STE
Topors	380.835	-0.991385	0.342394	-2.89545	0.00378612	0.0236357	Promoter STE
Cldn3	4166.96	-0.99038	0.232367	-4.26214	2.02481e-05	0.000381615	Distal STE
Spsb1	1077.76	-0.990169	0.243297	-4.0698	4.70542e-05	0.000747139	Distal STE
Psme4	15318.5	-0.988746	0.225884	-4.37722	1.20203e-05	0.000250847	Promoter STE
Gstt4	12051.8	-0.986646	0.255532	-3.86114	0.000112858	0.00147727	Promoter STE
Mrpl22	230.141	-0.986569	0.327541	-3.01205	0.00259491	0.0174523	Promoter STE
Rps6ka6	559.52	-0.985386	0.264066	-3.73159	0.000190275	0.00221852	Regular
1700037C18Rik	989.838	-0.984827	0.26959	-3.65305	0.000259141	0.00279169	Promoter STE
Prdx6b	4369.43	-0.984127	0.237666	-4.1408	3.46095e-05	0.000591188	Promoter STE
Aldoart1	5368.83	-0.982729	0.237545	-4.13702	3.51849e-05	0.000597652	Promoter STE
Bcorl1	318.368	-0.982715	0.31596	-3.11025	0.00186928	0.0135718	Regular
2310061I04Rik	1803.84	-0.98248	0.246701	-3.98248	6.81995e-05	0.000986371	Regular
Pgp	38406.7	-0.98225	0.227306	-4.32126	1.55137e-05	0.00030625	Promoter STE
Lrrc8b	47007.7	-0.982171	0.230486	-4.2613	2.03242e-05	0.000381615	Promoter STE
Aldh3b1	719.68	-0.982002	0.266411	-3.68605	0.000227766	0.00252336	Distal STE
1700009N14Rik	18377.8	-0.981948	0.238985	-4.10882	3.9768e-05	0.000658652	Promoter STE
Ovca2	149.859	-0.981187	0.348552	-2.81504	0.00487714	0.0287511	Promoter STE
Taf10	1861.52	-0.980329	0.252619	-3.88067	0.00010417	0.00139863	Regular
Fhl4	50670.6	-0.979871	0.228572	-4.28692	1.81166e-05	0.000344611	Promoter STE
Tescl	5930.91	-0.979088	0.244416	-4.00582	6.18027e-05	0.000917494	Promoter STE
Diaph3	152.349	-0.977529	0.342545	-2.85372	0.00432099	0.0260775	Regular
Prr30	19808.7	-0.976969	0.245714	-3.97604	7.00717e-05	0.00100551	Promoter STE
G6pd2	970.952	-0.974299	0.247	-3.94453	7.99559e-05	0.00112741	Promoter STE
Babam1	1049.09	-0.973731	0.263602	-3.69394	0.000220806	0.00246383	Regular
Tent5c	34903	-0.972963	0.237155	-4.10264	4.08464e-05	0.000672054	Promoter STE
Sec14l2	151.236	-0.972078	0.344038	-2.8255	0.00472071	0.0280098	Regular
Socs7	20228.5	-0.971999	0.233831	-4.15684	3.22679e-05	0.000561154	Promoter STE
Smpd3	1618.78	-0.97164	0.248058	-3.91699	8.96603e-05	0.00122636	Promoter STE
Lrrc63	1853.83	-0.971368	0.241264	-4.02616	5.66945e-05	0.000852869	Regular
Pdk2	253.344	-0.970613	0.329673	-2.94417	0.00323819	0.0207108	Regular
Atp8b3	140364	-0.969905	0.228106	-4.252	2.1187e-05	0.000395779	Promoter STE
Spata6	8404.27	-0.96984	0.242196	-4.00436	6.21847e-05	0.000919427	Promoter STE
Rps29	2961.04	-0.969771	0.234551	-4.13458	3.55598e-05	0.000599835	Regular
Hspa1a	204.433	-0.969716	0.328163	-2.95498	0.00312684	0.0201043	Promoter STE
Mgat5	1495.61	-0.969224	0.239865	-4.0407	5.32911e-05	0.00081876	Regular
Spata18	38865	-0.969165	0.241648	-4.01065	6.05509e-05	0.000900741	Promoter STE
Rpl37	2215.61	-0.96781	0.233569	-4.14357	3.41936e-05	0.000589405	Regular
Rpsa	2665.43	-0.966067	0.239101	-4.04041	5.33584e-05	0.00081876	Regular
Iqgap1	1749.71	-0.965781	0.235607	-4.09912	4.1472e-05	0.000674637	Regular
Ankef1	16945.1	-0.96513	0.229201	-4.21084	2.54426e-05	0.000460155	Regular
Nr4a1	2509.14	-0.964926	0.239456	-4.02967	5.58559e-05	0.000848174	Promoter STE
Ropn1	11244.2	-0.964898	0.229081	-4.21205	2.53069e-05	0.000459805	Promoter STE
Pdzd2	703.116	-0.96451	0.263034	-3.66686	0.000245546	0.00266489	Regular
Frat1	22500.1	-0.961879	0.236866	-4.06085	4.88942e-05	0.000769662	Promoter STE
Gstm5	22069.6	-0.96152	0.237123	-4.05495	5.01457e-05	0.000785975	Regular
Gm5617	29463.7	-0.96114	0.236262	-4.0681	4.73973e-05	0.000749328	Promoter STE
Ints12	246.727	-0.959882	0.314489	-3.05219	0.00227176	0.0157727	Regular
Tmc5	134.467	-0.959399	0.355293	-2.70031	0.00692754	0.0377603	Promoter STE
Rpl36	6527.5	-0.959328	0.23207	-4.13378	3.56843e-05	0.000600548	Promoter STE
Trmt10b	437.169	-0.958162	0.284058	-3.37312	0.000743224	0.00643188	Regular
Akirin2	1231.7	-0.957732	0.244043	-3.92444	8.69304e-05	0.00119574	Promoter STE
Chrna2	150.269	-0.956781	0.351857	-2.71923	0.00654335	0.0361662	Regular
Mfsd13b	1141.49	-0.95652	0.245655	-3.89375	9.87049e-05	0.00134008	Promoter STE
Rpl9	526.038	-0.955572	0.261936	-3.64811	0.00026418	0.00282514	Regular
Bag5	684.239	-0.955457	0.264642	-3.61038	0.000305753	0.00319945	Promoter STE
Brwd3	178.903	-0.95346	0.338665	-2.81535	0.00487239	0.0287463	Regular
Ipo5	2342.06	-0.953423	0.238262	-4.00157	6.29243e-05	0.000926612	Promoter STE
Abhd17a	4722.77	-0.953345	0.229818	-4.14827	3.35003e-05	0.000579824	Promoter STE
Hspb9	17655.7	-0.953179	0.235307	-4.05079	5.10446e-05	0.00079434	Promoter STE
Glrx2	136.924	-0.953097	0.363466	-2.62224	0.00873529	0.044899	Promoter STE
Trpm4	4139.46	-0.951101	0.247789	-3.83835	0.000123864	0.00158164	Distal STE
Tdrd5	528.316	-0.950215	0.283994	-3.3459	0.000820152	0.00694136	Promoter STE
Tex47	405.861	-0.950113	0.275207	-3.45236	0.000555711	0.00520373	Promoter STE
Mcts2	417.508	-0.949585	0.291165	-3.26133	0.00110893	0.00879437	Promoter STE
Gm4984	2475.67	-0.949382	0.25304	-3.7519	0.000175498	0.00208769	Regular
Camta1	272.301	-0.948401	0.301398	-3.14668	0.00165138	0.0122329	Regular
H1f7	65089.3	-0.948278	0.235404	-4.0283	5.61809e-05	0.000851338	Promoter STE
Trp53tg5	2761.35	-0.948156	0.277806	-3.41301	0.000642494	0.00577928	Promoter STE
Gpi1	42388.1	-0.947292	0.236143	-4.01152	6.03296e-05	0.000899281	Promoter STE
Mrps34	296.512	-0.945106	0.29991	-3.1513	0.00162545	0.0120776	Regular
Cfap69	4823.96	-0.944797	0.232581	-4.06223	4.86062e-05	0.000766781	Promoter STE
Aqp11	17587.8	-0.942481	0.234102	-4.02594	5.67489e-05	0.000852869	Distal STE
Tssk3	8820.87	-0.94227	0.235883	-3.99466	6.47882e-05	0.000946426	Promoter STE
Ppp1r14bl	7309.54	-0.940007	0.23473	-4.00463	6.21156e-05	0.000919427	Regular
Ubqln3	18626	-0.939559	0.228116	-4.11878	3.80883e-05	0.000633706	Promoter STE
Cypt12	12499.4	-0.939289	0.273461	-3.43482	0.000592956	0.00546837	Promoter STE
Gask1b	292.448	-0.939289	0.305333	-3.07628	0.00209601	0.0148303	Regular
Hyls1	2473.87	-0.939283	0.23683	-3.96606	7.30713e-05	0.00104445	Promoter STE
Azin2	2106.1	-0.939148	0.248478	-3.7796	0.000157081	0.00192181	Distal STE
Pappa	1591.91	-0.938185	0.275262	-3.40833	0.000653619	0.00585474	Regular
Apbb1ip	287.061	-0.937733	0.300923	-3.11619	0.00183205	0.0133413	Distal STE
Eif5a2	240.996	-0.937361	0.324265	-2.89072	0.00384358	0.0238923	Promoter STE
Spata21	85691.7	-0.93724	0.231409	-4.05015	5.11855e-05	0.00079434	Promoter STE
Etf1	2733.01	-0.936863	0.246318	-3.80347	0.000142685	0.0017694	Promoter STE
Rab11fip5	4207.37	-0.936717	0.235493	-3.97768	6.95903e-05	0.00100057	Regular
Vwa3b	4578.36	-0.936639	0.22645	-4.13618	3.53135e-05	0.000598446	Promoter STE
Spata20	93091	-0.936553	0.22944	-4.08192	4.46661e-05	0.000713876	Promoter STE
Riok3	3166.42	-0.936139	0.234046	-3.9998	6.33949e-05	0.000929627	Regular
Fuca1	1150.04	-0.93597	0.265256	-3.52856	0.000417829	0.0041465	Promoter STE
Btg4	142.855	-0.935723	0.348682	-2.6836	0.00728345	0.0392655	Regular
Ppm1a	14637	-0.935352	0.237681	-3.93533	8.30826e-05	0.00115808	Promoter STE
Rnf19a	614.057	-0.935349	0.271711	-3.44244	0.000576494	0.00534354	Promoter STE
4930430F08Rik	664.405	-0.935231	0.256756	-3.64248	0.00027002	0.00287497	Promoter STE
Fam83e	3291.18	-0.934731	0.238766	-3.91484	9.04627e-05	0.00123503	Promoter STE
H2al2a	12739.3	-0.934482	0.243873	-3.83183	0.000127192	0.00161007	Regular
Rps5	1701.53	-0.934459	0.23705	-3.94204	8.07909e-05	0.00113699	Regular
Mroh7	14286	-0.933618	0.226069	-4.1298	3.63085e-05	0.000606859	Promoter STE
Dcaf6	6665.69	-0.931739	0.242241	-3.84633	0.000119902	0.00154456	Promoter STE
Kif5c	1590.28	-0.93029	0.253322	-3.67236	0.000240317	0.00263555	Regular
Zfp654	7662.23	-0.929198	0.227035	-4.09274	4.26299e-05	0.000688869	Promoter STE
Fam189a2	242.39	-0.927619	0.30697	-3.02186	0.0025123	0.0170696	Regular
R3hcc1l	1089.86	-0.927087	0.249141	-3.72114	0.000198325	0.00229123	Distal STE
Msl3l2	1262.16	-0.926956	0.247129	-3.75089	0.000176206	0.00209269	Regular
Pttg1ip2	1717.13	-0.926359	0.254178	-3.64452	0.00026789	0.00286063	Promoter STE
Rpl27a	2726.63	-0.925924	0.235049	-3.93928	8.17253e-05	0.00114572	Promoter STE
Ubald1	1441.44	-0.925773	0.244973	-3.77908	0.000157409	0.0019226	Promoter STE
Tcte2	2929.23	-0.924955	0.247	-3.74476	0.000180568	0.00213177	Regular
Mrpl15	164.01	-0.924873	0.346453	-2.66955	0.00759539	0.0405026	Regular
Pgk2	23381.1	-0.924508	0.228658	-4.0432	5.27269e-05	0.000814201	Promoter STE
Rps15a	1188.84	-0.924391	0.24074	-3.8398	0.000123137	0.00157788	Regular
Tcp11x2	1032.93	-0.923008	0.248338	-3.71673	0.000201816	0.00231408	Regular
Csrnp1	3240.78	-0.922289	0.283134	-3.25743	0.00112425	0.00888647	Promoter STE
Rpl17	1106.6	-0.9219	0.244133	-3.77622	0.000159224	0.00194152	Regular
Ergic1	1615.4	-0.920926	0.240975	-3.82167	0.000132552	0.00165947	Distal STE
Mroh2b	20920.4	-0.919907	0.233731	-3.93575	8.29389e-05	0.00115808	Promoter STE
Drd2	257.192	-0.919397	0.312213	-2.94477	0.00323194	0.0206971	Regular
Eef1d	32694.8	-0.918561	0.237823	-3.86237	0.000112294	0.00147517	Promoter STE
Pnma2	275.859	-0.91844	0.330805	-2.77638	0.00549683	0.0315884	Distal STE
Gna12	502.228	-0.917707	0.269663	-3.40316	0.000666105	0.00591877	Regular
4930503L19Rik	645.751	-0.917637	0.257098	-3.56921	0.000358066	0.00364757	Promoter STE
Acbd6	1141.45	-0.917447	0.255653	-3.58863	0.000332414	0.00342931	Regular
Lmbr1l	5461.47	-0.917088	0.232463	-3.9451	7.97683e-05	0.00112694	Promoter STE
Rab3il1	5959.79	-0.916817	0.234949	-3.9022	9.53233e-05	0.00129896	Promoter STE
Ccnk	13630.4	-0.916463	0.235753	-3.88739	0.000101329	0.001363	Promoter STE
Lyzl1	191.885	-0.915406	0.332452	-2.7535	0.0058962	0.0334703	Promoter STE
Cluap1	864.285	-0.915307	0.295448	-3.09804	0.00194808	0.0140185	Promoter STE
Ccdc150	7008.15	-0.914897	0.239984	-3.81233	0.000137662	0.00171878	Distal STE
Bspry	375.852	-0.914191	0.278704	-3.28015	0.0010375	0.00837339	Regular
Spata25	887.843	-0.913382	0.323513	-2.82333	0.00475282	0.0281307	Promoter STE
Rplp1	2629.01	-0.913369	0.246257	-3.70901	0.000208074	0.00235989	Distal STE
Braf	1145.6	-0.912965	0.246388	-3.7054	0.000211059	0.00237897	Promoter STE
Ms4a20	3644.87	-0.912871	0.244093	-3.73985	0.000184131	0.00215873	Promoter STE
Rpl32	4277.83	-0.912436	0.235491	-3.87462	0.000106792	0.00142337	Regular
Pgam2	23284.4	-0.911877	0.234271	-3.8924	9.92581e-05	0.00134008	Regular
1700034E13Rik	5100.31	-0.911667	0.238279	-3.82605	0.000130217	0.00164266	Regular
Pgap6	6664.63	-0.91027	0.228595	-3.98202	6.83329e-05	0.000986371	Distal STE
Pim1	4882.5	-0.910266	0.239461	-3.80132	0.000143928	0.00178177	Promoter STE
Zfp106	501.918	-0.910159	0.26534	-3.43016	0.000603231	0.00552823	Promoter STE
Ctdnep1	914.68	-0.909736	0.252783	-3.59888	0.000319592	0.00331577	Regular
Ston1	1925.49	-0.909272	0.305665	-2.97473	0.00293248	0.0190645	Promoter STE
Sergef	227.563	-0.909057	0.319797	-2.84261	0.00447456	0.0267667	Regular
Sgf29	10799.7	-0.908909	0.225513	-4.0304	5.56829e-05	0.000847308	Regular
4930451I11Rik	333.541	-0.905924	0.307955	-2.94174	0.00326373	0.0208559	Promoter STE
Luzp1	15665	-0.905488	0.235472	-3.84542	0.000120346	0.00154516	Promoter STE
Miip	1171.56	-0.904969	0.239996	-3.77076	0.000162751	0.00197136	Regular
Sgsm2	3181.86	-0.904771	0.243293	-3.71885	0.000200133	0.00230564	Distal STE
Pdk3	733.875	-0.904532	0.287428	-3.14699	0.00164962	0.0122323	Regular
Mocs3	990.849	-0.903682	0.26599	-3.39742	0.000680235	0.00602966	Promoter STE
Adam24	606.849	-0.903134	0.260646	-3.46498	0.000530279	0.00504317	Promoter STE
Klrb1	617.116	-0.902948	0.268851	-3.35854	0.000783551	0.00670147	Regular
9130023H24Rik	653.639	-0.90283	0.259339	-3.48128	0.000499027	0.00481492	Regular
Rab5if	446.992	-0.902761	0.273115	-3.30542	0.000948341	0.00779154	Regular
Akap12	136207	-0.902645	0.239808	-3.76403	0.000167194	0.00200195	Distal STE
4930453N24Rik	14388	-0.902402	0.234572	-3.84701	0.000119567	0.00154359	Promoter STE
Gm5767	2266.31	-0.901157	0.244993	-3.67829	0.000234801	0.00257893	Distal STE
Coil	6396.71	-0.900956	0.241819	-3.72575	0.000194738	0.00226132	Distal STE
Akap3	60438.8	-0.899972	0.236498	-3.80541	0.000141568	0.00176152	Promoter STE
Egln2	1000.47	-0.899589	0.259751	-3.46327	0.000533648	0.00506862	Distal STE
2210408I21Rik	489.072	-0.897598	0.275331	-3.26007	0.00111385	0.00881424	Promoter STE
Ahctf1	9153.46	-0.89741	0.227113	-3.95138	7.77029e-05	0.00109989	Promoter STE
Cntnap5b	4067.43	-0.897177	0.23819	-3.76664	0.00016546	0.00199425	Regular
Knstrn	10910.6	-0.896997	0.240974	-3.72238	0.000197357	0.00228584	Regular
Rrp12	457.22	-0.896571	0.267909	-3.34655	0.000818225	0.00694114	Promoter STE
4930444G20Rik	676.471	-0.89578	0.280448	-3.19411	0.00140263	0.0106828	Promoter STE
Prkar2a	17938.3	-0.895522	0.242779	-3.68863	0.000225467	0.00250657	Promoter STE
Sord	51219.1	-0.894973	0.233402	-3.83446	0.000125839	0.00159571	Regular
Tex2	13326.4	-0.893981	0.240264	-3.72083	0.000198569	0.00229123	Distal STE
Rpl13a	1358.82	-0.89379	0.252398	-3.54119	0.000398327	0.00399092	Promoter STE
Haspin	25190.1	-0.893419	0.237185	-3.76676	0.000165382	0.00199425	Promoter STE
Pigv	576.753	-0.892595	0.27703	-3.22201	0.00127293	0.00986997	Promoter STE
Zpr1	2538.58	-0.892054	0.244128	-3.65404	0.000258149	0.00278511	Distal STE
Erp29	3152.49	-0.891243	0.238112	-3.74296	0.000181866	0.00213905	Promoter STE
Wdr64	11697.5	-0.891161	0.232388	-3.83479	0.000125672	0.00159571	Promoter STE
Ttc39d	6268.93	-0.890318	0.234066	-3.8037	0.000142551	0.0017694	Distal STE
Fem1b	9323.85	-0.889269	0.231064	-3.84858	0.000118804	0.00154129	Regular
Znrf4	55303.7	-0.889105	0.234293	-3.79485	0.000147733	0.00182578	Promoter STE
Usp9x	621.195	-0.887689	0.256656	-3.45867	0.000542847	0.00510948	Regular
Psmd8	7147.79	-0.887573	0.229459	-3.86811	0.000109681	0.00145392	Promoter STE
Bsdc1	2609.73	-0.886893	0.239081	-3.70959	0.000207595	0.00235989	Promoter STE
Ube2r2	1952.66	-0.88688	0.260371	-3.40622	0.000658688	0.00586	Promoter STE
Ccdc92	20119.5	-0.886527	0.239946	-3.69469	0.000220155	0.0024625	Promoter STE
1700080O16Rik	735.518	-0.885944	0.261424	-3.38892	0.00070169	0.00616509	Regular
Zscan12	899.982	-0.884107	0.258268	-3.42322	0.000618843	0.00561679	Regular
Cetn1	4801.95	-0.883503	0.250466	-3.52743	0.000419614	0.00415293	Promoter STE
H1f10	1220.77	-0.883462	0.256666	-3.44207	0.000577285	0.00534409	Promoter STE
Dnajb14	2741.14	-0.882445	0.23942	-3.68577	0.000228014	0.00252336	Promoter STE
Rfx1	6355.89	-0.88192	0.238758	-3.69378	0.000220949	0.00246383	Promoter STE
Ckmt2	258.435	-0.881373	0.337463	-2.61176	0.00900765	0.0459761	Distal STE
Mxd1	1272.94	-0.880483	0.268839	-3.27513	0.00105614	0.00847698	Promoter STE
Rps3a1	766.529	-0.880276	0.271556	-3.2416	0.00118862	0.00931514	Regular
Mapkapk5	260.842	-0.879738	0.328462	-2.67835	0.00739855	0.0396762	Regular
Cylc2	3797.24	-0.879517	0.239993	-3.66476	0.000247568	0.00267887	Regular
Srcin1	29498.6	-0.879509	0.255012	-3.44889	0.000562904	0.00525761	Distal STE
Kif17	4461.88	-0.879109	0.231886	-3.79112	0.000149969	0.00184718	Promoter STE
Rplp0	22278.5	-0.878949	0.229194	-3.83496	0.000125583	0.00159571	Regular
Fam229a	18725.6	-0.878321	0.235002	-3.73751	0.000185852	0.00217542	Promoter STE
Sppl2a	327.355	-0.878078	0.294435	-2.98224	0.00286146	0.0187943	Distal STE
Mettl26	1101.12	-0.878053	0.248085	-3.53932	0.000401157	0.00401377	Regular
Rnf11	167.291	-0.877392	0.33834	-2.59323	0.009508	0.0480931	Distal STE
Rps8	2328.43	-0.876373	0.242939	-3.60738	0.000309309	0.00321822	Distal STE
Rps13	1244.94	-0.875376	0.252229	-3.47056	0.00051938	0.00495951	Promoter STE
Aqp7	6438.15	-0.874919	0.246032	-3.55612	0.000376377	0.00380756	Promoter STE
Papolb	15497.4	-0.874637	0.231921	-3.77127	0.000162417	0.00197059	Promoter STE
Arfgef3	161.955	-0.874198	0.335957	-2.60211	0.00926514	0.047093	Distal STE
Otud6b	274.374	-0.873506	0.318459	-2.74292	0.00608957	0.0342932	Regular
Rps16	1416.08	-0.873489	0.256784	-3.40165	0.00066981	0.00594446	Regular
Zfpm1	1544.62	-0.873482	0.251563	-3.47222	0.000516179	0.00494124	Regular
Mpc2	9596.44	-0.871861	0.241567	-3.60919	0.000307152	0.00320949	Promoter STE
Yy1	367.208	-0.871482	0.292133	-2.98317	0.00285283	0.0187552	Promoter STE
Otud1	1679.17	-0.871047	0.260133	-3.34847	0.000812584	0.00690933	Promoter STE
Tubb6	1034.88	-0.870778	0.287337	-3.03051	0.00244139	0.0166809	Distal STE
Gsdma	622.839	-0.870425	0.277831	-3.13293	0.00173072	0.0127047	Regular
Usp44	11438.3	-0.870297	0.229645	-3.78975	0.000150799	0.00185427	Promoter STE
Zmynd15	469.178	-0.867874	0.266581	-3.25557	0.00113165	0.00892609	Regular
Pebp1	37848.2	-0.867602	0.235563	-3.6831	0.000230417	0.00253841	Distal STE
Grk4	1117.89	-0.867544	0.251787	-3.44555	0.000569906	0.00530943	Promoter STE
Isca1	3642.96	-0.866794	0.248365	-3.49	0.000483019	0.00469145	Promoter STE
Cfl2	655.419	-0.865536	0.26943	-3.21247	0.00131601	0.0101608	Promoter STE
Dnajb7	3673.94	-0.86479	0.24869	-3.47738	0.000506336	0.00486616	Promoter STE
Dnajc7	7686.56	-0.864055	0.248792	-3.47299	0.000514687	0.00493343	Promoter STE
Plekho2	4215.16	-0.861506	0.231691	-3.71835	0.000200529	0.00230656	Regular
Eno1	13108.3	-0.861375	0.232195	-3.70971	0.000207496	0.00235989	Regular
Rps25	1848.74	-0.860547	0.23832	-3.61089	0.000305148	0.00319771	Regular
Eif1	14383	-0.860202	0.239363	-3.59371	0.000326005	0.00337272	Promoter STE
Eif3l	1022.52	-0.859217	0.254497	-3.37614	0.000735104	0.0063843	Distal STE
Cep128	9591.47	-0.858913	0.238701	-3.59828	0.000320323	0.00331864	Regular
Spata31d1a	11649.2	-0.858642	0.237002	-3.62293	0.00029129	0.00307454	Promoter STE
Defb33	1708.44	-0.858082	0.279377	-3.07141	0.00213047	0.0149625	Distal STE
BC048671	642.895	-0.857882	0.279591	-3.06835	0.00215244	0.0151023	Promoter STE
Fam193a	5420.66	-0.857697	0.237432	-3.61239	0.000303384	0.00318379	Regular
Actl7a	9827.71	-0.857443	0.252852	-3.39109	0.000696154	0.00613355	Promoter STE
Rps7	5693.08	-0.857146	0.23479	-3.6507	0.000261531	0.00280915	Regular
Klc3	761.239	-0.857022	0.283265	-3.02551	0.00248214	0.0168961	Regular
Slc25a39	15763.7	-0.856232	0.234671	-3.64865	0.00026362	0.00282329	Promoter STE
ccdc198	1684.05	-0.856195	0.252233	-3.39445	0.000687657	0.00608069	Regular
Trp53rkb	794.166	-0.85542	0.314607	-2.71901	0.00654774	0.0361662	Regular
Selenov	6453.57	-0.855222	0.247136	-3.46054	0.000539098	0.00509329	Promoter STE
Stpg3	5527.39	-0.855172	0.2499	-3.42206	0.000621495	0.00563201	Promoter STE
Hectd3	1811.5	-0.85502	0.259884	-3.29	0.00100186	0.00814032	Regular
Actrt2	41581.5	-0.853728	0.240724	-3.5465	0.000390386	0.00392752	Promoter STE
Ppp2r3c	598.884	-0.853113	0.266044	-3.20667	0.00134283	0.0103025	Regular
Efcab12	376.084	-0.853056	0.317145	-2.6898	0.00714949	0.0387439	Promoter STE
Eif2s1	1090.22	-0.852854	0.252826	-3.37329	0.000742758	0.00643188	Promoter STE
Cep63	996.397	-0.852547	0.256824	-3.31958	0.000901542	0.00749131	Distal STE
Fank1	6345.08	-0.852259	0.230265	-3.70121	0.000214575	0.00240746	Distal STE
Eef1a1	29358	-0.849551	0.226897	-3.74422	0.000180955	0.00213177	Distal STE
Vars	66893.8	-0.849386	0.22747	-3.73405	0.000188425	0.002202	Regular
Tesk1	37935.1	-0.849328	0.226126	-3.75599	0.000172658	0.00205725	Regular
Efhd2	2041.37	-0.849308	0.279423	-3.0395	0.00236968	0.0163439	Promoter STE
Rpl35	2148.27	-0.849192	0.238967	-3.55359	0.000380008	0.00383897	Promoter STE
Rpl11	2554.72	-0.848577	0.260528	-3.25714	0.00112541	0.00888647	Regular
Spata33	10102.5	-0.848379	0.243437	-3.485	0.000492134	0.0047673	Promoter STE
Tnni3	187.968	-0.847612	0.326327	-2.59743	0.00939237	0.0476402	Promoter STE
Klhl10	13486.5	-0.846479	0.238348	-3.55144	0.000383124	0.00385977	Promoter STE
Dynll1	9597.37	-0.84556	0.240976	-3.5089	0.000449971	0.00440561	Promoter STE
Dap	924.168	-0.845348	0.246794	-3.42531	0.000614088	0.00558568	Distal STE
Myl6b	230.896	-0.844175	0.31914	-2.64516	0.00816528	0.042569	Promoter STE
Spata32	6672.8	-0.842531	0.261277	-3.22467	0.00126118	0.00979962	Promoter STE
Gba2	3050.31	-0.841998	0.231979	-3.62963	0.000283823	0.00300441	Regular
Zcchc13	2516.91	-0.841831	0.247111	-3.4067	0.000657545	0.00586	Regular
1700003F12Rik	19248.9	-0.841029	0.239545	-3.51095	0.000446512	0.00437761	Promoter STE
Casd1	223.425	-0.840991	0.309928	-2.7135	0.00665761	0.0365893	Regular
Ppt1	3671.07	-0.840669	0.253907	-3.31094	0.000929836	0.00767403	Promoter STE
Ccdc6	3142.13	-0.840451	0.280571	-2.9955	0.00273998	0.0181844	Distal STE
Osbpl10	5160.64	-0.839823	0.235402	-3.56762	0.000360241	0.00366463	Distal STE
Naa60	431.281	-0.839564	0.278478	-3.01484	0.00257119	0.0173247	Regular
Agpat2	11696.1	-0.838939	0.244383	-3.43289	0.000597183	0.00549391	Regular
Adra1d	1136.15	-0.83787	0.275048	-3.04626	0.00231704	0.0160414	Distal STE
Olfr733	263.091	-0.836803	0.315976	-2.64832	0.00808939	0.0422941	Distal STE
Psme3	3079.47	-0.83638	0.237293	-3.52467	0.000424007	0.00419072	Promoter STE
Mrps15	375.521	-0.836329	0.299007	-2.79702	0.00515757	0.0299928	Regular
Rps9	1687.85	-0.836271	0.242796	-3.44434	0.000572462	0.00532603	Regular
Fam107b	2805.51	-0.835877	0.243492	-3.43287	0.00059723	0.00549391	Promoter STE
4931422A03Rik	574.663	-0.835283	0.269667	-3.09746	0.0019519	0.0140321	Distal STE
Dnah7c	1946.81	-0.835117	0.250607	-3.33238	0.000861064	0.00720916	Promoter STE
Nup62	8589.38	-0.835076	0.242472	-3.44401	0.000573146	0.00532603	Promoter STE
Btg1	2638.36	-0.834971	0.233402	-3.57739	0.000347041	0.00356511	Promoter STE
Gemin7	308.417	-0.834601	0.301615	-2.76711	0.00565558	0.0323987	Regular
Ubtd1	6678.57	-0.832813	0.239094	-3.4832	0.000495465	0.00478688	Regular
Tubb4b	28685.9	-0.831578	0.225587	-3.68628	0.000227557	0.00252336	Promoter STE
Exoc8	497.833	-0.831378	0.272104	-3.05537	0.00224781	0.0156362	Promoter STE
Tcp10c	6514.05	-0.831359	0.258856	-3.21166	0.00131969	0.0101678	Regular
Tmem189	5782.75	-0.830614	0.242239	-3.4289	0.000606025	0.00554419	Regular
Nup98	8868.84	-0.829796	0.229275	-3.61922	0.000295489	0.00311436	Promoter STE
Kcnu1	299.446	-0.828235	0.304125	-2.72333	0.00646266	0.0359404	Promoter STE
Fam20a	685.083	-0.827811	0.268511	-3.08297	0.00204945	0.0145756	Regular
Stab2	626.131	-0.827652	0.28107	-2.94465	0.00323321	0.0206971	Distal STE
Atp5h	1159.13	-0.826015	0.250034	-3.30361	0.000954475	0.00780681	Regular
Nop53	1044.44	-0.825913	0.24334	-3.39407	0.000688631	0.00608193	Regular
Gdpd1	4208.74	-0.825764	0.244361	-3.37928	0.000726764	0.00632692	Promoter STE
Ankrd42	4240.05	-0.825349	0.237196	-3.47961	0.000502153	0.00483869	Promoter STE
Lmbrd2	986.587	-0.825307	0.244043	-3.38182	0.000720086	0.00629128	Distal STE
1700008P02Rik	1238.85	-0.824588	0.253782	-3.2492	0.00115729	0.00909887	Regular
Ipo13	5979.54	-0.824215	0.227819	-3.61786	0.000297053	0.00312633	Regular
Ccdc188	4241.44	-0.824213	0.250522	-3.28998	0.00100194	0.00814032	Promoter STE
Kcmf1	348.848	-0.822081	0.289034	-2.84424	0.00445181	0.0266525	Regular
Rnf38	647.896	-0.821195	0.285038	-2.88101	0.00396407	0.0243717	Promoter STE
Dusp15	2232.47	-0.820468	0.237114	-3.46022	0.000539733	0.00509329	Regular
Pebp4	1784.06	-0.820268	0.245299	-3.34396	0.00082593	0.0069741	Promoter STE
Mrpl54	1685.64	-0.82002	0.260657	-3.14598	0.00165534	0.0122374	Distal STE
Ppme1	1613.43	-0.819837	0.243683	-3.36436	0.000767216	0.00660041	Promoter STE
Srpk1	6642.99	-0.819364	0.23299	-3.51674	0.000436879	0.00430049	Regular
Ifitm7	240.604	-0.818678	0.305375	-2.68089	0.00734261	0.0394922	Regular
H2ap	3016.89	-0.818311	0.245105	-3.33861	0.000841993	0.00708515	Regular
Dennd6b	1155.47	-0.818269	0.281828	-2.90343	0.00369098	0.023101	Regular
Hsbp1l1	225.437	-0.817227	0.31168	-2.62201	0.0087413	0.044899	Distal STE
Zfp780b	476.096	-0.817022	0.285305	-2.86368	0.00418757	0.0254883	Regular
Wdr20rt	1506.78	-0.816826	0.247881	-3.29524	0.000983394	0.00801641	Regular
Mrpl47	671.617	-0.816571	0.268701	-3.03896	0.00237398	0.0163581	Regular
Oxct2b	32258.6	-0.816041	0.235904	-3.45921	0.000541759	0.00510582	Promoter STE
Gabarap	5320.17	-0.81583	0.241406	-3.3795	0.000726186	0.00632692	Promoter STE
Rps12	3652.54	-0.814998	0.239242	-3.40658	0.000657811	0.00586	Regular
Srprb	855.732	-0.813604	0.264503	-3.07598	0.00209815	0.0148303	Regular
Gpat4	38429	-0.813137	0.2407	-3.37821	0.000729587	0.00634393	Promoter STE
Odf4	4636.94	-0.81255	0.234129	-3.47052	0.000519445	0.00495951	Promoter STE
Ppp1r36	2700.76	-0.812206	0.243465	-3.33603	0.000849847	0.00713481	Regular
Tsga10ip	7968.8	-0.811853	0.235997	-3.4401	0.000581506	0.00537636	Regular
Jmy	1638.52	-0.811594	0.247023	-3.2855	0.00101802	0.00824352	Promoter STE
Chd3	1712.39	-0.810661	0.250642	-3.23434	0.00121925	0.00952452	Promoter STE
Cox7a2	3612.84	-0.810559	0.24284	-3.33783	0.00084436	0.0070969	Regular
Uck2	2293.41	-0.810507	0.2472	-3.27874	0.0010427	0.00840604	Distal STE
Cdc14b	535.552	-0.810261	0.296988	-2.72826	0.00636697	0.0355266	Promoter STE
Dnajb9	1189.81	-0.810007	0.261742	-3.09467	0.00197029	0.0141227	Regular
Atp6v1c1	1468.99	-0.809452	0.260484	-3.1075	0.0018868	0.0136583	Regular
Rfc2	7470.57	-0.809388	0.233784	-3.46212	0.000535944	0.00508381	Regular
Usp46	410.916	-0.808924	0.278382	-2.9058	0.00366316	0.0230058	Distal STE
Itpr3	2855.17	-0.808847	0.268022	-3.01784	0.00254587	0.0172017	Distal STE
Fam8a1	7786.86	-0.807919	0.232571	-3.47386	0.000513037	0.00492408	Regular
Btbd1	8748.91	-0.807458	0.257307	-3.13811	0.0017004	0.0125199	Promoter STE
Znrf2	758.148	-0.806544	0.252893	-3.18926	0.00142635	0.0107959	Promoter STE
Ccdc124	2039.14	-0.806229	0.260419	-3.09589	0.00196221	0.0140924	Regular
Pgrmc2	1335.89	-0.804864	0.261004	-3.08372	0.00204429	0.0145531	Promoter STE
Mroh1	1548.67	-0.804594	0.236953	-3.39558	0.000684839	0.00606311	Regular
Ubqln4	450.085	-0.803171	0.275875	-2.91135	0.00359866	0.0226592	Promoter STE
Oplah	10426.6	-0.803007	0.23704	-3.38764	0.000704962	0.00618132	Promoter STE
Atp5e	1712.73	-0.80171	0.266348	-3.01001	0.00261241	0.017543	Regular
Whamm	1503.25	-0.801569	0.254895	-3.1447	0.00166258	0.0122785	Regular
Zfp526	1563.01	-0.80112	0.237571	-3.37213	0.000745903	0.00644743	Promoter STE
Tmem30a	1688.86	-0.800913	0.249509	-3.20995	0.00132756	0.0102176	Promoter STE
Pnpla8	1902.26	-0.800765	0.242428	-3.30311	0.000956204	0.00781221	Promoter STE
Denr	591.198	-0.79783	0.258813	-3.08265	0.00205169	0.0145774	Distal STE
Ubc	12868.7	-0.797779	0.228246	-3.49525	0.000473614	0.00461237	Promoter STE
Cpxm1	519.67	-0.797512	0.290426	-2.74601	0.00603249	0.0341032	Promoter STE
Wdr24	455.752	-0.796823	0.272489	-2.92424	0.00345294	0.0218547	Regular
Gdi2	3395.41	-0.793571	0.241505	-3.28595	0.00101641	0.00824352	Regular
Naif1	648.289	-0.793441	0.271133	-2.92639	0.00342924	0.0217424	Promoter STE
Retreg1	1548.1	-0.79228	0.257735	-3.07401	0.00211202	0.0148901	Promoter STE
Atxn7	431.968	-0.790254	0.296937	-2.66135	0.00778272	0.0413118	Regular
Arhgef2	686.027	-0.790078	0.263766	-2.99537	0.00274111	0.0181844	Promoter STE
Fabp9	14095.6	-0.788925	0.259683	-3.03803	0.00238127	0.0163774	Promoter STE
Thegl	9261.37	-0.787629	0.233356	-3.37523	0.000737537	0.00639783	Promoter STE
Axdnd1	3415.9	-0.786668	0.239713	-3.28171	0.00103181	0.00833666	Regular
Ctdsp2	1259.99	-0.786607	0.2538	-3.09932	0.00193963	0.0139715	Promoter STE
Tmem147	786.409	-0.785958	0.262052	-2.99924	0.00270653	0.0180865	Regular
1700013F07Rik	3868.29	-0.784875	0.239772	-3.27342	0.00106256	0.0085098	Promoter STE
Ehbp1l1	384.447	-0.784597	0.27972	-2.80494	0.00503265	0.0294539	Promoter STE
Fem1c	6611.42	-0.784557	0.232128	-3.37984	0.000725274	0.00632692	Promoter STE
Tspan6	5316.2	-0.783645	0.243918	-3.21273	0.00131478	0.0101608	Regular
Tax1bp1	1355.77	-0.783514	0.261463	-2.99665	0.0027296	0.0181844	Promoter STE
H2al1m	1295.38	-0.783393	0.247494	-3.16531	0.0015492	0.0115936	Regular
Atmin	2032.35	-0.782001	0.234719	-3.33165	0.00086332	0.00721085	Distal STE
1700113H08Rik	774.659	-0.78051	0.265502	-2.93976	0.0032847	0.0209235	Promoter STE
4930505A04Rik	2428.11	-0.780174	0.249409	-3.12809	0.00175949	0.0129029	Promoter STE
Ptpmt1	1940.85	-0.780068	0.243219	-3.20726	0.00134005	0.010292	Distal STE
D1Pas1	6053.51	-0.77899	0.237089	-3.28565	0.00101748	0.00824352	Promoter STE
Rpl24	2113.99	-0.778704	0.244119	-3.18986	0.00142341	0.0107849	Promoter STE
Samd4b	18638.5	-0.77847	0.225303	-3.45522	0.00054985	0.00516209	Promoter STE
Pmpca	860.299	-0.778421	0.25599	-3.04083	0.00235929	0.0162876	Promoter STE
Gnpat	5859.25	-0.778342	0.233632	-3.33148	0.000863841	0.00721085	Promoter STE
Ppm1j	6749.7	-0.778267	0.234635	-3.31693	0.000910115	0.00755395	Promoter STE
Cptp	4223.77	-0.778076	0.234902	-3.31234	0.000925199	0.00765071	Regular
Dusp10	475.187	-0.776338	0.287352	-2.7017	0.00689859	0.0376587	Promoter STE
Mkrn2	1541.14	-0.775426	0.247406	-3.13423	0.00172306	0.012674	Regular
Haus4	1143.24	-0.775072	0.251991	-3.07579	0.00209947	0.0148303	Promoter STE
Ubxn6	22433	-0.774957	0.23727	-3.26614	0.00109024	0.00868745	Promoter STE
Ndufb7	1303.63	-0.774242	0.260584	-2.97118	0.00296659	0.0192433	Regular
Mroh8	2091.96	-0.773796	0.232397	-3.32963	0.0008696	0.00723586	Regular
Cc2d1a	1350.26	-0.77373	0.25251	-3.06416	0.00218285	0.0152716	Distal STE
1700067K01Rik	1587.32	-0.773306	0.249818	-3.09548	0.00196495	0.0140982	Regular
Odf3b	4055.73	-0.77135	0.268056	-2.87757	0.00400747	0.0245347	Regular
Ccdc117	1535.05	-0.771288	0.274632	-2.80844	0.00497823	0.0292056	Promoter STE
Usp16	3810.41	-0.770894	0.23916	-3.22333	0.00126708	0.00983499	Regular
Eif1ax	3026.24	-0.77031	0.261144	-2.94976	0.00318023	0.0204116	Regular
Arl13a	682.207	-0.770135	0.262343	-2.9356	0.00332901	0.021162	Regular
Cops6	1621.6	-0.76884	0.251364	-3.05867	0.00222321	0.0155094	Regular
Oxct2a	30563.3	-0.768821	0.232465	-3.30726	0.000942135	0.00775801	Promoter STE
Cbl	2175.74	-0.768343	0.242676	-3.16613	0.00154483	0.0115728	Promoter STE
Dnajc15	3584	-0.768159	0.235372	-3.26359	0.00110009	0.00874096	Regular
Atp5o	1773.38	-0.768055	0.253351	-3.03159	0.00243271	0.0166513	Distal STE
Pfdn5	3591.26	-0.767749	0.252879	-3.03603	0.00239712	0.0164703	Regular
Mettl22	914.458	-0.767743	0.259183	-2.96217	0.0030548	0.0196931	Regular
Gpr62	617.59	-0.764779	0.26122	-2.92772	0.00341457	0.0216681	Distal STE
Nol4l	1418.24	-0.764691	0.255059	-2.99809	0.00271677	0.0181275	Distal STE
Hspa4l	23220.2	-0.764274	0.227327	-3.362	0.000773788	0.00663351	Promoter STE
Dhrs1	3843.04	-0.76417	0.241116	-3.16931	0.00152801	0.0114821	Regular
Aldoart2	20588.6	-0.764026	0.238364	-3.20529	0.00134925	0.0103409	Promoter STE
AW554918	1133.44	-0.763188	0.250857	-3.04232	0.00234761	0.0162222	Promoter STE
Kif27	4306.48	-0.762897	0.239026	-3.19169	0.00141442	0.0107614	Promoter STE
Akirin1	1293.32	-0.76268	0.241951	-3.1522	0.00162043	0.0120525	Promoter STE
Slamf9	476.337	-0.760395	0.274912	-2.76596	0.0056755	0.0324365	Regular
Cebpg	760.492	-0.760393	0.270996	-2.80592	0.0050173	0.0293876	Promoter STE
Usp38	1096.45	-0.759987	0.243056	-3.1268	0.00176719	0.0129464	Promoter STE
Ttbk1	16991.2	-0.759306	0.22917	-3.31329	0.000922058	0.00763573	Promoter STE
Selenok	1933.01	-0.758422	0.271142	-2.79714	0.00515565	0.0299928	Regular
Dnajc18	2233.13	-0.757445	0.25376	-2.98488	0.00283689	0.0186841	Promoter STE
Ccdc186	1474.98	-0.756655	0.243399	-3.10871	0.00187908	0.0136158	Promoter STE
Wwp2	17905.6	-0.756092	0.249062	-3.03576	0.00239928	0.0164703	Regular
Rps26	2260.4	-0.75549	0.240528	-3.14097	0.00168392	0.012411	Regular
Ankrd53	2634.8	-0.754684	0.234962	-3.21195	0.00131839	0.0101678	Promoter STE
Bloc1s1	366.18	-0.75369	0.28103	-2.68188	0.00732096	0.0394048	Regular
Eif3a	3766.28	-0.753526	0.245781	-3.06584	0.00217059	0.0152004	Regular
Ttc7	11781.6	-0.753137	0.23041	-3.26868	0.00108049	0.00862501	Promoter STE
Actb	50545.1	-0.752252	0.228046	-3.29869	0.000971385	0.00792737	Promoter STE
Il3ra	1375.94	-0.752193	0.241265	-3.1177	0.00182266	0.0132862	Regular
Micos13	6087.13	-0.751037	0.249521	-3.00992	0.00261319	0.017543	Promoter STE
1700016K19Rik	6086.9	-0.750644	0.241303	-3.1108	0.00186582	0.0135602	Regular
Rnf181	590.837	-0.749456	0.282696	-2.65111	0.00802289	0.0420111	Promoter STE
Catsperz	1956.33	-0.748431	0.23479	-3.18766	0.00143429	0.0108448	Promoter STE
Gpx4	2350.28	-0.747759	0.244384	-3.05977	0.00221507	0.0154685	Promoter STE
Txnl4b	1485.75	-0.746305	0.263149	-2.83605	0.00456751	0.0272127	Regular
Ppp2r5a	1936.26	-0.746239	0.23889	-3.12378	0.00178546	0.0130671	Regular
Limd2	1664.27	-0.745406	0.257009	-2.90031	0.00372789	0.0233121	Regular
Rpl21	1751.92	-0.74537	0.242621	-3.07216	0.00212518	0.0149541	Regular
Acsl5	1606.96	-0.743416	0.242438	-3.06642	0.00216639	0.0151855	Regular
Man2a1	760.547	-0.741984	0.272904	-2.71885	0.00655092	0.0361662	Promoter STE
Ube2d2b	3111.79	-0.741944	0.240116	-3.08995	0.00200193	0.0143073	Promoter STE
Mbd2	1181.83	-0.741529	0.256807	-2.88749	0.0038833	0.0240019	Promoter STE
Ttc21a	11099.6	-0.74133	0.223926	-3.3106	0.000930962	0.00767466	Regular
Amotl1	1264.79	-0.741229	0.242539	-3.05612	0.00224219	0.0156269	Distal STE
Adam39	383.125	-0.74114	0.280182	-2.64521	0.00816407	0.042569	Regular
Anapc13	991.517	-0.740768	0.259913	-2.85006	0.00437114	0.0262466	Distal STE
Cst8	9802.38	-0.740247	0.260816	-2.83819	0.00453696	0.0270957	Promoter STE
Ppp1r11	18342.4	-0.738302	0.24365	-3.03017	0.00244416	0.0166843	Promoter STE
Ubr4	29866.1	-0.737931	0.224007	-3.29423	0.000986901	0.00803604	Distal STE
Qrich2	7179.02	-0.735682	0.226452	-3.24872	0.00115924	0.0091005	Promoter STE
G6pc3	3650.3	-0.735192	0.243041	-3.02497	0.00248655	0.0169104	Distal STE
Ulk2	6047.26	-0.734453	0.230189	-3.19065	0.00141951	0.0107849	Promoter STE
Abca9	820.801	-0.734122	0.267294	-2.7465	0.00602354	0.0340789	Regular
Cmtm1	1453.64	-0.733391	0.259872	-2.82212	0.00477067	0.0281917	Distal STE
Zbtb17	555.923	-0.732508	0.270299	-2.70999	0.00672854	0.0369513	Regular
Ube3c	1359.24	-0.731995	0.262043	-2.79342	0.00521546	0.0302331	Regular
Rfk	4541.49	-0.731428	0.26545	-2.75543	0.00586145	0.0333427	Promoter STE
Nudt9	3012.77	-0.730857	0.253679	-2.88103	0.00396373	0.0243717	Distal STE
Acaca	1006.08	-0.72963	0.273132	-2.67134	0.00755481	0.0403923	Regular
Tes	3676.92	-0.728009	0.252027	-2.88861	0.00386945	0.0239918	Promoter STE
Frat2	2360.36	-0.72798	0.260415	-2.79546	0.00518258	0.0300903	Promoter STE
Orai1	603.461	-0.727674	0.27288	-2.66664	0.0076614	0.040727	Distal STE
Mrps30	516.042	-0.725591	0.274916	-2.63932	0.00830729	0.0431554	Regular
Larp1	7504.9	-0.725031	0.227678	-3.18446	0.00145025	0.0109428	Promoter STE
Hivep1	834.776	-0.724586	0.249184	-2.90783	0.00363945	0.0228766	Promoter STE
Ptpn4	536.978	-0.72457	0.266328	-2.72059	0.00651653	0.0360615	Promoter STE
Faf1	2071.28	-0.72152	0.238021	-3.03133	0.00243477	0.0166513	Regular
Eif3g	3884.16	-0.721493	0.237908	-3.03266	0.00242412	0.0166252	Regular
Ell2	3388.69	-0.721151	0.236026	-3.05538	0.00224772	0.0156362	Promoter STE
Trim17	23849.6	-0.720846	0.242859	-2.96816	0.00299584	0.0193986	Promoter STE
Tmem60	669.423	-0.719828	0.276335	-2.60491	0.00918972	0.0467747	Regular
Znhit2	17135	-0.719086	0.236674	-3.03829	0.00237921	0.0163774	Promoter STE
Spag17	8979.33	-0.717518	0.228952	-3.13392	0.00172488	0.0126746	Regular
Fkbpl	4300.53	-0.716915	0.245357	-2.92192	0.00347879	0.0219802	Promoter STE
Man1a2	1459.32	-0.716777	0.24383	-2.93966	0.00328577	0.0209235	Regular
Otud3	3622.73	-0.716531	0.252486	-2.8379	0.00454108	0.0270981	Regular
Nectin3	1240	-0.715499	0.24095	-2.96949	0.00298294	0.0193322	Promoter STE
Chaf1a	9408.27	-0.715127	0.242117	-2.95364	0.00314047	0.0201741	Promoter STE
Kpna4	780.232	-0.71453	0.25653	-2.78536	0.00534676	0.0309206	Promoter STE
Ndufa9	510.589	-0.714387	0.26322	-2.71403	0.00664709	0.036559	Regular
1700003E16Rik	30678.2	-0.714325	0.239826	-2.97851	0.00289656	0.0188949	Promoter STE
Ccdc181	7965.72	-0.713512	0.2362	-3.02079	0.00252113	0.0170819	Regular
Abhd16b	6905.34	-0.712416	0.240247	-2.96535	0.00302341	0.0195424	Promoter STE
Pdcd5	2162.89	-0.712133	0.257417	-2.76645	0.00566702	0.0324134	Regular
Lkaaear1	5461.16	-0.711052	0.244725	-2.90552	0.00366648	0.0230068	Promoter STE
Ubap2	9867.93	-0.709529	0.233095	-3.04395	0.00233494	0.01615	Regular
Pla2g2c	1012	-0.70941	0.267594	-2.65107	0.00802376	0.0420111	Promoter STE
Tbl1xr1	612.425	-0.70859	0.267055	-2.65335	0.0079697	0.0419114	Promoter STE
Ranbp6	891.83	-0.70829	0.251762	-2.81333	0.00490315	0.0288258	Regular
Tex52	894.534	-0.707063	0.266079	-2.65734	0.00787596	0.0415951	Regular
Maea	4631.15	-0.706678	0.237366	-2.97717	0.00290926	0.0189556	Regular
Zfp592	1602.74	-0.705741	0.241738	-2.91944	0.00350659	0.0221176	Regular
Usp25	7425.65	-0.705626	0.23716	-2.97532	0.00292684	0.0190532	Promoter STE
Rps20	5693.91	-0.703865	0.24696	-2.85012	0.00437029	0.0262466	Regular
Hmx1	543.965	-0.702913	0.26233	-2.6795	0.00737321	0.0395985	Promoter STE
0610012G03Rik	911.95	-0.702532	0.261317	-2.68843	0.00717897	0.0388224	Distal STE
Eif3h	2361.23	-0.700224	0.234954	-2.98026	0.00288003	0.0188662	Regular
Rpl28	3588.72	-0.699528	0.246119	-2.84223	0.00447994	0.026777	Regular
Stk39	6101.23	-0.695647	0.233011	-2.98547	0.00283142	0.0186649	Promoter STE
Dnajc21	1804.48	-0.693871	0.243107	-2.85418	0.00431479	0.0260775	Regular
Arpc5l	874.358	-0.693708	0.259728	-2.6709	0.00756478	0.0403923	Promoter STE
Spag4	20475.3	-0.693699	0.238236	-2.91182	0.00359332	0.0226451	Promoter STE
Map3k10	1901.14	-0.692294	0.254705	-2.71802	0.0065674	0.0362298	Promoter STE
Znfx1	1032.23	-0.692065	0.250658	-2.76099	0.00576265	0.0328318	Distal STE
Ell	2856.91	-0.691071	0.241821	-2.85778	0.00426616	0.0258701	Regular
Akap10	646.342	-0.687436	0.255575	-2.68976	0.00715044	0.0387439	Distal STE
Dnajb1	868.341	-0.686972	0.266583	-2.57696	0.00996739	0.0498985	Promoter STE
Dnali1	2950.84	-0.686645	0.23863	-2.87745	0.0040091	0.0245347	Promoter STE
4930578I06Rik	3843.19	-0.686153	0.245558	-2.79426	0.00520182	0.030178	Promoter STE
Fndc8	3741.18	-0.686123	0.248092	-2.76559	0.00568192	0.0324478	Promoter STE
Klf9	480.761	-0.684754	0.264803	-2.5859	0.00971253	0.0489593	Promoter STE
Tcp10b	4107.18	-0.68461	0.253468	-2.70098	0.00691363	0.0377126	Regular
Rpl18a	3808.99	-0.683595	0.238357	-2.86794	0.00413155	0.0251684	Distal STE
Glt1d1	1424.83	-0.683003	0.257353	-2.65396	0.00795538	0.0419114	Regular
Csnk2a2	997.259	-0.681809	0.247645	-2.75317	0.0059022	0.0334703	Regular
Tuba1c	4489.44	-0.679945	0.240452	-2.82778	0.00468724	0.0278564	Regular
Hgh1	580.33	-0.679215	0.262745	-2.58507	0.00973598	0.0490353	Promoter STE
Npm3	935.508	-0.678556	0.247322	-2.74361	0.0060767	0.0342889	Promoter STE
Spaca9	13874.2	-0.678125	0.225572	-3.00625	0.00264489	0.0177395	Promoter STE
Wdtc1	12801.5	-0.678023	0.227249	-2.98361	0.00284868	0.0187448	Distal STE
Myo5b	1785.12	-0.675766	0.239152	-2.82568	0.00471806	0.0280098	Distal STE
Nsd1	908.362	-0.675667	0.246259	-2.74372	0.00607473	0.0342889	Distal STE
Synrg	1982.05	-0.674512	0.246349	-2.73804	0.00618065	0.0346991	Distal STE
Fastk	2508.15	-0.674491	0.243781	-2.76679	0.00566118	0.0324054	Regular
Gatad1	1328.32	-0.67436	0.254282	-2.65201	0.00800139	0.0419542	Regular
Rps6	2286.13	-0.673212	0.235583	-2.85764	0.004268	0.0258701	Distal STE
Capns1	3207.35	-0.672601	0.235883	-2.85142	0.00435243	0.0262045	Distal STE
Tnfaip2	1861.3	-0.671714	0.258379	-2.59973	0.00932983	0.0473888	Promoter STE
C1qtnf4	9326.73	-0.671398	0.239887	-2.79881	0.00512918	0.0298752	Distal STE
Rpl18	2750.5	-0.669515	0.249044	-2.68834	0.00718087	0.0388224	Promoter STE
Fam166c	3920.4	-0.669109	0.25465	-2.62757	0.00859982	0.0443595	Promoter STE
Ptdss1	920.735	-0.668516	0.251393	-2.65924	0.00783162	0.0414525	Promoter STE
Hils1	39135.2	-0.664004	0.238181	-2.78782	0.00530642	0.030736	Promoter STE
Ppm1g	14949	-0.660391	0.241148	-2.73853	0.00617146	0.0346741	Promoter STE
Cap2	5854.22	-0.660107	0.256099	-2.57754	0.00995058	0.0498485	Regular
Actr10	2429.47	-0.659982	0.239789	-2.75235	0.00591699	0.0335281	Promoter STE
Armc12	10412.3	-0.656604	0.238904	-2.7484	0.00598865	0.0339078	Promoter STE
Ube2g2	3170.61	-0.655392	0.250641	-2.61487	0.00892614	0.0456611	Regular
Eif4b	4450.9	-0.654863	0.246558	-2.65602	0.00790683	0.041728	Promoter STE
Asrgl1	23353.6	-0.652755	0.237958	-2.74316	0.00608516	0.0342932	Regular
Alms1	6961.08	-0.652079	0.247152	-2.63837	0.0083306	0.0432457	Promoter STE
Cracd	11670.5	-0.649728	0.227982	-2.8499	0.00437324	0.0262466	Promoter STE
Mcl1	2445.61	-0.647998	0.238503	-2.71694	0.00658882	0.0363206	Promoter STE
Cc2d1b	1555.77	-0.644867	0.237035	-2.72056	0.00651714	0.0360615	Regular
Clba1	7910.23	-0.644553	0.241071	-2.67371	0.0075017	0.040141	Regular
Ccdc189	5125.52	-0.64413	0.245412	-2.62469	0.0086728	0.0447044	Promoter STE
Gnl1	4181.79	-0.644102	0.239084	-2.69404	0.00705911	0.0384008	Promoter STE
Tmem94	4565.99	-0.636588	0.229548	-2.77322	0.00555045	0.0318715	Regular
Git1	39991	-0.635957	0.222883	-2.85332	0.00432644	0.0260775	Distal STE
Rgs22	9776.35	-0.635862	0.237242	-2.68022	0.00735728	0.039542	Promoter STE
H2al3	2545.5	-0.635653	0.232059	-2.73919	0.00615901	0.0346308	Regular
Ddx20	4586.06	-0.635418	0.237541	-2.67499	0.00747324	0.040018	Promoter STE
Ip6k1	4736.55	-0.63521	0.225799	-2.81317	0.00490559	0.0288258	Promoter STE
Rpl12	2023.18	-0.633027	0.238572	-2.6534	0.00796845	0.0419114	Regular
Cep83	2196.89	-0.631277	0.233418	-2.70449	0.00684093	0.0374278	Promoter STE
Rabepk	5232.04	-0.630876	0.234622	-2.68891	0.00716868	0.038814	Promoter STE
Comp	7775.57	-0.630204	0.229837	-2.74197	0.00610728	0.0343664	Promoter STE
Pabpn1	7863.15	-0.629538	0.243451	-2.58589	0.00971277	0.0489593	Promoter STE
Cep295	5154.84	-0.626611	0.233606	-2.68234	0.00731082	0.0393792	Regular
Rev3l	2862.6	-0.614131	0.23022	-2.66758	0.00763996	0.0406722	Promoter STE
Ulk4	10170.8	-0.606352	0.227023	-2.67088	0.00756526	0.0403923	Promoter STE
Dgkd	3655.94	-0.600372	0.231736	-2.59076	0.00957633	0.0483717	Regular
