# Supplementary material for: SETD1B-mediated broad H3K4me3 controls proper temporal patterns of gene expression critical for spermatid development
Source: Cell Res. 2025 Mar 4;35(5):345–61. doi: 10.1038/s41422-025-01080-0 (PMC12012180; doi:10.1038/s41422-025-01080-0)
Supplement: Supplementary file 8 — Supplementary Information, Table S8 [file 41422_2025_1080_MOESM8_ESM.xlsx]

## Sheet: Early expressed genes
Gene expression of early expressed genes													H3K4me3 density of early expressed genes
Gene_symbol	Undiff	A1	TypeB	mPL	L	Z	mP	D	RS2	RS4	RS8	RS10	H3K4me3	Undiff	A1	TypeB	mPL	L	Z	mP	D	RS2	RS4	RS8	RS10
1110004F10Rik	19.3057	19.6939	15.1353	32.5041	13.1935	12.6361	51.4071	22.424	25.0245	31.0964	13.5255	1.225	1110004F10Rik	8.16	6.96	7.22	5.82	6.22	9.83	10.76	28.29	32.79	30.6	8.88	6.52
1110059E24Rik	10.2031	9.18149	3.14394	8.42204	1.86955	5.36426	5.25657	5.41634	24.4035	25.2483	13.3833	0.37	1110059E24Rik	13.11	11.15	10.71	8.7	7.54	13.13	16.39	35.61	43.63	41.01	8.84	5.07
1700001F09Rik	0.343847	0	0	0.0503481	0	0.0744708	0.231101	0.19418	216.962	201.405	61.4644	2.69	1700001F09Rik	6.01	6.59	5.91	7.31	5.69	5.75	7.24	5.58	43.7	47.94	26.04	0
1700007K13Rik	0.549647	0.650033	0.286428	0.100654	0.0127734	0.179779	0.0634796	0.0616218	43.9072	84.4252	34.123	7.41	1700007K13Rik	8.41	6.91	7.76	5.83	5.54	7.52	6.61	10.39	30.78	43.16	13.8	16.01
1700010I14Rik	1.57131	0.251671	0.0716255	0.404039	0.030999	0.598068	89.4614	313.042	447.287	320.14	149.654	25.025	1700010I14Rik	4.63	3.4	3.07	3.56	2.52	3.49	8.63	22.25	53.68	51.56	13.55	6.82
1700012B09Rik	0.431552	0.0793317	0.120305	0.103827	0.0149271	0.259426	32.3778	50.6274	115.671	166.121	91.2234	18.35	1700012B09Rik	3.55	3.2	2.89	3.41	2.17	2.6	6.24	22.22	32.88	37.38	8.77	9.6
1700018F24Rik	0.2922	-0.106048	0	0.0169675	0	0.0503697	7.97218	63.5607	111.334	116.601	40.0147	2.56	1700018F24Rik	2.22	2.57	2.24	3.31	2.37	2.73	3.08	20.56	26.65	27.81	9.04	3.41
1700029J07Rik	3.1986	2.42231	0.710193	1.52372	1.79299	13.3533	6.10883	0.414935	42.032	73.7086	38.6325	1.35	1700029J07Rik	10.43	7.9	7.11	6.18	5.93	8.36	5.42	13.95	28.59	31.31	7.31	4.84
1700029P11Rik	2.5574	1.6962	1.08912	1.52045	1.14477	3.21178	57.465	117.828	82.3681	20.6329	2.49924	7.695	1700029P11Rik	4.54	3.94	4.72	4.83	5.3	8.34	8.63	26.65	41.55	42.78	10.73	5.96
1700066M21Rik	4.10513	5.1595	8.65031	5.85146	0.74143	3.33376	15.3607	23.711	26.6407	11.5674	5.43328	1.755	1700066M21Rik	9.56	8.46	8.42	6.45	5.45	8.47	15.63	35.71	33.81	28.06	7.74	5.4
1700123K08Rik	0.0669201	0.0162074	0	0	0.0196177	0	0.0243732	0.418765	18.8214	45.9972	20.2768	0.265	1700123K08Rik	2.41	2.69	2.12	2.85	2.32	2.5	2.73	7.92	19.89	28.45	8.01	3.53
1700123O20Rik	6.98644	6.36559	8.11294	6.31082	5.27433	4.25353	9.91639	13.5658	10.2594	3.99229	0.560054	0.88	1700123O20Rik	12.35	9.89	10.74	8.17	9.45	14.51	15.05	33.09	43.62	43.75	13.38	9.72
1700125H20Rik	0.823336	0.21145	0.40612	0.787978	1.3042	4.09703	1.14166	4.87917	52.1639	63.2792	35.2553	1.94	1700125H20Rik	4.21	3	3.03	3.72	2.82	3.59	2.8	32.42	33.19	36.98	12	7.33
1810037I17Rik	18.0277	24.7378	6.35011	10.817	3.70501	15.9209	26.8064	18.9177	11.2588	4.33254	0.362904	1.385	1810037I17Rik	7.67	6.54	6.83	5.64	5.65	7.95	9.06	25.67	22.55	16.04	4.13	3.54
2410004B18Rik	10.5614	13.739	11.4193	6.42607	2.57078	5.37047	6.53849	7.19023	12.6659	21.801	9.9527	0.875	2410004B18Rik	12.21	8.84	8.98	7.11	6.3	10.27	10.68	23.38	24.37	28.37	8.44	5.14
2700049A03Rik	7.59922	8.00477	3.98798	4.7796	2.18213	14.9487	27.9556	40.428	55.8823	24.4565	8.12752	4.84	2700049A03Rik	11.28	8.62	9.64	6.66	7.55	9.69	13.65	35.36	37.27	27.35	8.52	5.45
4921504E06Rik	0.11588	0.00846766	0	0.0436179	0	0.023438	0.0636696	0.0356296	61.9061	52.1472	14.0841	1.095	4921504E06Rik	5.75	5.06	4.07	3.86	3.08	3.68	2.42	3.08	33.67	34.73	7.66	3.02
4930433I11Rik	0.0269512	0	0	0.0079018	0	0.0139376	0.0209835	0.0673418	44.0546	38.9749	11.7024	0.5	4930433I11Rik	2.45	2.64	2.47	2.74	2.29	2.63	2.24	2.22	19.33	22.69	10.46	13.35
4930449I24Rik	0.0599875	0	0	0	0	0.00804277	0.0291436	0.0342392	25.1452	19.5427	1.70437	0.205	4930449I24Rik	3.28	2.55	2.2	3.14	2.56	2.76	2.31	2.15	25.53	31.4	9.27	4.05
4930550C14Rik	0.55951	0.17575	0.0690521	0.178019	0	0.255347	7.9004	24.0699	73.2244	73.1916	32.8396	1.445	4930550C14Rik	8.15	6.85	5.57	4.79	5.58	6.76	3.71	13.17	25.57	18.67	4.56	3.37
4930562C15Rik	0.174094	0.018926	0.0331042	0.0157835	0.0107285	0.0318938	0.268453	1.36817	37.2435	67.2848	31.1622	2.65	4930562C15Rik	2.8	2.32	2.54	2.89	2.03	2.33	2.27	2.34	37.82	41.88	8.96	4.84
4930579F01Rik	0.297176	0.0159285	0	0.0168807	0	0.176357	0.212932	0.0965574	88.5804	177.945	69.5523	13.71	4930579F01Rik	5.8	4.68	4.39	4.58	3.8	4.15	2.5	2.58	35.48	41.14	5.77	2.87
4933402N22Rik	0.238891	0	0	0.00721003	0.0113347	0.0169566	6.15534	82.3104	24.3927	18.7219	8.76593	0.68	4933402N22Rik	2.68	2.68	2.43	2.9	2.18	2.06	4.15	32.45	40.62	43.74	19.63	13.55
4933421I07Rik	0.0907215	0	0.0433354	0.0534618	0	0	1.28151	6.11113	12.9371	24.5426	5.39884	0.295	4933421I07Rik	2.29	2.26	1.87	2.88	2	2.28	2.88	9.4	18.1	24.5	10.67	3.43
4933430I17Rik	0.988278	1.20295	0.50793	0.578808	0.898745	3.02398	1.18646	3.7238	23.0972	41.7776	10.5051	3.365	4933430I17Rik	11.22	7	8.55	5.4	6.25	8.53	8.38	20.81	19.37	26.24	8.19	4.88
9530068E07Rik	10.3796	11.8103	15.6345	13.8548	4.94868	11.792	16.5018	10.503	24.261	9.94809	4.1434	1.925	9530068E07Rik	9.66	8.16	9.84	7.24	6.26	9.51	10.64	20.56	21.41	20.15	5.22	3.87
AA467197	2.10411	0.632438	0.456785	1.42512	0.171196	2.63717	111.902	276.705	291.373	210.534	40.3843	11.245	AA467197	5.59	4.79	5.25	5.22	3.96	5.46	8.39	23.13	22.09	31.43	25.89	33.82
Abcf3	16.1591	16.5702	14.2061	9.4896	3.95555	8.40884	18.5734	26.3304	34.1841	41.1869	24.1934	3.155	Abcf3	6.89	5.56	6.4	5.58	5.48	8.81	8.16	22.04	23.22	31.93	21.76	18.17
Abhd17b	3.00669	4.22725	2.59466	7.10816	3.82401	8.93281	14.2254	24.9866	98.7872	70.5225	20.3036	2.405	Abhd17b	13.16	11.25	10.69	8.66	7.53	13.02	16.41	35.47	43.64	40.91	8.91	5.05
Abraxas2	8.42835	8.10198	11.5741	9.59973	4.10863	4.84653	3.34618	10.376	25.9986	9.53634	3.92614	0	Abraxas2	9.98	6.95	7.49	6.22	6.72	12	8.81	22.74	23.55	27.26	5.27	4.34
Acbd5	5.78486	4.41772	6.78286	6.68798	1.98738	5.08487	5.21505	4.96362	11.6444	11.0899	3.11279	0.465	Acbd5	15.77	11.65	11.06	8.36	8.87	13.2	8.73	31.66	26.2	28.7	7.79	7.66
Acin1	25.1792	25.1751	31.21	13.4332	11.3647	13.1214	69.3345	45.2201	70.8798	45.5979	9.64751	6.135	Acin1	12.42	9.78	10.75	8.26	9.32	13.82	15.05	33.18	42.85	42.43	13.09	9.63
Actr3	27.3104	32.7686	53.598	23.6309	11.5858	15.0654	10.138	7.75288	9.60045	9.34043	3.95141	0.77	Actr3	12.29	9.2	10.14	6.55	7.47	10.48	14.69	34.93	25.75	28.97	11.08	4.3
Actr6	11.7729	11.5	14.1028	13.7322	3.33177	9.22233	24.4724	21.0626	10.9753	5.11892	2.58155	0.375	Actr6	9.42	6.46	7.43	6.18	6.07	9.01	9.88	27.28	29.23	28.63	7.41	5.34
Acyp1	6.24125	3.22116	3.91358	4.17276	0.371675	7.41492	143.779	365.695	291.486	357.422	122.939	8.12	Acyp1	10.86	7.71	7.01	6.18	5.08	6.44	5.54	23.41	53.79	54.85	22.53	14.87
Adam2	0.926435	0.0167082	0.0129638	0.048336	0	1.00123	121.194	240.381	189.054	140.248	73.6948	13.52	Adam2	5.01	4.04	3.44	3.72	3.24	5.4	12.22	36.53	26.91	18.58	5.41	5
Adat2	1.01815	1.02967	1.59738	0.999271	0.294557	1.33608	1.50384	1.31811	7.13559	13.9093	7.85577	0.855	Adat2	9.37	7.06	7.37	5.19	5.63	7.51	9.88	22.78	27.6	33.69	15.17	7.47
Adgb	0.276089	0.0538119	0.0293017	0.00517563	0	0.384153	7.53195	0.815352	30.2102	74.2033	42.8769	2.405	Adgb	4.14	3.71	3.26	3.46	2.29	3.02	2.77	3.56	28.35	37.38	12.73	4.75
Akap8l	14.9279	19.4871	35.3856	39.5797	29.4249	23.9278	22.271	18.1415	37.706	50.7089	27.4026	1.58	Akap8l	9.56	7.68	8.49	6.55	6.57	9.75	7.75	17.17	25.56	29.5	14.05	5.79
Akap9	13.165	8.59629	17.1032	15.6346	12.5152	8.62097	4.03991	1.41188	24.2802	19.9023	4.72156	1.92	Akap9	11.92	10.19	9.32	7.08	5.09	6.51	5.57	10.31	30.18	36.35	7.52	4.16
Alkbh5	13.3536	19.8497	26.155	27.1204	47.2629	21.762	15.174	10.9847	10.8289	4.85135	1.11007	1.435	Alkbh5	18.01	13.64	14.2	11.69	12.47	18.15	10.03	40.25	31.1	25.85	8.24	7.82
Amn1	8.90278	3.64174	3.13697	7.12194	3.83758	7.438	34.9765	67.3544	142.575	151.339	49.5025	3.4	Amn1	8.57	6.68	7.54	6.03	6.4	9.65	10.76	25.19	32.38	33.09	23.19	35.85
Ankar	0.204993	0.015646	0.00792243	0.0327608	0.0237156	0.210699	10.3201	68.6283	50.0047	18.6419	9.85537	2.12	Ankar	3.71	3.38	2.95	3.23	2.55	2.86	5.02	23.56	18.64	11	3.18	3.37
Arc	2.89907	5.62188	9.90565	1.68139	0.364478	0.0737913	0.175272	31.8753	128.404	72.7012	29.4355	8.9	Arc	8.07	6.5	5.68	5.92	3.56	4.29	2.3	34.13	22.34	21.42	8.2	5.17
Arhgap19	8.46088	8.34929	18.1562	10.0144	12.376	17.6697	44.0797	41.9162	30.4946	16.0128	3.57672	2.12	Arhgap19	8.29	7.08	7.36	6.5	6.54	10.18	10.59	33.5	35.04	37.52	10.01	6.07
Arl13b	2.69095	2.60014	4.20194	12.1347	4.78263	10.9687	6.0988	2.47131	26.35	40.6776	21.4545	0.92	Arl13b	8.29	7.48	6.18	3.99	3.94	5.78	6.83	14.24	36.49	44.33	11.29	4.39
Arl14ep	7.65862	7.54986	2.14275	5.37117	1.33656	4.64364	10.5975	7.32885	25.4289	10.5533	1.86732	0.65	Arl14ep	7.49	5.79	6.58	5.31	4.2	4.72	6.57	23.85	46.49	32.37	5.63	3.65
Arl6	5.69225	4.29018	5.52452	4.80693	1.29783	14.3946	23.4107	16.4238	35.5255	25.9511	6.92899	1.035	Arl6	9.96	7.41	7.23	5.95	5.11	7.86	12.93	26.77	36.55	36.99	13.9	6.87
Armc2	0.541489	0.591057	0.00744692	0.0107803	0.00422193	0.191364	5.15846	11.4414	16.8881	21.2502	11.8095	1.755	Armc2	7.37	6.21	4.72	4.86	2.81	4.01	8.28	25.62	33.73	33.65	7.14	4.56
Armh1	0.533566	0.188127	0.23808	0.240373	0.274643	1.01633	4.80058	22.6969	79.7844	63.2291	40.1829	0	Armh1	7.56	5.38	6.78	6.4	5.84	7.49	4.04	23.28	36.43	43.87	34.22	54.67
Arpc1a	42.7287	46.4597	34.6308	64.4235	70.5494	40.2541	9.61194	17.5478	55.6006	51.4386	25.0699	5.945	Arpc1a	7.91	6.93	6.37	5.62	5.85	8.43	7.35	22.53	21.6	27.24	11.09	7.02
Ate1	7.72739	9.51592	7.50902	25.5803	14.2474	9.72797	15.3195	15.1604	18.3734	10.5346	5.40637	1.28	Ate1	12.12	9.84	11.28	8.46	9.61	13.29	13.08	31.6	27.38	30.31	17.43	14.89
Atp10a	2.14192	2.97598	4.75312	1.09056	0.232692	0.113262	0.0450544	0.0325652	21.8171	62.9803	12.1878	1.09	Atp10a	8.89	6.87	6.63	5.22	3.01	3.39	2.36	2.65	33.3	47.03	7.34	3.25
Atp6v1a	9.71449	11.8283	9.99102	15.4616	4.78163	12.0928	39.1211	31.9577	35.6083	30.1886	7.37086	1.89	Atp6v1a	18.19	13.99	12.74	9.57	8.92	14.57	19.98	45.92	35.23	30.85	10.84	6.88
Atp6v1d	16.1798	12.2206	27.3718	46.3267	25.1056	26.2728	70.1863	98.7335	77.0066	31.8857	9.33767	3.42	Atp6v1d	15.19	9.85	11.47	9.06	9.96	16.26	16.42	33.93	33.95	32.12	10.5	9.39
Babam2	10.0987	14.8635	5.52968	13.1527	17.3248	13.1229	14.1718	13.673	26.4514	23.4063	8.34836	0	Babam2	10.87	7.73	9.31	7.3	7.8	11.62	10.81	22.98	24.48	24.71	6.97	4.08
Bap1	24.4291	27.3673	30.4591	14.6864	12.0245	14.4676	16.163	17.5155	59.9231	40.7165	7.86603	7.115	Bap1	12.49	9.24	10.57	8.14	8.04	13.3	15.82	33.32	35.23	29	10.14	7.32
Bbof1	1.57003	1.25008	2.17513	3.63275	3.08959	8.75672	52.626	145.704	232.236	139.645	61.8157	7.415	Bbof1	12.1	9.31	10.21	7.14	6.57	10.19	11.15	32.12	43.67	42.54	13.62	7.35
Bbs2	4.8867	3.927	5.86873	4.96267	1.75061	7.46107	27.4706	18.8568	18.0827	5.02216	1.94579	1.17	Bbs2	9.22	6.46	6.81	5.57	5.59	8.68	9.33	19.02	24.38	21.54	6.62	5.12
BC061237	0.173193	0	0	0.0283323	0	0.0835947	0.075679	0.0614136	96.3261	119.542	50.3031	7.18	BC061237	2.25	2.33	2.58	2.67	2.11	2.32	3.03	2.09	23.44	23.29	10.14	13.28
Birc2	13.5632	11.9406	9.81615	18.4979	6.66413	19.4496	50.448	45.9279	64.2062	22.2782	5.81736	2.45	Birc2	11.29	8	8.71	6.45	5.63	8.58	14.11	32.48	50.18	45.62	17.87	7.86
Boll	20.2807	20.4367	22.6126	68.4881	47.5686	42.8902	119.434	145.067	112.398	71.1618	30.6628	8.925	Boll	12.31	9.26	9.58	8.12	8.21	12.71	17.88	34.94	39.64	41.61	16.14	12.02
Brd8	20.4698	16.7656	19.1345	11.2045	8.25164	23.0598	55.2919	31.2863	12.924	5.6356	2.19157	1.115	Brd8	9.74	7.36	9.3	7.34	7.74	12.94	16.77	36.68	29.8	27.51	8.89	6.14
Bri3	6.59883	7.44802	4.28323	2.6884	3.44173	3.75151	1.60583	0.17204	9.89998	82.5166	44.2238	3.02	Bri3	2.06	2.25	2.84	3.17	2.12	2.9	2.74	2.03	17.8	29.52	7.26	3.58
Brpf1	9.8163	10.6119	19.6985	18.1474	28.1424	13.703	2.58971	2.10178	13.3061	7.71082	1.94673	2.06	Brpf1	13.77	10.99	11.13	8.82	9.15	14.67	11.3	38.64	30.84	29.41	10.53	12.77
Btrc	3.70301	3.5079	4.93909	5.42072	5.22499	4.45696	8.00301	12.5807	19.827	10.6589	4.01016	1.315	Btrc	10.03	7.3	8.19	6.74	6.68	9.31	10.17	30.82	19.32	25.06	17.35	5.95
Cabcoco1	1.39553	1.0314	0.0982607	0.171885	0.0267355	0.38946	61.5273	107.109	154.401	50.7894	6.33759	0	Cabcoco1	4.1	3.57	3.46	3.7	2.61	3.4	9.4	20.46	20.49	14.21	3.11	3.65
Cacybp	41.423	50.0992	50.7741	49.9479	13.7646	14.7063	21.5023	9.69598	31.5854	36.4536	17.2922	3.26	Cacybp	12.97	10.2	9.81	7.98	8.43	12.92	12.81	26.57	41.49	45.46	19.1	10.13
Caml	11.6021	10.4219	12.1354	7.19845	3.33373	3.91699	11.0804	15.1457	19.3344	12.9511	4.31232	1.88	Caml	10.39	8.15	8.98	6.59	6.83	9.96	8.95	29.35	21.8	17.31	4.54	3.95
Cand1	16.884	17.3552	15.8039	9.48651	6.46372	22.3796	33.8124	39.4222	74.5983	39.0299	8.66579	6.87	Cand1	15.39	11.42	11.62	8.27	7.74	15.27	17.14	36.51	35.58	28.45	8.63	5.95
Canx	27.9029	41.1657	49.3631	91.1322	40.0243	62.2608	122.99	87.3822	60.0346	21.1057	10.0391	3.895	Canx	8.02	7.06	9.18	6.84	7.09	11.64	13.67	29.24	29.75	26.33	15.04	20.32
Caps2	0.0563221	0.00922239	0.0271955	0.150382	0.241122	1.06818	5.47454	6.97861	10.6437	8.34062	0.666369	0.44	Caps2	3.52	2.97	2.75	3.46	2.59	2.45	3.36	13.73	29.91	25.43	3.64	3.52
Catspere2	0.455424	0.124523	0.788914	2.48753	3.29867	2.65243	8.04547	32.2355	7.0192	4.46351	0.883438	0	Catspere2	3.57	2.98	2.72	3.25	2.46	2.67	4.55	16.55	17.39	12.25	3.65	3.48
Cbx3	64.1392	53.0792	41.1041	39.9563	7.43261	8.06718	21.5958	10.0496	22.3075	12.0161	6.89609	0.665	Cbx3	19.17	16.23	18.12	13.35	14.07	23.07	24.92	44.86	36.13	35.29	18.05	35.66
Ccar1	12.4739	10.0594	19.5556	23.1095	11.6119	28.0932	63.4141	40.2235	34.8909	24.1681	11.7366	2.89	Ccar1	14.09	11.01	11.84	8.9	9.13	15.19	14.95	26.13	40.02	30.35	10.59	7.95
Ccdc113	2.03506	1.44468	0.651657	0.5541	0.223614	0.255867	33.0707	142.129	240.413	189.393	74.4576	4.585	Ccdc113	6.13	4.78	4.53	4.31	3.36	4.61	6.52	24.25	24.14	19.22	5.36	3.9
Ccdc146	0.345154	0.150289	0.0236693	0.0508341	0.0299748	0.431419	9.98601	38.5367	63.7082	55.0389	23.4829	2.575	Ccdc146	9.3	7.46	6.72	5.98	4.98	6.2	6.45	21.47	36.34	35.39	7.81	3.97
Ccdc173	1.19055	1.08396	0.920852	0.817119	0.456939	3.38605	32.1422	60.8581	173.661	184.061	100.55	1.245	Ccdc173	9.24	6.92	7.47	6.09	6.56	9.22	15.23	30.58	32.89	30.89	9.64	6.08
Ccdc18	6.80528	3.83094	3.1955	14.231	6.01515	16.5057	25.4283	5.67632	18.6846	9.40238	1.587	0.595	Ccdc18	11.96	10.15	9.94	8.31	9.13	13.68	15.04	36.22	41.79	36.79	9.4	5.03
Ccdc38	0.568201	0.106913	0.0707836	0.271938	0.0715144	0.559017	5.56045	164.188	323.489	125.574	41.2488	13.595	Ccdc38	5.06	4.42	3.33	3.51	3.33	4.04	2.43	2.22	2	4.39	16.47	19.5
Ccdc39	1.57593	0.640789	0.279868	0.148625	0.0160996	0.995662	114.601	183.382	180.995	53.8402	8.00489	4.115	Ccdc39	8.24	5.73	3.95	4.25	2.81	4.04	10.13	23.12	28.64	26.35	6.08	4.65
Ccdc40	3.60866	3.21985	1.29241	0.352346	0.183151	0.0872473	9.35501	57.7874	70.837	15.5301	3.88323	5.63	Ccdc40	10.82	9.3	9.12	6.67	4.74	7.63	5.95	20.64	32.23	28.23	5.03	3.65
Ccdc42	1.01035	4.1646	0	0.0258419	0	0.0705046	8.51103	53.6372	97.769	78.0687	32.8408	5.575	Ccdc42	2.52	2.06	2.59	2.91	2.69	5.06	2.56	16.86	30.69	28.6	6.12	3.49
Ccdc62	1.92416	1.16154	1.31438	4.41993	3.73957	14.6723	20.2482	53.0056	98.6451	47.0336	15.9046	7.215	Ccdc62	8.92	6.99	6.73	6.75	6.57	10.85	7.4	29.39	36.05	32.05	7.81	5.46
Ccdc65	2.59739	0.565871	0.0454348	0.151184	0.122022	0.24487	30.9801	113.846	188.496	195.344	116.975	10.845	Ccdc65	4.56	4.07	3.35	3.53	3	3.38	5.12	18.05	28.14	25.4	5.74	3.49
Ccdc66	6.55019	5.41388	5.82132	3.92721	0.444008	2.94985	18.8092	20.0954	25.4403	14.5154	8.7843	0.57	Ccdc66	9.7	7.1	7.9	6.06	5.31	8.49	9.28	23.39	26.08	19.81	5.05	3.29
Ccs	6.33746	5.84506	12.2935	4.85774	0.781787	1.39703	13.9054	20.2263	39.3544	46.4249	15.4317	1.875	Ccs	8.18	5.76	6.59	4.97	3.87	6.3	7.42	30.21	46.62	38.74	9.85	5.3
Cdc26	7.75947	6.09384	4.89503	1.7518	0.497347	2.51703	7.53601	10.4333	16.3639	16.2555	2.13317	0.87	Cdc26	11.46	8.32	9.67	6.51	7.94	13.55	10.88	22.41	24.76	26.08	6.89	4.32
Cdk12	22.4609	32.2704	30.157	37.6764	38.7438	32.3937	27.6811	15.5801	12.5799	6.91592	2.96845	1.35	Cdk12	18.93	14.88	12.92	10.26	9.11	14.32	13.09	43.26	53.06	51.13	15.52	8.79
Cdkl1	0.0848782	0.0473854	0.00459252	0.00562068	0.0195965	0.0239681	5.42285	11.25	21.3595	8.29539	1.83049	1.035	Cdkl1	7.75	6.81	5.65	5.08	3.7	4.32	4.88	32.02	29.61	19.84	4.1	3.82
Cdkl4	0.263798	0.048196	0.0282553	0.15883	0.0619087	0.223165	12.4633	35.8315	15.1394	6.71004	1.5016	0.835	Cdkl4	6.47	5.46	5.67	5.63	4.16	4.75	6.49	21.46	31.14	27.82	6.24	3.73
Cdpf1	10.8541	6.93604	6.80168	3.33398	0.30308	2.83237	12.6608	25.483	19.752	16.6176	7.4522	2.175	Cdpf1	9.63	8.34	8.32	6.13	5.08	7.95	4.84	12.92	20.03	29.56	8.26	4.15
Cenpf	25.0929	29.9926	35.2929	28.8098	32.6436	38.6645	15.132	20.0304	44.1669	13.6475	3.03607	2.32	Cenpf	8.62	6.84	7.99	5.85	6.36	9.34	12.75	28.74	34.79	30.38	10.12	14.11
Cenpk	6.6775	6.28426	6.70391	23.1506	11.4481	25.2039	16.7577	7.70788	15.4325	21.4148	9.94207	0.85	Cenpk	8.48	7.06	6.93	5.9	7.85	10.51	11.7	24.66	30.84	27.27	8.31	11.86
Cep135	1.55248	2.78301	6.2211	6.79596	3.2391	6.17265	6.8383	9.22327	13.2123	11.2347	2.86499	0.97	Cep135	10.29	8.22	9.13	8.55	6.37	9.82	15.88	34.16	39.41	40.91	9.38	5.88
Cfap161	0.285259	0.0625596	0	0.060214	0.0176419	0.161958	5.89506	67.7021	170.681	81.1833	22.9054	7.78	Cfap161	4.11	3.59	2.59	3.09	3.79	7.46	3.81	24.4	25.91	17.85	4.39	3.23
Cfap20	16.0043	20.131	10.9354	18.8435	12.0847	15.9529	48.1242	54.4916	95.7971	36.2964	13.379	3.345	Cfap20	11.07	8.8	9.33	7.12	6.86	8.57	11.25	24.53	45.11	50.84	26.73	30.81
Cfap36	11.5886	9.64348	8.4323	17.6796	6.01659	18.348	145.283	295.629	501.309	392.273	245.952	9.855	Cfap36	9.43	6.7	7.37	5.53	6.55	9.91	10.94	29.33	40.05	38.27	18.43	22.55
Cfap58	0.35938	0.0239264	0.00851195	0.0318077	0	0.129836	1.53371	10.9717	90.1951	159.195	65.7189	1.72	Cfap58	9.12	7.07	4.12	3.98	3.41	3.74	3.41	13.58	25.61	27.19	5.94	3.69
Cfap65	0.62369	0.225511	0.124405	0.0486548	0.0451176	0.925562	61.4685	88.3331	59.1295	35.0985	9.46628	0	Cfap65	3.78	2.97	2.81	3.15	2.8	3.51	8.34	17.2	36.39	32.55	7.19	4.57
Cfap70	1.48513	0.680932	0.0524516	0.0998649	0.0665355	0.15326	28.3427	123.77	104.563	47.9539	22.1298	9.05	Cfap70	6.06	4.55	3.63	3.57	2.94	3.05	6.12	19.29	21.79	20.36	5.22	4.18
Churc1	7.43906	4.33462	9.17919	16.704	5.48265	28.0225	44.9499	45.7731	17.5386	4.50654	0.965339	0.82	Churc1	8.76	7.49	6.37	6.43	6	8.8	8.23	20.09	25.9	21.88	4.28	3.05
Cipc	3.49491	3.2912	5.9243	6.25559	4.49281	5.42376	9.42506	13.9027	22.8406	6.71664	1.81664	2.18	Cipc	13.28	9.07	10.2	8.03	7.79	11.99	14.18	35.02	35.82	34.64	7.21	5.35
Cklf	2.58606	2.84948	4.26457	7.669	1.6212	6.11267	55.2322	96.9933	141.128	117.718	33.472	4.66	Cklf	12.54	9.78	9.64	6.83	6.95	10.73	13.37	36.1	28.26	20.66	5.67	3.83
Cldnd1	3.40048	4.67412	4.87314	9.03162	8.53115	10.9952	3.31101	0.564112	21.6241	30.3789	9.61119	0.625	Cldnd1	10.12	7.45	7.02	5.14	4.97	6.07	5.87	8.45	35.4	40.05	12.4	6.77
Cltc	33.105	38.5271	48.0182	36.4347	34.5663	30.6477	38.2177	33.2188	48.9765	13.0492	4.00134	2.805	Cltc	15.93	12.18	13.99	10.75	10.31	16.05	16.6	37.81	41.13	45.97	22.53	22.44
Cnot1	39.5619	37.0058	34.2872	30.2367	35.4863	39.909	66.7787	125.754	109.305	48.7102	20.8642	8.51	Cnot1	15.18	12.54	11.47	9.27	8.33	13.4	18.54	38.15	37.97	32.78	8.95	4.98
Cnot7	19.2032	18.0988	20.9718	29.2944	14.3344	32.9946	25.0804	27.4625	27.4712	12.8933	4.85047	1.32	Cnot7	15.35	12.68	13.6	9.93	8.89	14.69	19.3	40.2	29.56	32.29	13.54	12.69
Cnppd1	17.5243	15.0882	4.05247	3.3058	3.84441	5.51383	15.6071	20.9914	24.7725	8.78181	3.40294	2.295	Cnppd1	12.44	9.77	10.05	7.73	9.62	18.96	15.22	48.31	34.84	31.48	14.19	11
Cntd1	1.13332	0.501258	0.910589	13.2331	8.03393	15.7411	121.003	65.7598	35.403	12.7229	3.37407	2.365	Cntd1	7.92	6.36	7.02	5.35	7.26	14.02	7.28	29.35	31.25	21.65	5.26	3.6
Coa3	7.71674	7.70981	10.4766	9.58258	2.44312	1.54414	14.503	10.0796	25.4547	9.42407	1.13087	1.55	Coa3	7.96	6.35	7.01	5.38	7.24	13.96	7.27	29.46	31.41	21.66	5.26	3.59
Cog7	4.17386	3.36935	12.6806	11.5773	10.6303	9.62914	16.9882	21.8797	30.4454	10.4556	2.15676	1.925	Cog7	8.59	6.96	8	6.68	6.12	10.24	13.56	31.03	26.94	22.31	6.21	3.73
Commd1	14.5769	13.596	19.1089	25.2817	7.58369	11.9008	40.1179	73.1416	76.3837	50.8832	30.6598	2.635	Commd1	12.56	9.49	9.47	8.65	6.28	12.27	6.16	34	29.44	21.32	5.96	4.21
Copb2	61.3147	67.0938	107.004	89.1318	40.0701	42.88	39.4695	34.7356	22.4136	11.9143	5.11478	0.825	Copb2	11.64	8.85	8.64	7.43	6.96	10.71	13.79	29.71	25.19	21.41	5.94	6.94
Cops3	38.8456	32.5637	45.3028	67.2869	13.7251	27.4231	86.2245	118.11	109.201	57.5013	29.5725	7.36	Cops3	11.33	9.27	9.9	7.41	7.5	12.39	12.14	30.02	28.8	26.78	7.89	4.4
Cpsf2	4.5511	4.86065	20.0935	11.0281	5.98573	4.90035	4.51857	9.01759	10.3275	8.59214	4.16132	1.315	Cpsf2	13.45	10.49	11.46	9	8.18	11.86	14.79	35.89	42.53	43.99	11.76	9.63
Cstf3	5.41823	2.73936	5.95611	5.90994	5.42144	9.51208	15.8307	11.7988	9.24183	3.66386	1.51774	0.605	Cstf3	11.44	6.99	9.67	7.53	8.17	10.62	10.91	22.1	23.08	25.99	8.39	5.28
Cul4a	19.8396	20.0346	27.7377	14.8524	8.10248	12.9353	73.0423	39.8734	12.0535	6.65629	2.39096	1.915	Cul4a	17.14	13.57	15.27	10.7	8.39	14.52	23.63	47.72	35.19	38.1	14.9	16.05
D430042O09Rik	7.66276	5.49766	5.12727	3.78063	3.79024	9.24223	19.8315	36.4185	39.6282	21.9265	6.55622	3.79	D430042O09Rik	11.67	9.28	9.66	7.75	7.52	12.06	16.32	35.23	33	34.98	11.07	6.66
D7Ertd443e	0.141151	0.0034988	0	0.0137977	0	0.0157948	2.45703	1.15673	62.5667	68.6863	13.2629	22.98	D7Ertd443e	2.41	2.5	2.18	2.81	2.58	2.72	2.59	5.17	26.24	27.3	5.5	2.9
Daw1	0.114908	0.0326637	0.110823	0.0409265	0.0092685	0.195765	22.9664	28.8254	26.6932	19.0822	6.55842	1.135	Daw1	5.68	4.43	4.97	3.95	2.73	3.56	5.98	19.12	24.77	24.2	6.38	3.29
Dcaf7	12.3062	11.4807	18.1619	5.48174	3.61628	11.4948	20.3625	22.2939	54.907	21.8244	5.11012	4.22	Dcaf7	11.48	9.76	9.49	8.36	7.28	10.46	13.66	35.11	29.99	24.28	10.09	17.46
Dcaf8	22.1408	12.7508	6.03748	9.34873	3.00181	13.037	43.5084	44.4989	57.3976	26.1501	5.73821	3.87	Dcaf8	12.48	9.98	10.42	6.88	7.78	11.95	14.16	34.99	30.87	23.8	6.25	6.06
Dctn3	6.98634	6.93933	7.21305	8.77199	3.72701	4.67089	21.5668	14.614	33.4439	59.2138	27.6484	6.615	Dctn3	8.9	6.83	7.1	5.52	5.37	6.66	6.1	13.01	35.31	38.12	5.73	3.64
Ddb1	80.161	79.5693	54.334	41.7547	24.9945	30.0497	124.817	137.075	96.0913	30.6617	10.5632	9.12	Ddb1	7.54	6.82	6.13	5.57	5	9.57	15.4	32.93	30.15	27.11	9.15	11.41
Ddias	10.894	13.6453	21.4924	16.4374	4.78286	9.41652	25.8224	42.5359	75.4805	62.0933	18.3076	1.735	Ddias	12.94	11.8	10.05	7.17	7.22	10.95	12.04	38.79	27.5	30.53	24.78	46.63
Ddx24	41.1592	47.8278	44.8489	44.3476	38.9208	25.6708	33.5139	44.2185	72.8271	36.123	11.0199	8.45	Ddx24	8.82	6.44	7.9	5.39	6.35	9.03	10.1	22.24	19.05	14.96	4.64	3.65
Ddx4	87.4507	85.3759	41.3723	56.5298	26	49.5492	157.713	152.791	262.889	180.151	94.7253	9.345	Ddx4	5.31	4.69	4.18	5.49	5.95	9.33	12.25	21.57	41.51	41.87	16.68	11.64
Dek	30.0759	41.9332	76.9629	105.39	30.8026	33.5312	3.85196	2.0419	28.1743	16.8679	3.41419	0.23	Dek	14.12	12.47	11.3	9.18	10.17	14.26	10.35	24.74	39.22	37.05	8.68	4.3
Dennd4b	1.57898	0.862914	0.891156	3.56694	6.64524	0.765103	0.540819	2.04807	12.011	8.96744	1.2592	1.1	Dennd4b	9.28	7.27	8.47	7.06	4.87	6.79	3.32	9.82	34.65	44.06	10.26	4.54
Dgat1	8.47199	11.1659	17.3602	34.6305	53.2923	26.1473	34.6439	50.8404	36.6998	26.4243	13.8734	3.065	Dgat1	10.66	8.03	9.32	5.88	5.56	7.96	11.12	24.68	17.45	25.26	21.83	31.28
Dhx15	41.5945	52.0505	62.7203	42.6888	27.3124	27.1079	51.6813	32.1454	44.0038	32.8858	14.8533	1.56	Dhx15	11.82	7.83	8.42	7.55	7.75	9.85	15.07	25.89	28.88	24.39	9.18	5.58
Dhx8	20.2483	15.6908	10.1222	11.6081	11.7649	15.9896	12.226	11.8557	31.5949	21.5849	8.11271	4.97	Dhx8	6.58	5.88	6.18	5.28	5.56	9.32	10.71	28.17	26.31	23.98	5.9	2.11
Dip2b	8.33112	7.71153	10.455	10.2181	17.4132	10.8089	2.26553	1.77791	11.798	21.1328	9.02471	0.84	Dip2b	2.5	2.02	2.57	3.19	2.81	3.3	2.55	3	31.42	42.82	10.97	4.59
Dnah10	0.380361	0.277793	0.370315	0.115528	0.222944	0.483461	0.485151	13.4517	30.9164	16.7433	3.28193	2.045	Dnah10	6.01	4.25	3.71	4.4	3.27	3.73	2.9	24.79	38.23	36.76	9.21	5.47
Dnah6	0.109147	0.0204638	0.00961115	0.0347819	0.0499791	0.0869407	4.9242	31.6239	49.6894	17.7857	7.80004	3.615	Dnah6	5.75	4.88	4.63	4.29	3.41	3.72	4.49	14.84	28.95	21.32	4.95	3.31
Dnaja1	46.8417	46.5908	23.7894	33.6299	8.79052	19.1073	57.9169	56.5493	71.3081	48.4773	23.2923	1.67	Dnaja1	9.37	7.62	10.34	8.09	7.09	12.23	13.89	26.44	29.81	29.81	12.13	17.22
Dnajc10	16.0721	15.6024	12.9045	21.2845	8.57924	28.7961	32.1061	27.1766	41.9851	20.1106	2.95218	1.48	Dnajc10	10.45	7.31	7.16	6.46	5.61	8.09	13.34	29.56	32.94	30.64	7.33	5.38
Dnajc8	31.4951	37.753	36.1763	23.9467	4.59909	7.87958	36.6826	34.3985	27.5032	8.86488	2.8575	1.52	Dnajc8	13.34	11.08	12.91	8.92	9.78	15.86	13.26	49.87	35.8	28.19	8.27	6.4
Dnttip2	42.5323	41.5453	32.4845	24.2063	11.3233	18.9535	22.0794	18.318	22.7888	33.1379	21.1208	0.25	Dnttip2	9.36	7.38	8.76	6.07	5.84	7.67	9.65	17.74	18.4	19.93	6.68	4.63
Dohh	16.8718	25.7505	21.6251	6.44852	6.08008	5.0465	8.18137	8.10619	6.6375	10.2582	4.04002	1.225	Dohh	9.77	8	8.47	6.65	5.94	10.16	9.92	16.25	26.53	24.3	10	7.08
Dpy19l1	6.23976	7.69102	10.3432	8.51068	1.82859	5.79969	16.7495	12.9273	23.6766	29.3427	7.68175	3.505	Dpy19l1	12.73	11.52	10.93	9.01	6.75	9.07	12.91	26.59	28.36	27.11	7.16	3.83
Dpy19l2	0.57742	0.245185	0.355762	0.0985494	0.00596911	0.0955652	14.0722	77.7103	129.223	73.919	25.7178	5.565	Dpy19l2	7.95	5.82	5.38	4.36	3.28	4.21	6.97	24.08	26.99	23.6	4.36	4.19
Dr1	11.8967	13.863	15.2181	18.1352	11.5028	16.3402	59.0052	79.8815	16.9888	11.7004	4.12927	2.49	Dr1	10.29	9.24	9.1	7.03	6.71	9.86	11.05	35.22	29.97	27.58	11.35	6.76
Drc1	0.685321	0.333184	0.085416	0.0486593	0	0.143436	13.2723	56.8809	95.5989	72.0692	28.2836	6.46	Drc1	5.99	4.93	3.93	3.66	2.93	3.56	6.37	18.15	27.75	25.33	4.06	3.34
Dydc1	0.151904	0.0776678	0	0.0702796	0	0.056647	1.34132	6.68982	124.047	51.3243	14.0231	1.665	Dydc1	5.2	4.46	3.54	3.55	2.15	2.34	2.86	15.12	37.24	38.31	13.61	10.63
Dync2h1	12.6611	9.964	8.75601	8.35726	6.28316	15.1656	48.366	50.231	36.3405	17.6907	5.06171	2.895	Dync2h1	8.63	6.4	5.35	4.33	4.05	4.79	9.75	21.11	30.59	27.9	8.03	5.57
Dynlrb2	0.998807	0.11889	0.0402247	0.070813	0	0.164166	47.5858	105.099	149.93	215.605	134.568	4.835	Dynlrb2	5.97	4.61	3.68	3.58	2.44	2.94	5.52	29.61	29.34	22.38	4.73	3.46
Dynlt1a	1.6969	1.27364	1.24786	1.27716	0.242361	1.79197	11.0974	24.8279	30.7802	29.7449	16.0826	2.015	Dynlt1a	12.96	10.55	10.95	7.27	7.11	9.74	10.11	25.16	26.9	32.23	12.54	0
Dynlt1b	38.9088	15.7725	14.5173	25.8185	5.02754	14.3176	149.861	220.605	264.877	333.09	194.931	19.63	Dynlt1b	9.82	6.95	8.47	7.1	7.66	11.06	10.63	23.97	29.66	29.52	11.03	0
Ect2	10.6224	11.475	18.4645	26.7922	19.2911	18.3588	13.9725	16.8235	15.7714	15.0299	5.28898	1.1	Ect2	9.15	6.54	7.26	5.87	6.06	8.59	7.81	29.43	32.32	30.72	7.55	3.95
Eed	23.9584	27.9885	25.4093	14.4601	5.67705	11.8802	14.482	13.5888	13.3617	10.0493	5.62653	0.385	Eed	13.45	10.63	11.1	7.71	7.6	12.43	15.2	37.65	27.53	24.66	9.11	5.53
Efcab12	1.35388	1.10572	0.235371	0.132567	0.113644	0.0830078	0.179941	0.0787646	13.0639	56.1055	20.1686	6.39	Efcab12	4.63	3.88	3.7	3.53	3.53	4.37	2.61	2.26	22.8	38.07	14.83	6.52
Efcab7	1.69504	1.34873	1.04914	1.97546	0.902611	6.42148	18.6189	20.0487	9.26298	2.3248	0.804367	0.295	Efcab7	9.85	7.84	6.85	6.85	6.15	8.41	14.86	30.08	27.74	23.08	6.71	6.52
Efhb	2.6218	0.595501	0.0904344	0.00300215	0.0407559	0.165667	8.61869	17.854	59.6937	110.73	56.7639	1.395	Efhb	7.61	6.6	4.61	4.13	3.42	4.02	4.2	20.99	43.64	47.09	12.98	5.44
Efr3a	11.022	13.6883	23.3712	21.1409	8.40756	24.9313	33.6419	26.759	36.0676	44.2499	23.7646	3.85	Efr3a	9.01	8.01	8	6.69	5.89	8.85	10.96	25.75	27.96	38.54	10.4	5.83
Entpd5	1.20774	1.87143	7.05158	8.81254	5.27236	4.51743	1.60643	5.4133	8.69289	10.9582	4.60625	1.495	Entpd5	12.1	9.31	10.2	7.15	6.57	10.19	11.15	32.14	43.59	42.5	13.61	7.35
Erich6b	0.0268759	0	0	0	0	0	0.00980545	0	12.4672	17.1332	8.10513	1.5	Erich6b	3.01	2.8	2.32	3.29	1.86	2.24	2.72	2.12	29.92	27.84	4.98	2.84
Etfb	7.47442	8.4076	8.30685	9.8386	2.83073	1.83568	1.35454	0.226386	15.6795	36.3856	10.4152	0.35	Etfb	9.84	6.65	7.45	5.3	4.25	6.35	2.79	2.83	25.32	38	6.03	3.08
Etfbkmt	5.6335	2.69213	1.14303	1.13389	0.404824	3.2018	2.75402	0.207309	14.3021	8.4216	3.94774	0	Etfbkmt	6.8	4.73	4.59	4.57	5.3	7.32	3.22	5.11	38.07	37.99	8.89	11.26
Ewsr1	77.5335	74.3896	90.4453	69.7475	44.8874	59.3014	134.298	160.699	153.387	116.314	67.6293	6.56	Ewsr1	18.34	13.06	15.58	12.11	10.36	17.88	23.47	42.79	45.14	46.66	20.98	25.59
Exoc2	8.0757	7.17068	7.24078	12.1071	5.80823	11.5509	13.7548	11.1686	8.69932	23.0525	10.5732	1.905	Exoc2	5.55	4.33	4.07	3.91	3.87	4.91	6.24	11.09	18.92	29.83	8.28	3.98
Fam135a	10.7743	10.1551	21.8449	33.0529	17.449	23.8997	31.2457	39.9038	42.6508	36.2008	8.90451	1.44	Fam135a	14.44	11.54	11.07	7.78	6.98	9.85	13.11	33.33	30.21	28	8.7	5.04
Fam184a	1.91032	1.46431	1.55005	0.666841	0.0771528	0.27758	17.1875	20.1021	54.3264	44.854	25.4081	2.6	Fam184a	13.83	9.88	8.71	6.27	3.96	5.19	9.14	26.36	29.27	32.83	7.1	4.59
Fam205a1	0.0697353	0.00613936	0.00374181	0.00578055	0.0170707	0.0280657	0.432462	1.94091	3.42651	40.6838	16.6262	0.175	Fam205a1	2.45	2.3	2.24	3.14	2.27	2.2	2.14	1.92	6.87	21.42	13.7	11.57
Fam216a	20.6591	23.1934	32.1368	33.6581	25.8322	49.1694	144.513	148.747	143.501	51.1703	9.68331	12.755	Fam216a	11.45	8.66	9.91	7.6	7.46	12.74	15.95	29.7	30.79	27.99	10.49	6.56
Fam228b	1.21569	0.780626	1.03477	3.33105	4.28378	7.0909	1.51198	0.28146	17.6339	21.1498	5.82777	0.635	Fam228b	8.87	6.74	7.51	6.41	5.35	7.75	4.87	17.26	47.78	48.51	12.83	0
Fbxo33	6.70871	5.41607	12.4998	6.35267	2.94822	6.90007	8.4946	8.13249	16.2241	11.5827	3.02576	0.26	Fbxo33	13.74	12.05	12.71	9.36	7.39	12.23	14.06	28.73	43.73	34.37	8.56	6.64
Fer1l5	0.220064	0.0609429	0.0184306	0.141759	0.574716	1.35448	0.110285	0.057711	25.013	50.1942	15.9471	0.635	Fer1l5	10.57	9.25	9.22	6.84	6.41	8.79	10.12	19.55	34.52	42.46	12.32	5.27
Fnip1	3.57433	3.36407	14.0926	48.1185	29.1033	26.1071	49.5575	31.2328	28.8558	19.126	8.02301	2.38	Fnip1	12.31	9.07	9.29	8.21	8.27	10.58	11.9	22.34	33.3	32.52	10.41	11.18
Foxj1	0.262012	0.333574	0.825916	0.733	1.763	0.24867	0.491321	0.199151	46.8828	64.3394	16.457	5.225	Foxj1	9.13	6.96	8.61	6.86	5.58	8.74	2.76	18.83	41.33	45.81	17.66	10.69
Fpgs	10.717	20.9668	24.234	4.40945	1.84342	2.20384	3.72296	1.75259	7.38719	14.7484	4.09261	0.33	Fpgs	10.46	6.87	8.41	6.97	6.52	9.24	3.97	9.58	21.05	33.28	11.68	6.62
Fsip1	2.84818	3.39944	2.19318	2.39709	2.29652	5.71349	10.5465	5.00455	76.8171	124.125	51.2053	2.575	Fsip1	7.14	5.32	5.84	4.99	5.6	8.3	5.2	10.12	27.94	30.99	7.15	3.78
Fyttd1	31.9229	25.9504	20.6841	22.468	6.87091	22.7198	150.819	158.557	62.4996	30.8373	13.0966	2.625	Fyttd1	12.8	10.44	11.32	8.78	8.45	13.99	16.3	35.74	31.92	25.98	6.68	4.4
G2e3	9.85015	5.18904	4.46209	3.09786	1.08994	5.06618	8.59554	4.35938	6.76825	12.2451	7.79828	0.1	G2e3	10.02	7.46	8.3	6.29	5.57	8.1	10	19.92	35.44	40.43	14.18	9.02
Galk2	0.76983	0.495718	0.712599	1.48773	0.866175	5.04634	10.9968	9.71975	7.48149	7.18204	2.04677	2.235	Galk2	9.66	8.41	8.85	7.58	6.71	10.18	14.73	28.78	27.26	25.42	7.04	4.62
Ganab	31.3569	31.8657	36.957	26.2655	14.1366	10.7305	10.3791	10.3944	25.8812	9.87774	2.88234	2.03	Ganab	13.3	10.52	8.95	7.12	6.72	11.82	12	22.78	24.42	32.2	9.33	5.05
Gm10354	0.0489625	0.0343272	0	0	0	0	0.117346	0.2839	70.8037	20.7072	6.69717	0.93	Gm10354	5.11	5.62	4.75	5.86	4.69	4.63	5.98	4.68	52.78	58.08	30.48	0
Gm10413	0.0862391	0	0	0.0191205	0	0.00946018	0.042772	0.278163	64.8904	56.2367	16.567	0.89	Gm10413	2.81	2.82	2.58	3.03	3.04	2.61	3.07	2.17	20.35	23.08	8.06	0
Gm11992	1.16956	1.10276	0.162799	0.0522431	0.0104657	0.0253013	9.96899	27.4356	43.9902	20.3721	3.61968	1.415	Gm11992	6.16	5.42	3.99	4.21	2.88	3.18	8.1	30.84	49.94	48.36	11.23	5.78
Gm12695	0.0358975	0.0499819	0.00632348	0	0.00626975	0	0.00517516	0.179602	25.5642	10.1157	0.702278	0.365	Gm12695	2.6	2.47	2.23	2.65	2.51	2.12	2.74	4.1	27.39	20.85	3.55	2.88
Gm17019	0.0208636	0.00802967	0	0.00810702	0	0	0.0507484	0.027653	37.5342	13.3808	3.86961	0.58	Gm17019	5.1	5.68	4.6	5.61	5.02	4.2	6.07	4.3	44.85	51.25	27.33	0
Gm1979	0.767711	0.0772968	0.0740623	0.0198724	0	0	0.0105982	0.0201379	25.5066	3.93758	0.569367	0.115	Gm1979	11.49	10.26	9.65	7.9	5.81	5.83	4.77	5.56	24.49	27.28	10.17	7.94
Gm21190	0.164499	0.0524666	0.0532139	0.013691	0	0.034689	0.0727139	0.132218	30.9846	6.665	0.779137	0.29	Gm21190	3.63	3.95	3.62	4.39	3.34	3.13	4.5	3.66	40.08	43.54	21.84	0
Gm3402	0.0742075	0	0	0	0	0.00814034	0.0221133	0.0272186	27.3769	23.605	2.14554	0.19	Gm3402	2.49	2.31	2.29	3.65	2.54	2.97	2.62	2.17	22.48	32.44	9.63	4.91
Gm3404	0.110231	0	0	0.00706966	0	0	0	0.0210624	33.8654	31.6503	3.6972	0.25	Gm3404	2.36	2.25	2.67	3.15	2.22	2.72	2.56	2.33	22.64	29.75	9.94	3.79
Gm3409	0.0742075	0	0	0.00692263	0	0.00814034	0.00734568	0.00659421	24.2353	29.4892	2.28127	0.235	Gm3409	2.44	2.46	2.4	3.61	2.52	2.71	2.74	2.41	17.76	28.21	8.26	4.16
Gm4871	0.255134	0	0.00687048	0.0141518	0	0.0672083	5.04189	35.555	84.4416	84.7737	21.5931	2.105	Gm4871	2.74	2.46	2.38	2.98	2.21	2.45	2.85	17.8	27.62	32.29	11.72	4.3
Gm5114	0.0288112	0.0030859	0	0	0	0.015892	0.0167501	0.0562721	20.6234	9.47767	2.25411	0.615	Gm5114	2.62	2.31	2.08	2.9	2.4	2.49	2.61	2.09	24.34	28.41	12.84	12.26
Gm5415	0.0602364	0.0047725	0.0455803	0.00932873	0	0.0102194	0.0272228	0.00457904	21.0823	29.2749	8.29696	0.185	Gm5415	2.89	2.87	2.65	2.73	2.26	2.38	2.79	1.95	31.49	37.73	12.1	5.58
Gm5458	0.100802	0.00845079	0	0.0238707	0	0.0187131	1.59064	3.52135	69.7654	55.2245	9.99325	1.34	Gm5458	2.71	2.38	2.21	3.15	2.31	2.35	2.7	2.09	22.58	27.44	8.01	0
Gm5591	0.0206747	0	0.00301013	0.00827666	0	0.00273001	0.0271881	0.03129	28.6547	3.92776	0.351817	0.835	Gm5591	3.35	3.31	3.23	3.83	3.56	4.97	3.48	2.48	45.67	48	25.28	0
Gm5795	0.0801755	0	0	0	0.0105766	0.019349	0.113854	0.445373	36.791	29.029	8.56222	0.5	Gm5795	2.71	2.69	2.95	3.65	2.68	2.62	2.97	2.04	19.01	22.82	7.95	0
Gm5797	0.0234254	0	0	0.00801276	0	0.0188444	0.315119	1.56826	67.2634	41.5543	7.97597	1.02	Gm5797	3.04	2.55	2.5	3.29	2.08	2.4	2.66	2.35	21.89	24.98	9.07	0
Gm5861	0.0675199	0	0	0.00823359	0	0	1.58424	24.414	20.2259	10.0444	2.08216	0.42	Gm5861	2.54	2.59	2.54	2.7	2.05	1.85	3.19	29.76	36.14	40.35	16.94	12.71
Gm5862	0.0717958	0.011695	0.0321784	0.00993622	0	0	0.0317398	0.0320191	23.4111	2.66528	0.30421	0.16	Gm5862	3.1	2.93	2.7	3.35	2.79	2.73	3.75	2.88	30.6	32.63	12.55	8.72
Gm6370	0.0545362	0.00742959	0	0	0	0	0.0148843	0.00666351	23.3703	18.6054	1.77071	0.265	Gm6370	2.76	2.37	2.13	3.26	2.4	2.85	2.85	2.23	22.29	31.59	8.82	3.68
Gm6460	0.0474119	0.0114528	0	0.00973047	0	0.0572104	2.11034	31.6195	31.0067	15.8437	2.46153	0.75	Gm6460	2.42	2.73	2.5	3.32	2.24	1.87	2.97	13.52	32.21	38.31	15.56	11.36
Gm6588	0.107705	0	0	0.00410433	0	0.00812274	0.044112	0.0345797	38.8499	73.4072	1.83754	0.45	Gm6588	4.37	3.27	2.24	3.11	2.53	2.74	2.48	2.01	26.52	42.32	6.54	3.43
Gm7361	0.281829	0.0539069	0.193128	0.00993622	0	0	0.0527171	0.0201379	42.425	16.2132	1.98333	1.035	Gm7361	3.05	2.88	2.57	3.21	2.72	2.91	3.14	2.4	34.98	35.71	13.73	8.38
Gm9758	0.0337015	0.0228328	0	0.015136	0	0	0.0441502	0.0775198	31.8206	11.0284	3.77006	0.565	Gm9758	3.77	4.33	4.29	5.26	3.83	3.31	4.69	3.69	39.79	47.02	22.42	0
Gm9839	0.0704283	0	0	0.0121657	0.0158863	0.0065372	0.0413851	0.0112671	37.8226	52.5189	25.7718	0.455	Gm9839	2.81	2.77	2.47	2.72	2.32	1.75	2.39	2.28	27.61	33.35	13.71	6.93
Gml	2.13678	2.45288	0.459651	6.32637	3.16921	22.5996	203.901	26.6288	20.8197	24.4749	5.96726	1.3	Gml	5.03	3.56	2.82	3.59	6.8	15.29	7.08	14.8	46.95	61.67	16.58	2.62
Gml2	2.75568	2.96495	0.647724	7.49196	4.12648	24.6409	132.883	13.8637	14.2339	21.603	4.58481	1.475	Gml2	5.02	3.53	2.81	3.59	6.78	15.31	7.08	14.87	47.05	62.02	16.62	2.62
Gmpr2	5.74916	5.26095	2.94095	1.54145	0.578795	1.80935	14.2446	14.724	27.8888	12.1892	4.38809	1.375	Gmpr2	7.54	6.42	6.89	5.54	5.32	8.44	12.71	29.6	30.55	22.77	5.96	4.4
Gnai3	13.8296	14.7546	32.2179	58.1034	21.0654	15.677	26.7882	12.9542	12.0151	3.16406	1.07399	0.495	Gnai3	12.44	9.12	8.58	7.31	6.67	9.79	15.48	39.9	52.11	47.17	11.05	6.15
Gnpda2	4.24739	5.46837	3.31668	14.971	1.78501	3.47963	3.56373	3.06129	34.5813	68.6714	19.8628	0.175	Gnpda2	8.53	6.41	5.67	4.57	3.75	4.71	7.1	15.55	23.76	30.79	7.4	5.14
Gpat3	0.178792	0.138454	0.0144009	0.0286516	0.0864881	0.0580336	0.375376	0.153242	10.7332	22.0582	13.2504	0	Gpat3	9.93	8.72	6.29	5.19	4.43	4.76	2.86	2.69	28.13	46.41	29.49	24.26
Grk3	2.34712	2.21064	0.0413931	0.0574023	0.0415743	0.0875761	0.0647282	7.10612	21.6387	15.1469	9.66694	0	Grk3	6.65	5.49	3.73	3.6	2.18	2.81	2.66	32.49	20.04	14.17	4.54	3.09
Gspt1	12.3208	17.0635	17.9378	12.6216	6.07691	9.36419	12.0861	9.89877	17.8645	9.33443	1.3673	1.07	Gspt1	14.5	12.49	11.69	9.76	8.18	14.76	17.66	36.67	23.52	27.73	9.43	5.66
Gtf2b	18.5916	15.2383	11.1547	10.8565	6.20371	22.956	38.199	64.7162	61.3235	38.8774	15.7422	2.595	Gtf2b	9.6	7.59	8	6.27	5.25	7.07	13.24	30.35	34.5	42.99	18.93	14.07
Gtf2e2	26.8743	25.4531	24.8389	41.9368	14.3667	25.4227	47.5083	80.2263	171.163	86.1937	24.3974	6.235	Gtf2e2	11.95	9.02	9.62	7.29	7.84	9.19	10.94	30.66	37.6	35.81	14.94	16.57
Gtf3c1	12.6552	16.6209	34.6239	15.8204	17.9704	12.2094	39.6313	35.5456	23.252	8.10383	1.73186	3.29	Gtf3c1	11.65	9.26	9.66	7.73	7.51	12.07	16.32	35.19	33.01	34.99	11.06	6.65
Gtsf2	0.366101	0	0	0.0262609	0	0.285846	0.77687	6.80238	123.806	219.895	136.487	0	Gtsf2	3.71	3.22	2.95	2.75	2.88	3.24	2.6	26.26	31.49	35.39	16.01	19.33
Gucd1	4.57031	5.83593	6.17473	4.97773	5.06925	5.39113	8.98814	15.609	6.76995	2.22061	0.664088	0.485	Gucd1	14.19	10.75	12.26	8.81	8.57	13.78	13.22	35.88	32.66	31.13	11.19	7.81
Hat1	67.8628	78.2741	52.5719	108.941	49.9487	44.8717	26.8224	3.2542	28.3306	44.0015	7.97152	0.435	Hat1	9.5	6.61	6.67	6.3	6.46	8.68	4.02	12.4	27.34	28.21	5.51	3.77
Hdgfl1	1.1894	0.986526	0.0752854	0.391044	0.191773	0.713405	43.877	151.391	218.132	135.036	18.629	16.535	Hdgfl1	6.89	5.36	4.7	4.56	3.27	4.36	6.16	35.29	36.94	36.26	11.52	6.18
Hirip3	7.74962	11.863	12.5836	17.3139	13.7272	9.18313	35.0178	46.2977	53.1812	30.6884	7.08256	5.585	Hirip3	9.25	5.85	6.51	6.43	6.73	10.4	9.4	28.84	28.2	31.64	16.63	9.06
Hmgxb3	10.2416	12.7491	12.568	5.94444	3.76406	8.03542	10.8933	9.72428	17.6473	8.38235	1.48352	1.165	Hmgxb3	11.67	9.71	8.62	7.59	6.35	12.2	13.31	34.73	29.14	26.08	6.58	4.06
Hnrnpa3	14.3568	18.2919	12.5302	8.47448	7.91011	16.4995	50.4615	42.1568	33.0772	32.8711	15.6543	4.12	Hnrnpa3	14.85	10.64	11.64	9.83	9.39	14.22	16.99	30.09	39.44	43.67	21.58	12.14
Hnrnpk	114.048	111.237	118.465	142.35	88.2448	81.8761	165.843	115.994	65.3249	39.7111	17.4757	3.825	Hnrnpk	20.64	17.57	19.56	15.03	13.86	23.27	29.81	48.48	42.12	44.61	18.64	9.95
Hsf2	17.4714	17.4379	15.1224	14.2739	3.83062	6.23702	3.28346	1.64137	27.2963	55.4705	28.3043	0.615	Hsf2	12.1	9.15	9	6.53	5.49	8.26	3.54	5.76	27.83	37.92	8.78	4.36
Hsp90aa1	292.036	351.649	233.1	295.742	112.577	338.399	1323.34	1418.29	1067.15	719.23	393.154	26.825	Hsp90aa1	9.74	8.47	9.82	7.93	8.93	13.88	13.94	23.28	39.51	40.68	16.96	13.35
Hsp90b1	120.265	147.494	121.165	301.759	139.61	144.272	221.811	286.093	353.945	89.9046	13.5486	10.61	Hsp90b1	12.64	9.01	10.02	8.24	9.22	13.38	14.84	39.68	53.71	52.28	12.51	7.68
Hspa5	68.195	156.792	114.006	364.484	262.561	491.303	81.2402	133.945	274.025	65.1912	9.67863	12.065	Hspa5	12.4	10.02	9.23	7.7	7.64	11.87	15.25	38.3	51.12	48.37	18.21	12.58
Hspa9	56.7314	60.2455	57.0362	57.2806	30.2907	25.5357	86.9396	104.537	127.062	94.5766	48.4378	6.49	Hspa9	11.87	9.79	11.19	9.55	9.32	15.85	14.48	30.51	33.81	39.09	15.47	6.9
Hyal6	0.147525	0.00518173	0.00824811	0.0248857	0.00363813	0.0508778	2.31606	29.489	62.5759	37.8211	13.539	1.755	Hyal6	3.43	3.37	2.49	3.41	2.44	2.44	2.47	37.85	27.36	15.48	3.37	3.1
Ift140	13.2023	12.5106	9.23964	7.79236	5.30118	2.7949	74.1828	195.08	161.645	76.0557	22.0003	15.66	Ift140	19.76	15.13	19.59	12.83	12.65	20.24	22.52	61.79	45.25	40.91	16.44	14.57
Ift43	20.3597	18.7537	1.95757	2.63702	0.688343	3.07629	51.3048	97.8855	157.307	214.755	110.864	3.88	Ift43	10.09	7.53	7.02	5.55	6.18	12.21	8.93	24.59	37.06	31.1	4.98	3.15
Ift80	4.50984	5.47715	3.35724	18.0317	6.88798	13.4185	65.7807	64.6009	13.4183	10.1238	4.30254	2.345	Ift80	18.87	15.24	13.8	9.68	10.53	16.57	20.32	52.25	44.77	47.33	13.49	8.45
Il31	0.153779	0.0232167	0.0415163	0.0117202	0.0436883	0.0579874	0.136375	0.963055	18.8506	129.993	38.9723	5.245	Il31	2.52	2.22	2.3	3.51	2.33	2.9	2.53	3.07	13.21	23.06	9.51	4.91
Incenp	14.8121	22.6477	34.5033	2.90248	2.40486	8.72878	5.68233	8.10594	28.3971	11.5589	2.26275	2.1	Incenp	9.23	7.81	7.68	5.65	5.46	8.06	7.17	32.25	32.99	28.01	5.3	4.21
Ing3	3.89123	4.72504	6.87451	4.0033	2.28009	3.59552	1.79386	1.51537	7.11413	17.1488	9.83319	0.28	Ing3	9.29	7.44	6.96	5.59	5.78	8.43	6.41	15.55	22.48	27.88	8.14	5.21
Ints13	13.7355	16.1185	20.6288	23.652	21.8282	23.0448	32.7998	39.7147	51.8883	41.4423	13.6972	0	Ints13	13	10.19	11.75	9.65	10.71	14.59	15.02	36.51	40.67	37.61	9.21	5.98
Ints14	5.36894	7.72411	4.53236	9.84989	7.37461	11.8699	13.0448	19.5236	18.0255	4.34625	1.79959	0	Ints14	9.5	6.69	7.16	6.23	5.79	8.62	9.24	33.19	26.2	18.05	4.96	7.47
Iqca	0.0796194	0.0604381	0.00805963	0.0390603	0.0142235	0.00923208	0.0609574	0.0489257	38.5619	24.0529	5.04781	0.6	Iqca	4.31	3.45	2.77	3.38	2.26	2.49	2.11	2.16	38.75	43.07	9.63	3.44
Iqcg	2.37983	1.1366	0.157394	1.55414	2.31095	5.81727	24.91	57.9392	52.1658	19.4605	7.19735	2.475	Iqcg	14	10.21	10.92	8.08	8.19	14.72	18.06	39.37	39.76	40.91	10.16	5.47
Iqub	0.706803	0.191324	0.0283445	0.0653876	0.0159453	0.16885	12.5579	29.389	116.312	134.646	58.0576	1.9	Iqub	3.73	3.56	2.5	2.55	2.48	2.11	4	18.3	28.78	29.86	6.49	4.3
Irf6	2.90588	1.64486	0.0307287	0.0185242	0.00802388	0.0213766	0.00206568	0.00416054	5.54064	16.6401	7.4825	1.68	Irf6	7.05	5.23	4.05	3.88	2.7	3.26	2.53	1.95	17.91	35.44	15.91	6.44
Jhy	0.385476	0.0813249	0.0101283	0.0149811	0	0.114965	4.25941	15.2928	32.9833	36.9323	19.8655	4.21	Jhy	7.39	5.79	4.18	4.32	2.86	3.9	7.76	25.85	25.19	24.1	6.73	4.12
Josd1	23.162	22.8532	12.9231	5.15005	2.78419	5.99326	13.5953	14.1918	29.2036	6.28617	1.49171	1.515	Josd1	19.02	14.61	16.75	13.16	12.36	19.01	16.27	43.74	55.43	45.85	14.4	9.02
Katnal2	4.81173	4.03036	0.945086	0.630782	0.171251	3.85525	23.2911	34.1708	60.6903	38.636	21.4289	2.275	Katnal2	7.16	6.07	5.79	5.06	4.56	7.92	6.07	24.17	27.88	21.58	8.55	14.24
Kctd20	31.2041	18.8615	21.0564	14.433	11.0583	10.9561	7.17629	3.49412	12.3925	20.5901	9.7207	2.31	Kctd20	8.79	7.53	8.62	7.91	6.32	9.38	7.64	11.22	33.27	41.17	10.33	5.03
Kctd9	3.38192	3.93687	6.30084	12.9686	20.3474	11.5269	6.2988	22.2123	48.8481	9.08711	3.25963	1.695	Kctd9	14.58	11.35	12.37	9.13	9.46	15.95	12.74	39.88	32.3	30.44	15.66	9.97
Kdelr2	6.18189	10.011	20.1387	20.471	15.4226	25.8329	16.1639	17.9247	15.1163	17.9516	6.65992	1.32	Kdelr2	10.93	8.48	8.98	7.52	6.4	10.12	12.31	25.28	22.16	26.51	14.4	9.36
Kdm2b	13.7762	23.2777	5.7483	12.7381	22.0675	8.59175	9.84406	15.5733	16.9522	10.0628	3.06232	2.075	Kdm2b	12.45	10.19	8.77	5.77	3.87	4.83	2.49	1.93	27.06	50.59	31.28	28.35
Kdm3a	30.9631	17.8291	7.42134	13.8042	20.0194	34.7203	92.7206	100.269	66.3893	31.0279	9.555	4.325	Kdm3a	11.41	9.96	9.48	8.84	8.72	12.95	13.2	33.39	44.31	41.78	21.06	27.48
Kdm4d	0.432045	0.126636	0.377148	2.23234	1.69198	7.02227	14.8387	43.749	72.8795	14.3925	2.82665	5.955	Kdm4d	10.56	7.98	8.58	6.48	5.68	8.84	15.93	36.25	30.04	27.69	7.85	5.46
Kdm5a	24.2469	18.8207	32.4539	63.059	40.5168	24.9062	17.5046	8.80638	6.75389	6.75676	2.65961	0.45	Kdm5a	14.85	12.3	12.21	9.83	9.68	14.94	13.87	32.89	31.35	34.27	12.32	4.91
Kif11	15.8895	18.9359	37.6916	21.1594	13.0881	20.6876	23.8703	21.6024	7.35866	4.72435	1.03481	0.5	Kif11	12.66	9.1	9.85	8.23	8.31	12.24	13.88	39.83	29.77	23.55	8.98	6.17
Kif16b	5.76243	6.644	10.4627	16.6376	8.96141	9.03323	5.56267	8.49257	23.1834	18.8349	6.11091	2.175	Kif16b	13.98	11.66	10.24	7.37	8.24	12.66	6.15	22.3	31.53	35.47	7.84	4.54
Kif20a	25.2569	36.1595	43.5924	11.7625	5.54367	19.9009	35.1999	39.4765	66.2176	31.1028	1.89331	2.895	Kif20a	9.74	7.36	9.32	7.33	7.75	12.95	16.8	36.75	29.79	27.58	8.88	6.17
Kif23	10.022	16.8908	31.3373	63.4201	48.8092	12.0959	4.63179	2.748	28.0881	10.3748	2.14977	1.37	Kif23	10.82	8.59	9.29	6.93	7.59	10	5.61	33.23	29.34	26.57	7.95	4.97
Kif3b	4.66194	4.56995	3.17493	2.40026	1.65251	6.96657	20.7744	44.3232	74.4293	39.0639	13.2681	11.65	Kif3b	10.12	7.76	7.93	5.33	5.7	10.63	13.73	36.02	29.3	25.71	8.9	6.99
Kif9	1.39961	0.808066	1.22768	1.1499	1.83031	8.72564	22.8582	92.8331	173.926	143.141	69.0925	24.135	Kif9	11.53	8.41	8.89	7.73	7.23	11.38	12.2	37.81	31.08	30.61	8.94	6.2
Klhdc1	0.995423	1.08685	1.64381	1.77667	0.35958	3.4215	25.5896	9.33512	9.30116	5.70967	2.61365	0.675	Klhdc1	9.57	7.13	6.89	5.74	5.04	6.37	10.52	26.37	28.83	28.5	7.48	4.06
Knl1	6.83102	8.02401	19.493	21.706	16.5732	24.6085	21.8065	19.8465	8.83294	2.24759	1.3274	0	Knl1	10.84	8.34	8.66	7.49	7.16	10.83	10.11	25.55	30.68	24.87	8.07	5.88
Kpna2	75.7272	88.3725	85.1135	40.5523	25.8826	41.9027	97.2755	105.436	323.754	332.879	186.005	11.125	Kpna2	12.07	8.35	8.36	7.29	7.28	11.88	10.9	24.43	31.61	36.64	9.52	6.37
Larp1b	9.53307	20.5257	18.1767	56.202	55.9269	29.8147	85.9886	212.038	336.936	232.418	121.68	21.055	Larp1b	19.17	16.17	14.63	9.97	8.63	12.32	16.79	45.62	29.85	25.42	12.05	36.75
Lca5	2.11757	2.63792	1.10726	1.09854	0.550272	1.85506	7.6868	6.25128	7.52796	14.5711	7.28557	1.75	Lca5	8.52	6.38	6.28	5.09	4.64	6.16	6.66	16.07	15.4	12.82	4.56	10.81
Lhb	0.287992	0.338794	0.0559381	0.0373019	0.948536	0	0.38434	1.29877	16.8825	10.2461	0.988489	1.385	Lhb	3.89	4.03	2.85	3.04	2.21	2.41	2.28	10.12	36.09	41.35	9.58	4.26
Lrif1	5.14524	3.83596	1.29877	7.72004	3.00179	6.55342	18.8241	8.47968	59.361	114.138	46.0974	0.895	Lrif1	5.29	3.95	3.43	3.26	2.91	3.59	2.71	6.37	26.28	31.03	12.95	7.29
Lrrc23	0.389664	0.0554252	0.0286599	0.0428944	0.0284483	0.168676	39.5199	143.722	141.77	54.6249	21.6285	10.04	Lrrc23	5.18	3.94	3.98	3.98	3.22	4.19	5.77	27.87	31.95	24.36	5.88	3.57
Lrrc34	1.73482	0.298868	0.00421564	0.270373	0.186103	0.529044	38.0706	79.5485	300.491	367.027	210.691	2.285	Lrrc34	8.16	6.44	4.62	4.21	3.11	3.68	5.44	27.15	46.11	49.42	23.21	15.12
Lrrc49	7.59419	8.07749	4.32743	3.46223	2.21527	11.7829	19.0121	32.7774	69.4603	23.5015	3.59247	1.745	Lrrc49	7.69	5.25	6.98	5.58	6.36	10.27	8	23.41	25.18	21.76	5.1	3.45
Lsm8	65.3513	62.4367	35.6474	43.3504	10.2545	29.856	41.1828	22.3166	9.1831	11.9825	1.91887	0.05	Lsm8	8.15	6.88	6.38	4.81	4.39	6.13	9.71	20.26	27.58	26.3	6.56	3.54
Lyar	26.285	37.4833	35.8243	14.3943	3.08853	9.14006	164.355	733.907	723.291	455.002	195.282	15.835	Lyar	11.4	9.44	9.96	7.5	6.64	9.98	19.59	37.26	33.48	29.84	9.81	7.28
Lztfl1	6.17942	5.4257	4.45901	14.5241	7.1377	11.4781	37.1079	46.9414	93.1734	78.7277	18.1784	1.725	Lztfl1	8	6.25	5.9	5.82	5.59	8.63	9.38	18.62	23.07	21.32	6.62	3.8
Maats1	0.778041	0.680674	0.0477244	0.0328698	0.04871	0.489307	5.60209	20.6985	67.9716	46.2435	13.3907	4.065	Maats1	6.75	5	3.81	4.1	3.47	5.62	5.96	16.15	26.8	22.64	5.15	3.32
Maf1	18.6567	12.1432	21.4035	18.3413	17.5492	15.5083	22.1892	23.2882	18.1982	6.76369	1.0551	1.975	Maf1	14.5	10.62	12.28	9.72	8.93	14.57	12.06	34.73	35.73	34.93	10.21	5.94
Mak16	27.6193	34.9418	21.901	10.3705	1.61102	12.2417	11.6855	13.051	12.0284	39.1226	16.8493	0.38	Mak16	10.49	8.91	9.03	6.25	5.82	8.39	10.55	17.13	21.15	29.71	8.39	3.62
Mark3	17.2777	18.4032	37.3144	47.315	43.9011	23.241	11.7771	6.87542	18.9949	31.7315	5.24821	0.795	Mark3	15.77	11.92	11.94	9.51	8.83	13.3	12.62	40.77	38.55	37.78	11.14	5.71
Matr3	75.1225	67.7412	76.3871	153.914	60.7432	44.202	144.475	142.047	127.674	67.2702	19.9994	8.805	Matr3	11.43	9.25	11.09	8.9	10.23	15.81	19.04	30.29	26.71	28.23	11.46	6.99
Mdm1	11.2011	8.68771	7.71298	5.01158	2.93609	8.39696	21.3516	11.8941	72.6821	79.2846	30.3488	1.21	Mdm1	9.63	7.62	8.11	6.08	5.15	7.54	8.25	13.21	24.35	30.84	12.31	5.41
Med13	8.68885	6.86336	8.57574	14.2927	12.8118	18.142	6.89709	3.7349	11.2717	12.2955	5.79139	1.67	Med13	15.89	14.08	13.66	11.3	10.2	16.07	10.97	28.66	39.65	42.47	9.32	9.22
Mettl4	10.6155	10.5174	8.82551	14.6725	9.71971	21.2654	11.2519	12.1775	22.942	6.766	3.52208	0.665	Mettl4	10.23	8.44	8.47	6.38	6.62	8.19	12.77	32.42	26.03	19.98	7.15	5.47
Mia3	3.33654	3.04945	9.28925	8.8841	3.69461	6.3772	24.2357	30.3877	43.0452	36.6478	12.2301	2.04	Mia3	8.74	7.79	7.14	6.63	4.76	6.42	7.7	17.73	29.57	33.32	9.81	4.96
Mif4gd	7.64887	15.5653	23.635	10.5405	6.81513	6.54127	119.454	126.814	80.016	32.0154	8.19707	8.335	Mif4gd	12.12	8.75	10.1	6.71	5.57	9.41	13.68	33.58	26.04	21.62	7.19	7.2
Mindy4	1.20754	3.76512	1.17615	1.05496	0.160556	1.21391	20.278	27.5602	39.5304	16.7436	8.08522	0	Mindy4	6.03	5.02	3.89	4.27	3.02	3.86	7.47	28.3	33.59	23.78	5.31	3.45
Mns1	17.5242	29.0812	12.7672	4.29902	0.429504	3.30174	62.3637	198.559	328.356	204.457	86.5212	12.865	Mns1	7.11	6	6.47	5.52	5.84	8.07	9.37	26.33	43.95	36.68	8.03	4.5
Morc2b	0.479014	0.00253443	0.00279187	0.0359494	0	0.113761	66.5891	137.433	185.056	124.834	36.8574	6.69	Morc2b	5.31	4.36	3.4	3.47	2.73	2.96	7.03	25.57	39.82	41.31	25.33	32.77
Mpp5	14.8931	9.37615	8.5527	33.4218	26.6482	21.8689	22.7243	11.2884	24.9624	21.0471	6.80382	0.905	Mpp5	13.93	11.54	12.09	9.16	9.41	12.59	8.28	28.85	36.72	32.34	7.67	4.47
Mre11a	9.94016	9.06921	10.0601	11.8033	8.74547	6.77045	4.91468	7.31422	14.8724	7.4893	3.81881	0.775	Mre11a	9.41	6.14	7.53	7.44	6.5	8.02	11.13	21.71	21.97	21.87	12.98	10.05
Mroh9	0.0974447	0	0	0.00540509	0	0.0476689	0.0258986	0.0296321	26.23	72.8817	36.6555	0.625	Mroh9	2.66	2.3	2.49	2.76	2.46	2.45	2.78	2.21	16.5	20.7	4.1	2.48
Mrpl18	15.6957	24.0667	33.2742	38.3113	13.3943	10.8156	15.9242	24.5861	58.6157	31.4962	12.6827	7.68	Mrpl18	10.08	8.31	9.58	7.11	7.81	14.75	19.28	39.89	30.03	24.86	9.66	7.54
Mrps12	17.1089	33.1628	17.9838	16.6904	8.62565	3.8218	7.14408	3.9973	14.3038	41.5462	12.2702	0.945	Mrps12	8.07	6.49	6.79	6.14	5.21	6.89	5.83	7.73	18.1	27.17	11.5	7.36
Mterf3	8.91825	6.42757	8.63153	11.4855	1.44782	8.76662	19.8785	29.5543	32.18	27.8224	14.4036	1.185	Mterf3	12.51	9.89	9.84	7	6.32	10.36	11.31	25.38	17.81	26.77	25.61	29.49
Mtf2	40.1948	19.3424	14.265	18.0833	7.53568	13.0449	24.8428	27.9955	5.90745	2.82755	1.36682	0.38	Mtf2	8.76	7.22	8.25	5.89	6.58	9.73	10.98	22.83	20.69	15.91	5.12	3.56
Mtmr6	10.5858	10.8326	8.50363	25.7296	25.5335	23.0297	48.0451	109.446	122.756	97.2174	51.7635	6.565	Mtmr6	8.61	6.99	6.76	5.23	5.03	7.18	8.49	25.53	21.88	18.1	5.35	4.07
Naa15	11.048	5.48166	4.9536	7.07078	20.299	28.5128	18.1655	24.1843	29.5246	19.0903	8.51557	3.75	Naa15	15.02	11.79	11.91	8.27	8.51	14.55	21.52	42.82	30.58	26.83	9.09	5.14
Naa20	7.50064	8.00446	0.462159	8.33962	6.94934	15.5091	19.6664	16.0433	21.6495	40.538	19.6526	3.5	Naa20	7.91	6.09	5.52	4.9	5.22	7.43	11.39	23.39	31.34	37.53	18.22	23.36
Naga	1.71419	3.06344	0.624969	0.119831	0.0495126	0.395233	1.42677	0.216075	12.9675	9.45449	4.15625	1.805	Naga	8.87	6.42	6.64	5.79	4.43	5.35	2.94	2.83	32.93	41.84	18.77	4.57
Nasp	40.5253	70.5122	110.913	133.725	59.4581	77.6754	119.381	414.261	576.528	325.538	182.82	11.58	Nasp	13.76	11.34	12.09	10	9.88	14.78	14.95	38.97	34.48	28	9.33	4.94
Nck1	11.9739	11.0396	6.63817	14.384	7.87074	8.15433	19.2047	28.6733	8.83383	3.26446	1.22993	0.795	Nck1	13.77	10.89	12.1	9.21	8.76	13.9	16.65	38.96	33.91	25.9	7.93	5.43
Ndc1	16.5645	16.3238	19.41	12.1169	7.08667	4.60523	7.93131	10.886	8.20175	4.33814	1.85716	0.545	Ndc1	8.63	7.19	7.82	6.63	5.03	7.7	9.78	25.71	25.01	16.61	4.69	4.33
Nek11	0.772207	0.668144	0.222808	0.863703	0.865774	1.67672	7.30731	9.60015	22.031	11.3634	3.40898	1.41	Nek11	8.31	6.07	6.44	5.62	6.46	9.75	11.29	35.05	57.76	60.69	22.6	10.25
Nipbl	8.65756	4.21974	2.15704	22.385	47.2662	31.3229	26.5956	74.927	104.692	66.3296	29.5074	6.145	Nipbl	22.94	20.17	14.29	10.77	11.47	16.38	15.08	34.01	40.73	35.07	10.37	9.25
Nme7	4.60631	4.25629	3.75558	2.33905	0.547359	5.75393	20.963	40.261	56.5923	51.5443	27.4546	3.485	Nme7	9.54	7.14	7.26	4.7	6.24	9.75	10.53	26.79	23.56	23.71	18.2	21.96
Nol8	22.1916	20.854	18.8731	27.8732	15.1912	51.9235	128.008	144.825	124.724	51.1122	6.84592	3.785	Nol8	12.77	8.73	9.72	7.89	8.14	14.43	16.72	31.71	39.37	32.04	8.91	5.95
Nop10	29.7633	30.0636	21.8259	19.6509	9.95251	16.724	40.9468	75.7354	52.8108	58.6583	31.2942	3.625	Nop10	13.85	11.1	11.95	7.54	10.44	16.68	12.81	49.25	63.23	51.32	9.62	6.5
Nop53	32.6147	32.4308	32.7361	22.6782	14.6915	12.9528	23.9871	49.2096	43.2382	20.7796	11.6565	0	Nop53	8.79	6.48	6.84	5.55	4.97	7.67	8.97	19.48	14.21	11.44	6.96	20.94
Nprl2	5.70825	6.17177	11.7975	5.86843	1.79268	2.8192	22.9093	22.3503	19.1279	14.2117	6.17382	2.225	Nprl2	9.93	6.76	6.96	6.18	5.58	8.07	11.15	38.27	43.98	38.46	9.24	5.64
Nrm	0.877898	0.771775	2.42728	8.93414	6.16128	0.819981	0.110195	0.276483	29.5651	75.3995	32.7589	6.085	Nrm	10.05	7.5	8.3	6.17	5.19	6.21	2.64	3.85	32.59	41.81	21.48	23.89
Nsun6	4.38184	2.73402	1.54753	4.71653	2.48781	7.83814	2.6226	0.484311	6.18114	14.2938	8.78629	0.19	Nsun6	12.59	10.34	9.03	6.8	6.96	9.75	7.48	21.47	30.89	28.38	5.77	4.14
Nudcd2	11.2638	8.46507	5.82192	6.30478	2.76573	3.24514	1.04309	0.126907	15.0659	24.6485	7.93944	0.54	Nudcd2	10.49	8.14	7.5	5.93	6.08	10.23	4.66	18.53	27.96	32.31	12.49	6.51
Nudt2	4.68113	5.37886	2.68526	3.26614	3.03393	2.99571	2.76678	4.85592	10.3495	8.94848	3.93405	1	Nudt2	11	8.07	8.49	7.1	6.52	9.32	10.8	23.57	35.58	33.22	9.34	5.04
Nudt21	52.8522	59.9612	71.2593	33.6317	12.4956	16.0677	54.2992	43.9721	62.3706	48.2497	22.9266	4.065	Nudt21	11.4	9.38	9.04	7.37	7.29	11.16	11.17	27.13	31.36	38.3	13.99	10.56
Nup205	30.6726	31.9418	36.5527	29.6736	22.5	30.9207	144.461	164.249	104.009	57.4939	28.3223	5.535	Nup205	9.79	7.61	8.73	7.7	7.28	10.47	13.76	25.23	29.8	23.14	6.07	4.1
Nup37	17.7091	19.602	7.6932	7.08918	1.713	8.87514	25.4939	22.9888	23.7278	17.5698	3.41907	0.835	Nup37	9.64	7.38	7.18	5.86	5.02	7.88	8.86	23.88	22.62	16.12	4.61	3.18
Nusap1	5.52114	6.60143	24.8109	9.26757	6.69255	9.0368	11.658	12.9237	37.4222	17.7212	5.83711	1.25	Nusap1	10.03	8.57	9.48	7.73	8.12	11.52	10.03	30.16	28.04	20.21	4.96	4.43
Nutm1	10.1326	7.29436	12.5946	2.10442	0.0623971	0.18789	0.0660656	0.0650932	39.8913	52.5414	13.3918	1.52	Nutm1	8.78	7.26	7.82	5.29	6.95	11.42	7.15	25.7	50.74	42.12	5.08	3.59
Nxf1	37.0837	36.239	40.8398	30.0739	11.2478	20.6101	69.6697	59.5579	89.3235	51.6226	16.1202	3.73	Nxf1	9.98	7.42	8.77	7.03	6.87	11.44	12.26	33.11	38.88	44.7	23.18	26.27
Nxt1	13.1329	27.5485	14.4584	12.4774	3.89086	6.99395	58.648	95.66	93.3087	43.2673	8.57233	5.305	Nxt1	10.48	8.03	8.62	6.44	6.21	10.11	14.53	38.35	52.62	43.01	15.36	19.95
Paf1	22.3062	25.2825	39.4463	48.6935	64.7483	20.6669	14.5808	17.5086	31.4989	43.6021	17.0407	10.68	Paf1	12.64	9.13	9.51	8.39	6.82	10.27	11.97	33.17	25.55	32.6	10.34	3.99
Pank2	5.8877	5.83643	9.56814	10.3479	6.63511	8.49571	13.5137	11.2474	19.5403	14.0137	8.44585	0.615	Pank2	10.9	9.46	9.35	7.08	7.3	11.28	11.62	30.29	29.58	24.14	6.92	4.97
Pask	16.4629	26.6092	24.2673	14.426	15.6127	13.4205	29.0834	49.2894	59.2774	44.9476	9.45764	4.905	Pask	14.6	12.58	12.06	10.2	8.2	12.13	16.67	39.88	39.08	38.62	11.02	10.46
Paxbp1	12.6305	13.4584	6.91056	28.9735	19.4079	25.6556	13.1245	7.68991	22.5584	19.0784	8.31782	0.91	Paxbp1	13.51	11.48	10.95	7.72	8.01	11.96	13.55	35.18	41.91	51.23	25.99	32.31
Pcbp3	3.56401	6.51956	7.37434	9.1408	26.8466	10.348	46.2151	107.305	136.295	63.982	19.5594	18.78	Pcbp3	9.58	7.67	8.09	6.72	6.24	9.21	12.51	42.06	33.4	28.6	10.79	8.1
Pde10a	0.0787946	0.0203853	0.00201031	0.00123018	0.00428904	0.0471116	1.45599	17.4961	4.71559	3.96104	1.412	0.79	Pde10a	2.25	2.4	1.95	3.09	2.38	2.2	2.75	25.44	23.06	25.38	9.81	4.29
Pde3b	6.14576	5.85735	9.25947	21.2438	15.8923	5.07311	30.7425	33.7612	23.9845	14.4396	6.21681	1.855	Pde3b	18.63	15.16	13.02	11.22	8.92	9.16	21.48	49.38	34.27	33.41	13.38	6.89
Pde6d	5.64288	6.26376	10.9424	35.3315	45.5621	18.3975	26.8131	33.8174	58.7659	32.7437	4.86662	5.57	Pde6d	14.89	11.2	9.58	7.47	7.92	10.24	9.32	36.03	40.42	31.2	6.14	4.25
Pdp1	9.29463	10.3394	5.28175	13.725	7.48887	4.17037	0.149594	0.337124	5.96067	25.035	10.5315	1.23	Pdp1	14.79	11.75	10.28	6.92	5.86	6.7	3.51	6.86	24.43	37.42	18.05	15.78
Pex11g	1.20483	0.517706	0.0689704	0.317611	0.0719759	0.942315	16.8655	38.8398	42.6612	26.8274	13.3983	3.795	Pex11g	6.4	5.54	3.94	4.06	2.91	5.25	5.51	17.06	15.11	15.12	23.11	41.53
Pex13	7.45938	6.01045	6.10716	9.50643	4.46341	8.9782	27.4148	43.5141	47.2487	25.1381	11.8146	1.415	Pex13	12.94	9.78	11.06	8.37	7.46	12.6	20.78	40.25	32.35	28.67	9.95	5.91
Pfkm	4.37264	4.90789	1.14861	1.4885	3.92776	7.93057	13.1712	52.8854	87.0527	37.3428	11.1576	6.65	Pfkm	9.97	7.75	9.5	6.62	7.12	11.81	12.24	32.93	32.24	26.83	8.15	5.61
Pfn4	1.35674	1.26428	0.637928	2.03768	1.26992	4.27918	42.0421	87.2783	167.86	130.44	69.0077	5.8	Pfn4	8.86	6.74	7.51	6.4	5.35	7.75	4.87	17.22	47.96	48.63	12.92	0
Phf13	60.0334	61.0034	23.3589	12.5769	26.9058	10.008	22.0029	33.8445	22.0295	7.05283	1.64516	2.28	Phf13	22.89	19.93	19.43	13.72	10.95	19	13.86	38.39	29.2	30.53	9.88	5.88
Phospho2	6.98737	6.87278	6.68417	14.6539	5.77547	7.10665	27.5496	211.547	454.214	181.812	47.0111	12.95	Phospho2	9.24	6.93	7.47	6.08	6.57	9.24	15.24	30.49	32.97	30.92	9.64	6.09
Pibf1	8.67526	9.89397	8.02274	4.83538	2.67564	11.9975	20.328	21.4436	14.1607	20.8066	6.76721	3.96	Pibf1	10.53	9.72	8.99	7.52	6.61	8.93	9.52	16.17	24.89	29.26	9.47	5.53
Pih1d2	1.51262	1.27267	0.534389	1.80992	1.67904	8.62281	19.7592	36.1101	38.8256	24.5075	11.8301	2.515	Pih1d2	11.5	8.97	9.12	6.95	10.28	22.73	13.63	33.27	31.64	27.46	8.37	7.66
Pla2g7	17.8265	0.680545	0.267505	0.176295	0.162112	0.841351	0.084243	0.106445	16.389	34.1402	10.4763	2.755	Pla2g7	7.52	6	5.12	4.92	3.58	4.29	2.82	2.23	3.12	18.58	23.38	25.75
Plk1	4.63109	7.47097	24.4422	0.356637	0.32171	1.95922	2.09691	2.28529	66.3838	28.1316	5.34014	6.95	Plk1	10.33	8.5	8.07	6.44	7.73	13.38	4.76	39.95	30	22.74	4.86	4.52
Plxdc1	0.485017	1.59931	0.00359149	0.0121235	0.0142439	0.107759	0.447367	8.48351	46.8109	30.4409	8.62183	6.6	Plxdc1	13.04	9.45	11.32	7.54	5.26	6.55	4.33	39.98	23.63	18.55	5.77	19.85
Poldip3	45.5179	55.4821	45.1051	9.43153	8.85258	15.6313	20.7234	28.0795	44.4367	25.3987	5.31146	7.13	Poldip3	11.33	8.22	11.04	6.96	6.96	10.95	11.59	25.1	18.93	16.96	5.52	3.82
Poli	7.78519	8.64791	2.66689	5.14194	1.19149	9.54523	18.7725	6.08103	21.5869	20.2993	9.41367	1.455	Poli	7.42	6.08	6.29	5.41	5.2	9.33	9.61	20.95	28.74	22.49	5.71	4.4
Polr2k	22.3116	17.2012	17.0746	48.2521	17.5535	49.0052	35.3778	14.5632	7.75536	13.0448	4.26761	0.415	Polr2k	9.84	7.75	7.88	7.11	6.46	10.31	10.86	27.5	37.59	29.63	8.88	11.48
Pomgnt1	5.73793	5.05175	9.71173	7.74208	3.30887	5.83036	26.305	37.8788	79.0786	98.3032	17.5857	7.88	Pomgnt1	8.87	6.66	8.3	5.89	5.05	7.59	4.11	13.68	31.42	39.64	9.12	4.04
Pomt2	3.56066	4.15206	5.54325	11.1681	19.8559	9.45277	6.45309	12.1278	37.8813	24.4205	6.8025	4.295	Pomt2	13.8	10	11.15	8.33	7.98	12.37	13.65	38.04	34.84	33.46	10.6	5.7
Ppp4r3b	12.0746	11.566	33.4628	17.8593	5.00721	16.0067	47.0205	54.7181	26.8163	6.40258	2.73341	0	Ppp4r3b	17.58	13.03	13.4	9.49	9.85	14.71	20.36	41.12	48.94	49.47	13.87	10.83
Ppwd1	6.51835	6.17431	9.1778	11.8322	7.11287	9.95355	4.33405	4.29601	14.3143	10.1814	1.48216	0.305	Ppwd1	8.43	7.07	6.92	5.9	7.86	10.49	11.71	24.67	30.83	27.26	8.32	11.83
Prpf6	33.6249	26.2332	24.8089	14.2285	4.89014	8.45438	19.8098	21.5841	27.5181	23.4312	12.5212	2.515	Prpf6	12.98	10.9	11.13	8.84	7.45	11.57	7.17	38.3	30.52	28.3	8.31	5.75
Prr22	0.402312	0.360631	0.442802	0.210883	0.518257	0.333007	0.579186	0.203046	58.7576	83.2377	36.6165	18.3	Prr22	4.78	3.35	4.64	4.77	2.95	3.28	5.12	5.28	28.05	40.54	15.82	21.03
Prss46	0.282982	0.00748031	0.0740873	0.0278155	0.0245104	0.0385226	3.09052	1.8785	87.7721	146.018	24.7833	4.065	Prss46	2.43	2.28	2.34	3.15	1.97	2.43	2.37	4.48	24.36	29.64	7.3	3.92
Psip1	22.6787	23.8067	36.363	22.102	5.08797	22.9641	204.863	271.04	129.247	55.7647	11.5696	5.855	Psip1	14.86	11.83	11.65	8.32	6.82	10.48	14.35	31.57	26.87	25.29	9.59	7.98
Psmb1	99.5233	95.1437	88.4009	53.1398	19.6602	23.5822	53.9333	53.5781	39.4008	9.15974	2.92743	2.295	Psmb1	17.06	13.52	14.17	10	9.96	15.57	19.18	49.18	42.64	36.26	9.05	5.71
Psmc4	30.0734	45.5417	42.4171	39.7663	17.4554	14.1235	34.8526	33.2561	17.2602	17.174	8.87398	1.615	Psmc4	7.14	5.57	5.86	5.13	4.6	6.95	7.76	13.44	21.43	27.37	5.29	3.06
Psmg2	24.1344	20.6336	12.2758	12.7502	6.4053	9.56654	28.3693	20.8012	11.7706	33.1938	20.581	0.335	Psmg2	13.98	10.99	11.56	7.68	8.18	12.08	17.87	30.29	29.78	37.14	28.07	46.93
Ptges3	74.4712	92.5274	56.8695	94.7536	42.3904	53.5267	168.544	199.805	241.489	134.54	26.3642	6.725	Ptges3	13.22	11.67	10.77	8.38	9.59	13.99	21.6	39.1	45.74	46.07	15.11	10.22
Ptprj	2.58002	4.84599	4.93335	2.61877	0.633538	0.125593	0.0445285	0.0374227	8.53356	32.0832	11.3618	0.645	Ptprj	2.19	2.06	2.21	2.75	2.11	2.12	2.36	3.35	20.01	36.36	6.83	3.52
Pttg1	14.9278	15.3288	15.4131	4.10614	0.225144	2.75926	55.8115	74.0311	44.3201	23.3803	7.22977	3.28	Pttg1	6.23	5.15	5.03	4.01	3.14	4.22	4.76	26.58	41.65	36.02	6.75	4.45
Pus10	9.01708	7.05867	6.94896	12.7666	6.62643	15.3897	13.1073	20.226	23.7699	11.4104	4.78292	1.56	Pus10	12.95	9.78	11.06	8.36	7.46	12.62	20.82	40.29	32.37	28.63	9.95	5.91
Qk	15.6896	14.5968	18.1699	38.8684	34.4649	32.2013	50.6724	62.3071	28.482	8.29879	2.97581	1.995	Qk	23.67	20	20.25	15.42	12.17	18.84	20.08	33.57	34.94	31.07	8.47	6.33
Qrich1	29.1111	37.6994	70.1329	65.8907	52.0839	47.2864	56.0035	150.142	166.238	79.8834	23.4755	17.915	Qrich1	14.57	10.62	12.77	9.56	10.25	15.91	15.56	29.52	32.61	29.21	9.98	5.98
Rab11fip2	5.29572	5.0139	4.99981	6.27834	3.31749	11.1102	26.1925	24.788	21.3742	12.4213	3.80819	2.425	Rab11fip2	9.75	8.62	8.71	7.96	7.66	11.92	12.82	27.78	30.57	27.33	9.29	7.71
Rad17	17.9741	16.0949	18.9658	23.0658	12.4889	21.3802	19.3199	13.4975	51.9387	47.464	19.3669	3.665	Rad17	16.06	10.77	11.71	8.62	10.19	17.99	22.21	34.69	33.6	28.64	12.37	14.75
Rad18	14.3562	16.3014	22.6289	19.3508	17.2112	20.2078	37.0645	31.2891	10.9472	17.0694	5.77782	2.215	Rad18	8.76	7.14	7.25	6.76	5.32	7.63	11.29	29.3	32.67	32.22	9.42	6.6
Radil	10.4192	11.1414	10.371	8.6347	20.4479	13.1509	24.4899	14.1556	8.43346	5.95568	1.8344	1.445	Radil	8.39	6.29	8.56	7.5	5.98	9.34	11.61	25.13	27.07	24.47	6.22	4
Rae1	45.5485	40.3894	58.2221	77.0837	66.1115	25.0769	35.4076	28.0346	27.6738	28.1411	9.9044	1.635	Rae1	9.56	7.52	9.46	7.56	7.31	10.55	10.95	21.56	26.78	32.92	11.44	5.26
Ranbp10	5.39038	6.01647	7.00701	2.19654	2.12023	3.47701	5.66258	12.3519	25.9978	10.5361	3.75048	3.17	Ranbp10	10.65	8.51	9.34	7.38	7.54	11.65	14.38	35.41	43.02	37.71	14.5	35.48
Rasef	0.338718	0.65156	1.87441	0.780453	0.12156	0.0500577	0.0688703	2.1611	9.86712	23.1651	10.9045	0.97	Rasef	7.2	6.04	6.43	4.99	3.45	3.46	3	32.32	20.83	17.53	9.05	20.14
Rbbp6	33.5802	17.3984	17.0297	4.72248	5.93262	16.4729	17.9841	17.7032	47.4632	71.9821	37.2887	3.935	Rbbp6	13.53	12.05	12.37	9.07	8.83	14.52	16.19	32.17	33.84	38.88	25.52	37.88
Rbm14	6.86732	9.49155	7.89628	7.3168	15.4876	11.9581	16.7868	12.6969	8.53525	7.80697	2.45693	2.15	Rbm14	14.39	11.54	10.7	9.03	8.66	12.52	17.28	38.33	42.25	43.09	16.57	8.7
Rbm26	9.23231	8.76361	13.7757	20.714	17.9209	30.3415	25.4318	24.4296	40.8063	22.2357	5.85056	2.785	Rbm26	13.21	12.1	10.22	7.81	6.29	8.97	15.34	32.61	46.59	47.88	11.73	5.6
Rbm39	89.407	68.3036	110.879	98.8141	38.1191	63.0411	82.2189	47.3911	23.7547	11.8193	3.64631	1.685	Rbm39	15.21	11.89	11.96	9.5	10.13	15.75	17.34	37.41	33.21	32.42	12.06	7.84
Rec8	3.43939	16.5916	3.5166	18.0791	3.50932	0.562391	0.0909646	0.0542059	33.7617	83.8024	48.3851	1.96	Rec8	5.31	4.14	4.06	4.71	4.34	4.26	2.31	2.05	25.38	27.7	14.87	6.18
Retreg2	32.8889	40.0195	17.355	10.9379	14.562	16.9337	38.5554	58.427	71.9424	32.0409	15.3377	0	Retreg2	12.45	9.78	10.04	7.73	9.62	18.97	15.23	48.35	34.8	31.48	14.19	11
Rexo2	24.3647	26.5803	10.1022	5.44536	1.31128	1.98886	22.8389	37.4385	38.0676	19.7355	9.41016	3.655	Rexo2	10.3	7.7	7.77	6.01	5.73	8.25	6.77	26.3	26.32	16.7	5.37	20.61
Rfx2	0.717217	0.801935	2.76669	1.41816	3.67637	9.01682	33.6556	63.4926	84.5771	57.5926	42.2618	23.84	Rfx2	9.93	7.37	10.31	6.91	5.35	8.87	10.31	46.36	32.94	24.52	7.93	9.45
Riok1	7.17398	6.40388	8.31772	5.83319	2.68338	5.80024	11.5935	8.56032	9.64808	12.161	7.01672	0.455	Riok1	11.53	8.86	9.24	6.22	6.34	10.03	18.1	37.02	34.23	41.47	16.8	12.57
Rnf113a2	3.76816	4.98527	4.38738	4.28117	1.56353	3.58646	3.19249	5.55866	24.1625	15.2295	9.3076	0.725	Rnf113a2	8.12	5.46	6.06	4.85	6.18	8.54	4.44	12.08	29.08	29.57	10.87	11.54
Rnf121	7.77425	8.19234	9.54498	16.2953	21.433	9.30105	6.37369	6.15611	13.246	30.9461	15.8572	1.005	Rnf121	9.69	6.96	8.81	6.86	7.36	10.2	10.03	27.9	33.15	39.61	11.39	4.73
Rnf14	17.2485	8.25465	7.63345	16.5064	11.7015	15.3544	15.6701	15.01	26.0078	28.8548	14.7891	3.72	Rnf14	10.13	8.07	8.74	6.76	5.89	8.26	7.38	25.31	35.1	42.12	8.39	4.8
Rnf34	16.2552	20.0416	24.4117	53.3784	38.1809	30.238	26.9205	20.6375	52.3096	34.9618	4.00854	2.45	Rnf34	10.88	8.43	9	7.4	6.51	11.02	8.86	24.6	27.17	25.42	7.15	4.89
Rnf40	28.7135	26.8799	32.8908	9.47512	4.20105	6.6167	22.1449	48.813	85.3747	29.6579	4.33877	8.635	Rnf40	9.29	7.93	8.07	6.05	6.18	10.52	10.06	31.42	35.78	44.45	13.5	8.9
Rock1	16.9846	17.3009	36.6443	39.2697	23.4177	26.2145	8.79093	8.13572	25.4453	13.7109	1.67013	0.855	Rock1	14.88	11.3	10.99	9.02	8.25	13.05	11.77	32.37	31.7	30.12	8.86	5.41
Rpl4	639.223	550.572	342.021	299.134	76.3144	94.0175	163.669	236.136	157.132	65.5269	29.5249	12.785	Rpl4	12.62	9.29	11.56	8.75	14.36	24.31	16.47	35.02	27.54	25.13	9.85	7.05
Rrp12	24.1276	26.4206	29.0227	18.9929	27.796	17.1221	11.3887	6.47132	11.2027	18.4056	6.59223	4.61	Rrp12	9.15	7.87	7.59	6.24	6.15	9.03	7.15	17.07	38.69	40.84	11.12	17.98
Rsph1	4.20128	1.58379	0.0355541	0.199124	0.0392245	9.8047	473.283	1064.2	647.245	232.409	73.3875	45.265	Rsph1	6.19	4.7	4.12	3.99	2.89	6.82	12.08	27.34	36.19	35.45	9.94	7.22
Rubcn	10.2859	14.3205	7.83533	7.86188	8.71756	5.26629	10.0316	30.7657	32.6375	21.356	6.23708	5.525	Rubcn	12.8	10.44	11.31	8.78	8.45	14	16.31	35.77	31.91	26	6.68	4.4
Samd15	0.659559	0.837918	0.595896	2.13841	2.41962	2.43555	18.6491	38.083	53.8803	26.5023	10.7926	5.925	Samd15	11.06	10.02	9.72	7.76	6.7	10.05	9.07	29.53	37.91	31.58	7.53	7.47
Sec23b	10.8006	16.2352	27.5202	33.639	30.9395	19.854	12.7149	6.7034	8.90866	12.8163	7.15795	0.76	Sec23b	10.67	7.78	9.03	7.46	7.37	9.71	6.53	20.89	23.86	23.45	4.91	3.48
Sec23ip	14.2336	16.7695	19.8741	8.96107	5.71329	9.82604	18.4353	28.7001	53.0737	77.9437	40.6193	3.06	Sec23ip	14.36	9.51	10.42	7.19	9.54	14.32	12.62	25.04	25.05	32.65	20.75	16.41
Sec61a2	10.9389	10.6164	19.8406	29.6743	19.4779	30.2859	29.1769	9.75244	16.5992	17.599	6.82674	1.205	Sec61a2	9.39	7.71	7.32	5.81	5.54	8.05	9.41	26.84	31.12	33.03	15.73	18.51
Selenof	22.3768	19.8302	27.8133	42.7121	13.4981	23.9065	41.9104	33.1748	79.3881	58.9391	12.2182	0	Selenof	16.54	12.46	13.12	9.81	9.5	13.25	10.51	27.68	32.26	27.43	8.67	5.85
Selenot	3.8099	3.89767	7.60758	9.62908	4.54622	12.4254	27.2728	13.8521	17.1634	12.6978	5.44896	0	Selenot	9.32	7.67	8.2	6.27	5.61	8.56	11.29	25.14	31	38.91	21.22	13.28
Sem1	62.1388	55.331	55.7533	64.8725	13.7688	58.0779	109.403	81.8403	132.912	239.512	79.4869	0	Sem1	8.39	6.44	7.33	5.58	4.36	7.44	11.51	29.05	25.74	23.33	6.31	3.96
Senp2	5.02757	5.81289	17.3204	23.9284	26.4469	30.8612	73.8192	86.5017	88.1159	19.8333	7.38988	5.04	Senp2	11.46	7.57	8.92	7.74	7.83	11.15	11.72	29.54	32.99	31.92	13	13.71
Sf3a1	18.1517	21.3837	30.1538	12.5675	16.7093	12.9485	24.6007	17.7579	9.72012	3.86431	1.05349	0.965	Sf3a1	7.1	6.13	6.9	6.23	5.56	8.66	12.72	28.48	33.54	33.72	11.42	5.23
Sf3b1	39.9032	43.2863	45.8542	40.6888	22.1122	29.3513	80.0105	72.2006	46.989	15.263	5.40725	2.76	Sf3b1	10.61	9.02	9.31	8.3	6.38	10.8	17.72	34.18	28.59	21.81	10.13	23.02
Sh3gl1	12.6374	14.3356	16.9368	12.3035	12.6349	10.8236	33.9312	26.9634	64.7094	21.0679	5.45797	6.05	Sh3gl1	14.73	10.39	10.48	8.21	7.96	12.55	18.16	50.56	39.14	29.89	10.25	10.36
Sin3a	42.9654	50.0722	28.9862	15.5071	18.03	24.8638	18.1112	11.4468	27.6044	15.7411	4.74439	2.055	Sin3a	27.05	24.7	24.89	17.17	16.46	24.99	10.07	20.29	47.28	53.01	12.63	4.83
Sirt4	0.635342	0.423799	1.71112	0.685636	0.269734	1.14628	0.312008	2.92561	6.79017	24.842	5.57821	0.795	Sirt4	10.34	6.74	10.16	6.64	6.83	12.01	3.29	12.69	34.38	55.6	9.33	4.27
Slc22a15	0.0731289	0.054699	0.0027277	0.0635616	0.15726	0.103949	0.157302	4.41341	9.67438	13.673	4.36349	1.74	Slc22a15	8.57	7.11	5.94	4.98	4.51	5.5	5.29	19.59	23.47	37.78	9.93	3.93
Slc25a31	70.7483	60.9334	30.9316	88.9869	38.4753	41.1399	70.5329	33.9192	17.3254	5.56538	1.14187	0.78	Slc25a31	7.04	6.54	4.99	4.72	5.66	6.9	10.34	30.42	26.59	21.87	5.78	4.41
Slc39a10	7.65784	8.5296	2.9173	3.47553	2.60733	2.73923	4.72173	7.75375	34.8352	30.2685	11.3129	4.895	Slc39a10	12.4	11.67	11.44	7.29	6.74	10.52	18.09	37.79	33.81	35.68	11.68	8.71
Slc9a3r1	7.00738	10.342	1.14964	0.159567	0.132424	0.821734	0.0441733	0.0539976	11.4155	32.1168	7.72284	2.99	Slc9a3r1	11.59	8.69	7.96	5.25	3.86	5.54	2.64	5.83	27.49	35.19	16.45	6.18
Slco6c1	0.332776	0	0	0.048251	0.00516187	0.0546521	9.54301	92.5465	110.266	88.1801	30.4984	1.84	Slco6c1	3.49	3.53	2.57	3.02	2.41	1.99	5.69	33.17	27.61	20.05	4.1	3.77
Slco6d1	0.199597	0	0	0.015929	0	0.0256782	5.13165	43.2153	46.5805	34.8076	15.0612	3.03	Slco6d1	3.24	3.15	2.66	2.83	2.5	2.33	4.03	22.89	32.06	31.87	7.58	4.41
Slf1	4.95859	5.69131	5.91079	23.8325	7.86368	19.8182	30.058	20.4929	15.3737	14.7593	3.05734	0.825	Slf1	9.85	7.99	8.02	6.42	5.1	7.05	15.34	30.44	30.94	31.3	7.78	4.91
Smarca5	62.3267	81.4941	82.0706	122.924	82.2688	68.6572	52.763	45.5402	39.7508	36.2819	12.6475	1.425	Smarca5	18	14.44	13.74	10.98	9.79	14.43	14.82	33.46	33.11	29.85	10.58	10.37
Smarcd2	11.1507	22.5659	20.9471	7.2954	4.32997	9.89628	24.0656	19.4151	22.4128	8.25541	2.36422	2.565	Smarcd2	13.38	10.16	12.18	7.89	8.68	13.95	17.48	57.9	48.04	39.45	10.87	0
Smc2	15.1274	19.9744	28.4161	22.4949	9.34964	16.7299	8.03991	10.7042	7.63095	12.4453	4.41338	0.555	Smc2	9.95	7.34	7.91	5.96	6.04	9.18	11.04	24.91	22.99	19.05	7.03	4.31
Smndc1	17.2422	17.0073	13.2453	11.958	13.3455	10.2082	13.3612	9.86171	18.3858	23.8004	10.2092	0.71	Smndc1	13.97	11.8	12.41	9.64	9.12	14.62	15	30.4	28.08	31.35	11.49	8.2
Snip1	12.4683	15.226	18.3634	11.6626	4.49184	7.28558	11.6619	15.8004	45.0365	15.34	5.74126	3.705	Snip1	9.47	7.7	8.53	6.75	5.55	10.07	12.64	31.74	30.54	37.76	13.38	7.68
Snrnp70	35.7155	56.2943	66.2804	72.0084	65.8263	39.7843	86.9476	41.6973	49.9341	29.5601	14.9132	3.185	Snrnp70	5.99	5.02	5.28	4.73	6.52	9.15	8.73	25.28	27.12	22.32	7.56	4.67
Snrpf	46.0235	40.3441	38.4058	34.485	13.5015	18.4292	45.0299	30.1897	23.3201	43.1401	18.147	4.865	Snrpf	10.88	8.85	8.47	7.13	7.87	11.75	10.63	23.06	40.74	48.92	24.49	46.05
Snx1	11.8813	9.58616	13.0552	19.9764	9.95313	19.4691	78.5114	134.836	137.09	105.973	54.5573	4.175	Snx1	14.17	9.53	10.48	7.65	9.41	16.03	20.63	54.74	39.1	26.8	6.08	5.85
Snx14	9.58071	9.54307	9.18263	20.566	18.1433	6.91905	10.203	25.4156	15.3098	3.64858	1.17512	0.865	Snx14	11.31	7.79	10.05	7.82	7.24	9.78	8.14	33.29	29.52	24.37	6.98	4.38
Spag1	5.82969	6.44167	2.58581	2.47114	0.847429	1.84909	13.5366	37.7341	65.996	27.9682	1.90341	2.52	Spag1	11.68	9.33	9.91	8.16	8.69	14.14	12.67	43.42	50.41	40.48	11.55	14.38
Spag5	13.8272	16.2578	15.3055	8.59984	9.60003	20.7921	64.3298	59.509	78.6732	35.0253	11.7985	4.72	Spag5	7.96	6.23	6.7	5.95	5.36	8.74	12.72	29.92	33.45	26.3	9.31	16.39
Spag6	0.431052	0.0170856	0.108144	0.462607	1.02182	0.497311	0.252333	0.169656	84.3179	235.445	113.97	9.735	Spag6	10.02	7.78	7.38	5.28	4.88	6.41	3.7	7.47	43.27	53.85	26.03	19.65
Spag8	1.31076	0.627488	0.324232	0.40028	0.357592	0.363659	14.9842	32.9633	39.6034	49.9094	23.04	2.64	Spag8	9.92	6.92	7.12	5.95	5.01	6.66	5.04	21.21	30.79	30.8	6.41	4.23
Spam1	0.184742	0	0	0.00450561	0	0.0713352	0.0685618	0.0506396	21.7061	146.857	49.6558	1.315	Spam1	2.84	2.43	2.56	3.04	2.63	1.98	2.4	2.14	12.71	20.38	6.28	2.95
Spdye4a	0.0820048	0.0219881	0.00636623	0.0273248	0	0.193246	5.13154	6.21352	17.5298	3.6609	0.237154	0.96	Spdye4a	2.37	2.3	2.4	3.38	2.48	3.42	2.59	12.45	35.49	32.01	7.74	4.05
Spdye4c	0.0457944	0	0	0.00930718	0	0.0276293	0.0250184	0.0401596	35.7075	48.6278	10.0541	0.535	Spdye4c	2.47	2.44	2.38	2.96	2.19	3.13	2.77	2.19	15.7	25.05	6.38	3.94
Speer1	0.0534595	0	0	0.00814878	0.0107801	0	4.26624	56.5023	17.0378	8.7318	1.64543	0.525	Speer1	2.58	2.33	2.5	3	2.4	2.03	4.18	33.2	40.36	45.06	19.48	12.47
Speer2	0.215864	0	0	0.0142911	0	0.0252074	5.34022	57.9118	58.1701	34.6078	9.7626	3.025	Speer2	2.31	2.38	2.22	3.08	1.81	1.79	4.31	26.62	34.71	39.14	12.72	6.06
Speer3	0.0326828	0	0	0	0	0	0.0570507	0.143148	16.3245	9.84084	1.49969	0.28	Speer3	2.57	2.27	2.25	3.23	1.89	1.78	2.71	10.73	35.25	41.96	17.99	7.72
Speer4a	0.805256	0.143424	0.0654224	0.0116314	0	0.0197172	0.0170079	0.0380264	24.9745	3.51513	0.815678	0.28	Speer4a	3.24	3.06	3.19	3.91	3.08	3.32	3.29	2.75	30.56	31.01	12.4	9.58
Speer4b	0.0320468	0	0.00392351	0.00480188	0	0.00511913	0.0085978	0.0250602	30.1887	12.4351	2.17474	0.205	Speer4b	2.78	2.66	2.48	3.7	2.31	2.82	3.1	2.5	37.86	42.15	13.32	5.74
Speer4c	0.0457944	0.0285196	0.0065183	0	0	0	0.0572096	0.120819	22.6341	6.54251	1.5207	0.395	Speer4c	3.68	3.75	3.42	5.19	3.3	3.36	4.5	3.41	49.17	56.75	24.66	0
Speer4d	0.135052	0.0381875	0.00669264	0	0	0	0.0293319	0.110081	26.0662	6.53508	1.09737	0.275	Speer4d	4.27	4.54	3.85	4.95	4.24	3.57	5.08	3.52	42.91	48.1	21.99	0
Speer4e	0.0942499	0.00758898	0	0	0	0.00758188	0.144103	0.216793	30.2271	10.7791	3.29663	0.425	Speer4e	3.73	3.94	3.7	4.85	4	3.15	4.29	5.42	35.85	41.37	20.39	0
Spout1	10.5825	13.3835	4.1574	2.20231	1.98218	4.51388	18.9241	52.3301	98.6894	58.9377	37.8288	0	Spout1	6.5	5.41	5.98	4.58	4.86	7.14	6.77	18.21	23.98	24.32	7.53	4.19
Sptbn1	20.9302	18.14	21.2916	13.9153	8.38424	3.79316	0.207408	0.0835777	19.8001	34.3538	13	1.75	Sptbn1	7.49	5.01	5.65	4.99	4.54	6.12	2.8	3.18	39.06	48.19	24.82	24.86
Srek1ip1	0.245183	0.278578	0.0408185	0.138227	0.0488933	1.00515	5.769	8.74451	14.4619	7.48952	2.16047	0.595	Srek1ip1	10.7	7.62	6.15	5.55	5.79	9.72	11.57	35.62	32.09	23.52	6.27	4.97
Srf	10.7143	12.1134	9.47192	2.04164	1.59391	2.90385	1.44076	2.46217	13.7715	9.75582	3.96092	1.48	Srf	18.21	14.65	13.45	10.25	7.14	11.42	4.31	22.14	39.77	40.42	14.73	25.88
Srrm2	42.8772	48.1422	46.5978	26.5131	108.346	64.2844	41.7749	29.6843	25.2027	10.6416	2.44878	4.41	Srrm2	13.16	9.95	10.65	8.53	8.16	14.58	15.52	40.48	43.69	40.55	12.6	5.78
Srsf7	37.3947	46.6854	40.3856	65.6934	29.0037	44.2821	64.0384	41.2719	17.0095	19.6806	5.2408	1.15	Srsf7	14.53	11.38	12.76	9.25	9.35	16.64	18.39	36.37	39.8	43.45	16.84	9.09
Ssh2	5.59077	6.2165	15.1873	9.15164	14.9676	10.1911	32.9658	65.5941	50.4411	24.6732	9.23615	6.455	Ssh2	14.23	10.96	12.11	8.72	8.9	13.67	15.19	30.63	24.85	21.56	11.17	16.33
St13	42.2671	38.5652	50.0791	48.5336	16.2953	39.1718	183.807	155.762	175.031	138.184	60.4366	21.025	St13	8.78	7.03	9.28	7.15	9.31	14.52	17.39	35.42	37.29	41.93	18.16	22.3
Stip1	47.6299	65.4765	42.6564	49.4311	39.6245	36.1704	54.2562	35.7007	58.8096	70.3869	19.936	3.63	Stip1	10.61	8.64	10.89	7.99	7	10.82	8.59	18.38	26.93	26.75	7.6	8.29
Stk4	26.5455	22.0863	20.1148	22.4364	12.6922	9.69411	6.62984	14.5827	12.5138	3.96519	1.06777	0.965	Stk4	15.25	11.93	13.35	9.13	10.03	16.73	18.77	52.7	47.06	41.33	11.63	7.87
Strn3	12.3152	10.1022	17.258	33.7689	19.2023	22.3878	13.4991	10.3478	13.7882	11.0997	2.18885	1.63	Strn3	16.66	12.46	13.86	9.32	10.26	14.73	13.93	34.1	24.47	24.84	8.44	18
Sub1	28.7998	25.1796	22.3296	42.4923	11.145	22.0567	45.4832	35.1767	10.4095	17.395	7.37805	0.56	Sub1	12.49	9.25	9.41	6.89	7.1	9.39	14.75	34.05	37.99	46.21	19.54	33.03
Supt20	37.8877	15.8205	27.8518	16.911	5.71622	27.1721	111.36	215.688	333.867	182.889	76.6021	18.165	Supt20	8.53	7.48	8.06	5.85	6.53	9.56	12.69	27.04	31.77	22.24	6.47	4.67
Supt5	63.4805	59.2901	90.1408	37.1571	28.1615	40.5058	47.8001	66.9774	70.173	45.2802	20.361	7.97	Supt5	10.51	8.34	10.04	7.17	6.89	11.18	10.68	28.78	19.09	14.2	5.41	3.3
Syt11	4.68306	2.99186	1.51609	1.29346	1.46984	5.75972	16.1733	23.3898	12.9059	8.5505	4.19987	1.365	Syt11	12.36	9.21	10.43	7.39	9.19	12.47	12.42	33.9	37.7	31.43	8.03	0
Tacc3	28.3742	35.426	40.9599	29.7454	28.7552	19.0921	27.5983	31.6465	37.6097	19.9917	7.60759	2.055	Tacc3	13.9	11.17	11.28	9.15	8.05	14.27	16.35	45.07	37.28	29.47	9.62	5.26
Taf12	4.96266	6.99896	21.7984	26.3923	17.7502	10.5872	10.631	17.6875	48.907	29.4541	12.038	1.47	Taf12	11.16	8.75	9.45	7.84	8.43	12.43	9.66	33.69	36.88	29.73	8.34	5.41
Tbc1d31	4.85176	5.20757	3.69874	4.16368	2.78333	11.6955	18.276	11.0298	23.3226	22.2961	10.7317	1.61	Tbc1d31	9.87	7.47	6.7	5.71	5.52	8.08	7.57	23.12	33.02	36.25	22.39	10.3
Tbce	10.8103	7.23994	6.35831	12.4303	5.52753	8.03429	4.35886	3.72003	11.5993	27.4243	12.1342	0.415	Tbce	7.48	5.37	5.87	5.56	5.68	7.9	7.69	15.21	20.15	29.43	11.88	4.63
Tbp	15.5522	19.0938	20.7084	20.5593	13.6889	18.2343	44.0224	65.6214	90.1346	59.6601	9.47962	2.825	Tbp	17.38	13.51	14.39	10.2	9.98	15.59	19.18	48.71	44.3	37.42	9.28	5.91
Tbpl1	11.4762	10.4282	8.30229	7.40062	2.65715	10.1767	32.8883	79.9398	144.737	88.3704	35.8938	4.04	Tbpl1	12.31	10.83	9.94	8.63	6.26	9.26	17.64	31.26	30.35	29.57	9.1	6.61
Tctn3	4.82073	5.86068	3.23926	3.51778	1.24816	0.803662	10.7347	11.0284	14.9947	8.11611	4.30633	0.69	Tctn3	7.87	5.84	5.46	4.9	4.71	6.38	9.34	26.28	29.15	25.64	5.6	4.2
Tdrd6	1.06766	0.112333	0.0712911	0.123931	0.0786223	0.149649	27.8251	225.378	264.811	152.289	69.2989	13.67	Tdrd6	9.01	6.32	6.56	4.37	3.75	3.99	9.84	45.92	40.66	47.97	16.59	10.49
Tdrd9	35.2887	34.2104	24.5108	15.0545	5.02445	10.143	105.008	53.1672	28.3417	18.3904	8.41636	3.105	Tdrd9	6.94	4.72	5.23	4.33	4.98	9.21	9.14	20.24	36.71	52.2	27.87	19.16
Tedc1	4.78422	7.56748	7.17522	5.69156	11.5824	5.00864	8.16555	16.2321	8.10251	1.27872	0.456142	0	Tedc1	10.66	8.34	11.74	7.79	6.59	12.83	7.72	29.71	29.96	24.19	5.26	4.39
Thap1	3.0448	4.42857	5.14753	4.01832	3.03	4.27273	18.1848	18.6837	6.42037	5.34374	1.97016	0.43	Thap1	13.2	10.48	10.7	8.83	7.86	11.65	14.63	28.22	28.58	25.4	11.47	5.71
Thnsl1	3.33279	3.77407	1.06127	1.84793	0.704663	7.35465	6.38421	10.0203	25.3886	28.7262	12.4183	1.21	Thnsl1	9.4	6.55	6.84	5.74	5.3	8.32	5.52	24.04	38.37	36.04	11.62	7.55
Thrap3	41.6203	39.617	43.9408	37.8453	25.4583	23.8506	54.3658	50.1988	11.5949	13.5184	5.94602	1.645	Thrap3	13.71	9.26	10.21	7.96	9.75	16.64	11.85	38.73	50.34	51.33	16.11	10.56
Tipin	17.0981	25.2349	41.6337	80.0256	31.814	32.6771	6.76825	0.588099	14.0662	54.7578	31.6608	1.345	Tipin	9.31	6.79	7.81	6.6	7.05	10.16	4.53	5.92	19.27	25.33	5.74	3.32
Tktl2	5.76185	6.63917	1.99511	3.48781	0.626977	7.47008	84.0175	38.5453	36.512	14.4999	5.98031	2.655	Tktl2	6.95	6.27	4.95	3.85	3.16	4.82	12.09	32.22	30.89	23.82	6.08	6.26
Tm9sf3	16.4986	17.7712	22.5267	20.0987	8.48233	12.3233	13.1936	13.7648	23.743	10.3612	3.16733	1.785	Tm9sf3	13.09	12.18	12.36	9.68	8.46	13.31	13.74	39.45	27.98	20.5	6.32	4.26
Tmbim7	0.626759	0	0	0.0417945	0.00868522	0.132945	40.0983	154.992	155.144	90.5632	39.6905	5.995	Tmbim7	2.64	2.44	2.27	2.78	1.9	1.68	7.35	29.14	24.16	15.02	4.33	3.62
Tmed7	6.20116	6.24198	13.2046	15.9208	4.60784	12.0549	18.4487	14.5698	18.4481	10.1404	3.71039	2.08	Tmed7	13.87	10.49	10.91	8.08	7.86	11.82	16.08	35.73	29.04	31.34	21.61	40.98
Tmem177	2.11283	2.16681	2.14131	1.82276	0.77004	1.93507	1.3363	4.67538	17.0247	15.5787	3.265	1.26	Tmem177	7.13	4.72	5.31	5.16	4.25	5.99	3.74	25.2	27.07	27.12	11.87	8.98
Tmem230	7.39344	6.36528	5.30983	13.8393	4.46055	15.1594	34.1904	44.3445	18.8035	6.36502	2.48387	0.9	Tmem230	9.21	7.35	7.76	5.9	7.86	10.16	10.8	21.62	23.38	22.53	15.83	19.45
Tmem243	4.205	4.37016	19.092	15.4944	2.59344	2.99293	1.12757	0.058831	29.0982	52.221	20.8082	0.305	Tmem243	12.6	11.38	10.3	7.18	5.41	7.16	4.21	7.3	23.17	33.65	7.25	3.02
Tmem41b	10.3695	6.58711	7.13764	19.8073	10.4622	13.6087	10.3673	14.8701	30.5667	9.21962	4.04576	1.175	Tmem41b	9.88	7.34	9.51	6.93	7.54	9.66	9.02	22.78	24.37	20.39	6.01	4.12
Tmem63c	10.3295	1.23538	0.149719	0.0519688	0.128686	0.0591677	0.0178586	0.0590833	4.15073	16.9815	9.58049	1.01	Tmem63c	6.54	5.48	2.83	3.36	2.59	3.1	2.42	1.96	13.21	34.45	11.54	3.61
Tmem67	1.5013	1.21231	0.786265	3.35716	1.46345	5.21817	24.1607	20.524	14.7069	5.41585	1.1902	0.91	Tmem67	13.89	12.08	9.54	6.88	6.15	7.99	17.68	42.56	43.03	42.27	16.72	10.81
Tmem95	0.117289	0.0159785	0.0682284	0.090268	0	0.0898236	0.048058	0	2.84496	36.7639	11.3779	2.565	Tmem95	7.34	5.16	6.29	5.12	5.36	7.01	2.43	1.91	7.29	19.09	4.8	3.19
Tmem97	26.1323	35.5317	21.4272	7.3677	3.01237	14.5217	87.4268	331.131	521.205	205.947	73.3596	42.865	Tmem97	8.91	5.97	7.56	6.2	5.46	9.28	11.28	28.01	29.56	23.13	6.96	4.2
Tomm22	37.0334	39.9908	49.2955	39.5324	12.785	25.2962	62.3861	150.423	276.74	230.243	103.19	16.505	Tomm22	9.9	7.8	8.98	7.65	6.43	10.62	12.32	36.41	26.44	22.15	7.14	6.3
Toporsl	0.435724	0.134864	0.00431398	0.0330785	0	0.0824655	0.721686	37.0376	152.496	97.4222	43.6154	2.45	Toporsl	3.4	2.77	2.66	2.84	2.54	2.47	2.96	21.12	14.57	8.19	3.01	2.81
Tox4	9.32687	7.67372	9.96675	15.763	15.2046	15.1996	19.7016	33.223	19.0391	7.69318	2.29969	1.91	Tox4	11.72	9.49	9.6	5.95	6.91	10.88	10.63	28.48	25.09	31.35	11.19	6.84
Tpte	0.146923	0.0036888	0.008127	0.00313406	0.00402897	0.0941491	0.0766784	0.0194366	11.6591	11.7353	1.61306	0.405	Tpte	2.66	2.67	2.56	3.36	2.22	2.36	2.75	2.21	21.52	28.21	6.22	2.92
Tra2b	42.1414	47.2646	40.2078	57.534	18.7345	31.4646	87.9486	97.6971	43.8654	21.9872	11.3805	1.915	Tra2b	13.86	11.23	10.8	9.39	9.65	15.95	19.66	33.15	34.16	32.91	13.58	7.6
Trim27	7.10199	11.2378	8.13146	6.17463	5.46346	3.12468	14.5455	34.0906	51.2871	79.0765	43.3153	6.975	Trim27	17.39	12.94	11.73	7.82	6.62	10.59	15.32	34.86	34.26	39.97	13.06	10.95
Trim33	8.61014	9.01285	13.4255	10.7709	8.60428	7.42354	7.14488	14.3705	21.8599	5.70476	1.75176	1.525	Trim33	17.04	14.75	14.86	12.32	10.99	16.23	15.58	34.86	33.62	28.59	8.49	6.59
Trir	30.3463	54.7037	39.2881	15.1445	8.71525	12.2225	22.1164	18.7866	33.9687	29.1604	16.0016	0	Trir	16.9	12.37	13.43	9.82	12.8	24.25	15.3	49.59	39.77	38.05	11.95	7.05
Trmt1l	4.23049	4.31027	1.87611	3.53325	2.86493	6.6216	16.1315	14.2864	6.08275	4.1479	0.691439	0.355	Trmt1l	13.67	11.01	9.97	8.8	7.16	10.65	14.38	25.38	36.47	39.79	9.87	6.46
Tssk5	0.0822726	0	0.0136828	0.0115469	0.00678325	0.103115	0.112213	0.212705	2.54962	59.2672	8.90915	0.25	Tssk5	5.98	3.11	3.53	4.74	2.65	4.8	5.26	13.93	10.16	29.07	8.45	3.91
Ttc30a2	1.00825	0.818625	0.125048	0.447763	0.155744	0.936943	50.8652	141.321	129.944	79.13	36.7327	6.09	Ttc30a2	8.47	6.1	5.86	5.22	6.32	9.94	13.65	42.57	43.98	44.42	16.47	15.07
Ttc30b	0.705022	0.427857	0.521622	0.260826	0.012662	0.741851	6.87737	9.71283	13.9448	4.6653	1.39019	0.51	Ttc30b	10.09	6.56	7.1	5.41	6.11	8.44	10.21	28.73	29.98	28.71	8.99	6.59
Ttc41	1.40467	1.12015	0.611142	1.30121	2.63012	6.60463	7.49464	12.3193	55.976	48.8041	13.5007	2.725	Ttc41	12.69	8.99	10.02	8.26	9.24	13.41	14.74	39.83	53.61	52.63	12.45	7.72
Tti1	11.6418	18.0744	9.27819	21.0918	20.6978	19.0472	15.7588	13.8603	8.72957	4.0954	0.996593	0.515	Tti1	12.28	9.67	11.46	8.77	8.73	13.48	12.37	31.75	28.12	27.47	7.84	4.96
Tuba3b	94.4881	195.084	246.873	65.6241	24.9916	8.51716	710.993	1052.19	673.932	429.86	175.692	61.015	Tuba3b	4.48	3.93	4.71	4.07	4.44	4.91	11.32	29.6	39.59	32.65	7.67	4.95
Ube2c	12.6865	18.241	29.2688	2.40878	2.121	3.22651	3.33341	2.21089	18.4542	21.3337	8.2304	5.16	Ube2c	9.9	7.13	7.54	6.59	5.5	8.68	3.13	17.02	17.1	25.89	9.66	4.99
Ube3a	12.3099	12.6469	19.3031	17.022	8.48975	12.2647	12.4078	22.8081	26.7523	17.5232	8.42991	0.895	Ube3a	14.32	11.86	9.92	8.22	7.26	14.09	20.06	39.89	23.42	20.47	6.47	4.41
Ufc1	28.5769	28.0173	7.50228	4.57025	2.58247	8.72677	12.3444	17.6724	17.444	25.5158	10.4932	5.88	Ufc1	7.57	6.41	5.93	5.39	5.77	8.54	7.65	20.13	26.51	33.04	9.67	4.95
Urb2	17.1497	16.5864	2.93177	9.95203	16.9019	36.4943	64.8945	41.5347	16.1543	8.54174	3.00646	1.685	Urb2	10.29	8.88	10.55	8.47	8.75	13.21	18.67	34.34	37.58	36.86	16.35	11.48
Usp21	7.66706	9.6083	4.74885	2.05963	1.55091	2.32748	14.711	15.6845	7.66458	5.11296	1.90328	1.275	Usp21	9.22	6.26	6.74	5.3	5.87	7.93	8.63	25.16	23.63	23.89	5.94	4.01
Vapa	30.731	29.9447	53.5316	44.0521	23.4364	34.1137	60.0801	58.7345	30.2901	34.2772	15.3381	3.67	Vapa	18.26	14.63	16.33	13.09	11.4	18.51	16.67	37.08	28.72	34.73	12.12	6.96
Vcp	126.524	117.651	71.2818	90.669	94.4822	65.1217	135.799	122.899	77.197	30.2751	5.13661	4.655	Vcp	11.93	8.34	9.24	8.59	7.75	12.68	13.48	23.34	29.15	26.72	8.62	5.05
Vcpip1	8.35942	7.22636	3.34602	6.9242	10.0941	8.09344	14.3103	11.1206	8.56014	4.9722	1.71614	0.5	Vcpip1	11.67	8.49	8.46	6.96	6.12	7.98	13.27	37.93	56.25	49.1	11.53	8.85
Vps13b	20.4435	14.2169	20.2589	20.1419	20.3603	24.06	15.0811	17.6086	14.0805	14.1036	5.92893	3.01	Vps13b	11.58	10.25	8.94	7.75	7.49	11.53	12.59	27.54	22.32	31.61	10.38	0
Vps37a	5.57645	6.20739	6.22001	8.39332	6.31626	11.3873	12.6652	12.1152	11.8542	8.95494	3.81356	0.625	Vps37a	15.43	12.55	13.7	9.82	8.93	15.01	19.11	39.56	29.2	32	13.34	12.89
Wac	10.6822	11.7441	19.3119	9.7144	5.58647	11.031	13.0524	21.1389	35.1954	17.8882	3.74769	1.985	Wac	15.75	15.43	13.64	10.09	9.55	16.82	19.85	40.02	39.07	38.37	11.47	7.93
Wapl	40.4204	41.2561	36.8986	41.9241	24.3323	27.6393	32.7659	50.6014	66.7401	37.1727	18.83	4.67	Wapl	15.95	13.97	13.64	9.67	8.63	13.34	16.73	38.59	47.18	44.2	16.1	12.1
Wdr20	7.51441	9.08105	9.84528	5.91094	5.25275	5.69888	5.55794	5.69748	13.6798	16.2611	3.80782	1.405	Wdr20	14.9	11.73	12.69	9.41	9.96	13.24	15.4	38.01	24.75	24.56	8.89	7.62
Wdr33	27.7263	25.8451	30.5494	34.0045	25.63	38.6768	31.0843	25.0779	45.8411	17.7281	2.70344	2.91	Wdr33	12.71	10.25	9.95	6.61	6.96	11.18	13.25	30.46	26.36	23.01	7.48	3.74
Wdr34	9.48089	6.18982	5.60609	7.58756	9.31583	8.8886	31.5255	46.3381	28.7026	6.86048	1.90309	2.03	Wdr34	7.09	5.78	7.44	6.05	8.08	10.92	10.23	24.82	26.73	23.44	6.3	4.76
Wdr35	3.79594	4.01852	7.02025	10.252	7.28078	14.9023	80.3519	71.2147	78.0867	42.1158	15.3537	3.3	Wdr35	7.93	5.66	6.13	5.08	4.78	7.04	10.21	22.19	26.47	25.46	5.66	3.94
Wdr63	0.296074	0.0721008	0	0.0257695	0.00407489	0.0680157	20.8498	58.1578	76.7984	37.3582	9.88207	3.3	Wdr63	6.72	5.44	4.63	3.83	3.48	4.45	5.47	18.62	29.13	25.04	6.21	3.91
Wdr78	2.78516	2.20848	1.46552	1.17839	0.532005	1.99912	6.24159	38.7089	80.485	33.4423	11.7532	5.43	Wdr78	15.45	14.52	12.3	9.89	9.2	16.3	14.29	36.8	39.12	45.43	11.34	6.86
Wdr93	2.29758	0.595439	0.218559	1.06736	0.717324	4.93733	34.0169	50.4159	44.8676	25.2669	11.0634	3.775	Wdr93	7.58	6.42	6.9	5.46	6.41	9.23	12.62	27.44	27.02	27.24	6.36	4.2
Xpnpep1	8.60324	9.07045	4.20836	4.11211	4.12421	3.36453	6.2853	1.68055	21.1777	83.3536	44.3498	6.375	Xpnpep1	10.7	9.23	7.37	5.77	4.7	6.46	5.38	5.43	36.81	46.04	18.28	12.45
Xpo1	57.4141	54.1139	58.5908	61.8685	30.7281	20.2659	43.243	30.5057	11.4228	4.89083	2.41662	0.52	Xpo1	16.89	12.4	13.42	9.22	10.26	16.57	13.72	36.7	30.51	29.27	10.86	2.38
Zbtb32	13.0449	15.7876	13.8712	9.234	5.42273	4.12903	53.7894	54.0193	22.9833	5.76427	1.04153	2.625	Zbtb32	12.55	10.75	12.06	8.76	7.39	13.32	10.6	67.51	62.28	63.38	17.45	10.26
Zc3h3	4.38758	4.32886	4.74788	0.99342	3.07133	5.90533	5.83603	6.88868	11.2675	8.74282	1.77433	3.07	Zc3h3	10.19	7.6	8.25	6.08	6.98	10.37	10.2	21.96	22.35	23.73	6.51	4.89
Zdhhc11	0.247628	0.0542899	0.00596216	0.057577	0.0157876	0.10388	0.0587089	0.0248898	31.8794	91.5036	30.2845	1.145	Zdhhc11	2.07	2.34	2.75	3.41	2.11	2.05	2.69	2.25	31.88	46.26	20.95	8.46
Zfp458	0.802748	0.57765	0.192942	0.0529758	0.0189785	0.0949023	0.150969	0.0832289	7.14129	23.451	6.86925	0.365	Zfp458	6.74	5.35	4.63	4.17	3.56	3.98	3.52	2.6	6.55	13.7	4.8	2.77
Zfp507	5.28265	4.8252	4.40789	5.56036	5.84474	8.64113	6.39406	6.37024	5.76938	8.87834	3.81415	0.795	Zfp507	10.52	7.75	8.57	7.02	7.3	10.97	9.14	20.43	20.04	22.35	6.07	3.45
Zfp626	2.08668	1.55183	1.10576	1.89501	0.627754	3.02132	6.47546	10.4513	4.30397	10.7571	6.43143	0.295	Zfp626	7.3	6.01	5.58	5.28	4.4	5.91	10.35	27.95	21.15	30.65	23.81	21.55
Zfp629	1.59676	0.605445	1.95848	2.32272	1.14361	1.48529	5.32499	3.51108	9.21622	16.9105	5.15377	1.315	Zfp629	10.82	8.83	9.02	7.65	5.2	6.68	8.73	20.87	23.87	30.6	9.91	7.67
Zfp646	13.8044	12.3398	7.47518	5.84854	5.42337	14.7459	27.2599	69.1331	140.313	57.6989	7.58437	7.52	Zfp646	18.58	13.7	16.09	12.16	10.12	16.02	19.26	41.74	28.01	27.67	10.03	4.6
Zfp691	1.3257	1.17845	3.43312	1.09384	0.440012	0.901524	3.80132	7.78325	16.2559	13.2592	3.37645	1.175	Zfp691	8.63	6.79	6.84	5.09	4.41	5.53	4.84	13.22	19.67	20.17	5.66	3.87
Zfp72	1.26082	0.854793	0.842133	0.104547	0	0.113135	0.44855	0.373016	21.2013	27.4747	16.3883	0.265	Zfp72	5.11	4.68	3.6	3.94	3.27	2.9	2.63	2	27.11	35.55	14.12	6.29
Zfp87	8.67159	6.65345	1.98994	1.27499	0.127203	0.875562	0.41739	0.0158323	13.6219	16.9749	8.918	0.5	Zfp87	7.52	6.09	5.23	3.93	3.23	4.49	3	2.63	35.18	45.17	21.66	13.84
Zfp944	8.53892	6.9234	3.451	7.61209	2.33699	3.03527	4.27461	7.4949	17.3074	15.934	3.82745	0.285	Zfp944	8.72	6.31	6.01	4.79	4.34	6.17	7.02	29.09	20.93	19.96	5.5	3.66
Zmym2	18.3267	12.4167	14.3706	25.0342	21.0198	12.1068	26.7855	32.9284	14.876	8.21304	2.64793	0.83	Zmym2	19.46	15.82	18.04	13.5	13.47	19.48	16.28	57.15	52.42	48.26	13.22	6.77
Znhit3	7.87033	9.51941	9.2501	6.4601	1.61394	4.57244	17.4653	48.661	47.0411	23.4004	4.9927	2.575	Znhit3	8.56	6.74	7.13	5.87	6.03	9.37	10.24	25.94	21.29	15.81	4.27	3.21
Zw10	12.2108	17.0173	18.3787	17.4191	15.3597	5.50167	11.3079	9.18059	9.3462	10.6249	5.98454	0.655	Zw10	8.8	7.01	6.91	6.44	5.94	8.72	8.6	29.59	22.86	26.45	8.58	4.21

## Sheet: Lately expressed genes
Gene expression of lately expressed genes													H3K4me3 density of lately expressed genes
Gene_symbol	Undiff	A1	TypeB	mPL	L	Z	mP	D	RS2	RS4	RS8	RS10	H3K4me3	Undiff	A1	TypeB	mPL	L	Z	mP	D	RS2	RS4	RS8	RS10
Oxct2b	0.769597	0.498417	0.543224	0.0398906	0.0247395	0.0218496	0.0242034	0.0429477	0.138944	0.00918818	37.6695	876.66	Oxct2b	8.6	6.6	6.47	5.29	3.1	3.58	2.64	3.63	2.42	2.69	23.09	41.47
Oxct2a	0.254191	0.156015	0.448652	0.0406665	0.0240268	0.0740693	0.0141378	0.0237704	0.125182	0.0400011	35.3892	807.925	Oxct2a	7.41	6.51	5.96	4.07	2.43	2.87	2.44	3.22	2.35	3.14	22.56	39
Tnp2	3.18479	0.0170959	0.0188325	1.02534	0	1.11152	0.865665	0.822495	4.30953	15.2406	930.61	93890.7	Tnp2	13.56	10.54	12.77	8.85	6.67	10.98	4.63	45.72	41.23	62.77	31.24	26.47
Prm1	17.2049	0	0	2.99308	0	2.04319	1.74239	1.80042	10.49	6.68449	2072.26	58714	Prm1	2.67	2.21	2.35	3.12	2.04	3.05	2.16	2.26	12.17	22.94	32.6	44.25
Odf3b	0.0929318	0.0615221	0.0348358	0.0595572	0.49612	0.261347	0.0407544	0	0.0488731	0.0231417	5.91994	163.95	Odf3b	11.56	7.83	7.8	4.94	4.48	5.42	7.67	16.49	10.12	8.63	11.42	32.02
Tssk6	0.224015	0.107878	0.0736554	0.0879362	0.243665	0.501896	0.210069	0.225338	0.136078	0.584042	46.6908	1546.6	Tssk6	12.87	9.99	11.51	9.12	8.38	12.31	8.19	18.38	11.88	15.37	31.02	48.58
5031439G07Rik	4.11544	8.28509	7.71725	1.86665	3.15566	3.00115	0.030419	0.0414745	0.0312017	0.0175125	3.25725	95.69	5031439G07Rik	11.56	9.77	9.93	7.39	7.38	10.95	2.76	8.14	4.03	4.68	10.55	37.48
Car2	0.10873	0.0342058	0.0216929	0.0142295	0	0.0218039	0.0237523	0.0127537	0.0764725	0.0670193	10.0008	274.95	Car2	8.14	6.65	6.26	4.1	2.89	2.2	2.64	4.14	3.07	3.1	13.25	32.6
Fam214b	0.629539	1.46315	1.37551	0.468635	0.905958	0.826722	0.27632	0.100021	0.0299586	0.0156284	1.72079	78.03	Fam214b	10.2	6.76	7.61	5.26	4.58	5.89	2.86	2.42	2.1	2.56	7.31	26.76
Agpat2	0.75667	0.8596	1.00438	0.705393	0.100071	0.111582	0.118763	0.0453632	0.163374	0.0810965	35.9018	317.085	Agpat2	9.7	6.54	7.03	5.72	3.34	3.89	2.82	3.07	2.17	2.85	14.42	25.04
Prm2	15.6325	0	0	2.06355	0	2.78507	1.82537	1.74129	12.3946	16.0558	2159.92	38671	Prm2	2.56	2.75	3.58	4.52	2.43	3.55	2.37	12.06	27.42	46.01	27.72	24.64
1700020A23Rik	0.0930717	0	0.0590992	0	0	0.0178932	0	0.0144947	0.0488878	0.168384	33.5455	261.92	1700020A23Rik	2.26	2.14	2.32	3.06	2.23	2.37	2.38	1.92	2.01	2.12	19.39	33.8
Klc3	6.64435	3.8326	7.09227	3.98023	9.26669	0.472976	0.0420155	0.0831783	0.0624868	0.0176488	6.7938	90.915	Klc3	8.98	6.93	8.26	5.5	4.37	5.04	2.42	1.92	2.3	2.56	12.88	44.86
1700042G07Rik	1.13201	0.0216444	0.0726339	0.154171	0.116473	0.17331	0.108573	0.0850844	0.150202	0.943623	217.463	836.94	1700042G07Rik	3.2	2.91	2.89	3.49	2.37	2.77	2.34	2.18	2.21	2.16	23.9	41.39
Tmem239	0.117139	0.00825527	0	0.039032	0.0470924	0.0494853	0	0.0359638	0.106916	0.346216	38.7714	368.82	Tmem239	2.34	2.39	2.55	3.11	2.55	2.7	2.39	1.97	1.98	2.13	19.29	34.24
1700012A03Rik	0.424022	0	0	0.0554919	0	0.0613984	0.0278462	0.00934763	0.19022	0.358166	83.4969	377.9	1700012A03Rik	2.11	2.39	2.27	2.86	2.46	2.01	2.44	2.36	2	3.31	17.7	28.5
Fscn3	0.201866	0.0152459	0	0.0292995	0.00573734	0.090434	0.0664474	0.0319294	0.12117	0.525671	48.774	474.645	Fscn3	9.02	7.17	6.91	5.63	6.71	8.27	8.62	8.88	6.47	8.53	41.75	78.34
Socs1	2.37082	4.95866	7.36612	0.805303	0.673533	0.368533	0.0486741	1.28266	0.0131988	0.0855104	1.42055	71.965	Socs1	14.8	12.44	13.05	10.12	6.57	10.94	4.7	46.85	31.94	44.8	29.26	34.73
1700016C15Rik	0.103939	0	0	0.046681	0	0.100336	0.0340705	0.106786	0.178047	0.160787	87.4705	139.87	1700016C15Rik	2.52	2.03	2.45	2.91	2.4	2.73	2.77	1.86	2.14	1.9	16.77	35.77
Abhd16b	0.0307016	0.0196375	0	0.00450069	0	0.0264618	0.0143272	0.00428717	0.0377074	0.244901	21.9259	157.67	Abhd16b	7.82	6.11	7.9	5.52	5.61	7.05	3.67	4.28	7.83	7.51	26.11	42.81
1700015G11Rik	0.965871	0.184406	0	0.180227	0	0.217901	0.0656566	0.108078	0.584954	0.497911	198.903	479.165	1700015G11Rik	2.63	2.19	2.39	2.87	2.55	2.37	2.5	2.04	2.05	2.11	26.48	40.86
Ubqlnl	0.254081	0	0	0.0491214	0	0.0735819	0.0369648	0.01698	0.144751	0.524953	61.231	265.695	Ubqlnl	2.46	2.17	2.06	2.69	2.81	5.73	2.48	2.17	2.59	2.76	13.08	20.17
Gm5767	0.178283	0.0503281	0.0543368	0.0972166	0.0435662	0.019314	0.0650453	0.0744657	0.0950761	0.443398	72.0041	180.47	Gm5767	2.09	2.19	2.12	2.86	1.97	2.16	2.33	2.11	1.69	1.86	12.22	21.86
Trp53tg5	0.120536	0	0	0.0289746	0.011031	0.0908116	0.0911935	0.035825	0.125945	0.354064	74.0513	129.375	Trp53tg5	2.33	2.41	2.25	3.1	2.53	3.5	2.35	1.87	1.95	5.12	40.51	66.37
Gm136	0.0716965	0	0.00794924	0.0574886	0.00788169	0.0942809	0.0391355	0.0408811	0.295454	0.221934	54.9386	151.325	Gm136	3.58	2.93	2.56	2.87	2.54	3.93	2.7	2.4	1.75	2.06	14.27	29.16
Trim42	0.0505727	0	0.00420538	0.00385437	0.00509899	0.0343263	0.0172264	0.00657363	0.0715119	0.0653199	24.1929	29.135	Trim42	3.18	3.17	2.58	3.54	2.27	2.04	2.52	1.88	2	1.81	11.22	22.42
Rnpepl1	0.324321	0.876618	1.04652	1.05204	0.722935	1.03682	0.0614532	0.137188	0.194405	0.0790724	18.6629	86.605	Rnpepl1	15.71	12	14.23	11.14	6.64	7.83	6.85	12.76	6.64	10.46	29.67	53.63
Glul	41.7962	58.991	30.9945	12.574	3.80226	2.95766	0.345133	0.126954	0.235748	0.927752	27.2736	408.74	Glul	11.39	9.22	10	6.95	6.03	7.96	2.7	2.26	1.95	4.4	25.57	39.97
Glt6d1	0.135578	0	0	0.00870149	0	0.0172208	0.0234306	0	0.0687277	0.0957917	38.6109	41.0829	Glt6d1	2.33	2.16	2.32	3.15	1.99	2.24	2.33	1.99	1.95	1.83	12.5	25.13
Tuba8	0.294406	0.0435554	0.0845482	0.0952051	0.0155403	0.294655	0.156284	0.113413	0.500496	1.19998	236.126	388.895	Tuba8	6.4	5.05	4.31	4.32	2.84	2.86	2.48	1.81	1.82	2.57	26.09	39.29
Fam71b	0.056877	0	0	0.023948	0	0.090079	0.054331	0.0469461	0.195091	0.23497	69.1514	73.4119	Fam71b	2.17	2.05	2.43	3.06	2.42	1.86	2.28	1.99	2.04	7.3	25.27	35.72
Spata31d1b	0.135575	0.0455325	0	0.028234	0	0.162381	0.198455	0.381984	0.317151	0.379069	110.265	111.688	Spata31d1b	4.23	3.62	2.17	3.34	2.35	2.93	3.6	11.33	4.93	3.91	23.77	44.35
Skp2	8.59655	19.2369	3.56044	1.05253	0.660137	1.10258	0.376163	0.832488	0.149525	0.35836	30.7594	122.215	Skp2	2.03	2.45	2.52	2.86	2.46	2.19	2.3	2.12	1.89	1.87	18.1	37.31
Dusp5	3.17795	7.52676	6.59719	3.32901	3.74026	1.27414	0.0147549	0	0.0501049	0.0554593	1.74431	28.69	Dusp5	13.58	10.67	10.98	8.13	6.43	8.3	2.97	9.12	5.97	11.08	14.28	40.33
Lzts2	16.7853	8.19104	3.79666	2.42058	1.86697	0.610505	0.0520792	0.0288434	0.0239548	0.141804	16.1626	24.915	Lzts2	14.75	10.17	11.57	8.07	6.08	7.23	2.3	3.08	3.23	5.42	24.98	0
1190005I06Rik	1.32451	1.10569	0.824796	0.164038	0.0793136	0.108326	0	0.402564	0.125467	0.0984945	33.9499	35.0973	1190005I06Rik	8.78	6.28	6.91	5.32	2.52	2.83	2.58	2.55	2.05	2.01	10.6	27.31
Actrt3	0.028803	0	0.00409977	0.0126671	0.00542804	0.0500349	0.0314791	0.0377387	0.0885722	0.204119	45.0604	45.5801	Actrt3	17.64	13.81	13.16	8.61	8.32	11.48	11.27	26.24	19.95	17.85	33.44	70.64
Spem1	0.775417	0.0676169	0.135514	0.192809	0.0819086	0.209564	0.0906985	0.0711392	0.417826	4.62461	226.989	972.355	Spem1	3.67	3.09	2.54	3.33	2.44	2.9	2.61	2.09	4.67	15.3	28.05	52.52
Phospho1	1.27078	1.73614	5.77803	0.0907413	0.15716	0.261131	0.02226	0.0079683	0.0906332	1.84024	14.9322	365.175	Phospho1	11.22	8.42	10.01	6.91	5.42	6.63	2.66	2.45	5.8	15.63	22.95	34.01
Plpp6	0.096324	0.133601	0.188579	0.244005	0.0372229	0.213417	0.00885454	0.00561792	0.0368421	0.423554	11.3526	76.385	Plpp6	9.09	7.7	7.11	6.15	4.55	5.75	3.09	4.18	33.56	42.48	25.12	38.19
Noxred1	1.66953	1.27201	0.207074	1.14931	1.76472	2.21072	1.5951	1.63124	1.18823	0.549755	37.2927	250.39	Noxred1	2.3	2.31	2.49	3.26	2.49	2.73	2.51	1.81	1.99	1.86	10.08	31.77
Ptp4a3	2.6869	7.018	6.72561	3.43749	2.09264	0.286749	0.826441	0.0739775	0.0892993	0.0976154	4.06975	26.675	Ptp4a3	7.51	5	7.7	5.87	4.49	4.7	3.16	14.09	9.31	7.99	26.7	43.42
Fbxo39	0.0682499	0.0104543	0	0.0110968	0	0.0439226	0.0199204	0.0239409	0.111469	1.22719	70.2463	135.59	Fbxo39	4.13	3.81	3.31	3.44	2.27	2.88	2.44	2.1	1.75	2.83	22.25	28.92
Fam71a	0.111514	0.0151918	0	0.00782544	0	0.105125	0.00762841	0.0353677	0.21805	0.569165	98.4991	108.043	Fam71a	2.4	2.22	2.17	3.16	2.14	2.6	2.67	1.86	1.94	3.01	22.09	33.19
Jund	12.9728	32.642	13.4892	4.69113	4.1777	2.82082	0.141808	0.102895	0.422095	1.15911	7.86117	222.98	Jund	17.28	14.95	14.06	8.66	6.96	7.91	3.26	7.47	29.33	51.76	32.18	47.98
Cst13	0.183177	0	0	0.0417711	0	0.147356	0.0222194	0.0535462	0.323643	0.904747	146.448	160.748	Cst13	2.34	2.49	2.28	3.09	2.36	2.29	2.52	2.1	1.93	2.22	20.02	26.7
Plbd1	0.199115	0.0739992	0.0747305	0.0394716	0.0190864	0.124124	0.0387154	0.0202591	0.147605	0.378664	51.4389	55.0332	Plbd1	4.14	4.25	4.26	4.03	3.11	3.29	2.64	2	1.99	2.64	19.76	37.85
Cpxm1	14.174	11.8037	16.3725	5.64277	2.19926	0.332281	0.0983849	0.0397248	0.0442738	0.136041	16.8129	17.4117	Cpxm1	7.5	6.8	5.5	4.94	4.88	5.95	2.5	1.89	2.08	2.35	19.7	30.49
4930544D05Rik	0.464571	0.145738	0	0.114	0.148555	0.154985	0.0910727	0.173562	1.43264	3.35958	95.563	574.275	4930544D05Rik	5.98	4.52	4.12	4.07	4.14	6.53	2.28	15.03	12.49	13.82	29.37	43.08
Tuba1c	6.60706	17.2478	1.18708	0.340535	0.543842	2.57211	0.395588	0.744353	0.713483	0.263465	18.3861	117.51	Tuba1c	9.27	6.65	5.94	5.14	4.11	5.85	2.66	2.66	2.63	3.15	16.32	32.51
Zfp219	7.43925	6.59706	3.92378	2.34854	3.0486	1.52756	0.467371	0.180008	0.104916	0.196548	34.7236	36.3967	Zfp219	11.06	7.91	9.23	6.2	5.48	6.64	7.17	24.54	22.2	23.23	26.88	45.17
Prss52	0.0913201	0	0	0.0590761	0	0.0826448	0.024945	0.0390923	0.243992	0.825327	72.2149	76.4286	Prss52	2.19	2.28	1.97	2.99	2.21	2.18	2.19	1.98	1.92	1.87	14.64	21.57
Spatc1	0.203721	0.00528635	0.0451455	0.0367167	0	0.0760881	0.0370807	0.0350045	0.153012	3.75164	65.4903	453.105	Spatc1	2.54	2.37	2.36	3.02	2.04	2.08	2.39	2.09	2.07	6.3	25.95	31.34
Tfam	5.90023	6.41349	5.10835	6.76997	3.57688	4.87295	1.74876	0.845206	0.513122	0.312378	36.7358	71.385	Tfam	8.57	6.29	6.96	5.11	5.58	7.75	9.22	14.67	9.34	8.9	25.19	50.47
Prkar2a	1.21519	2.77719	0.510259	1.44499	2.28765	2.78804	0.151363	0.0384237	0.109464	1.61857	34.5312	190.865	Prkar2a	11.73	8.61	7.01	6.35	6.53	11.13	4.6	9.07	6.33	9.87	28.32	61.78
Dydc2	0.319246	0.194072	0.0786944	0.0430249	0	0.180686	0.0286382	0.0257085	0.657939	0.609343	31.9589	128.71	Dydc2	5.21	4.46	3.56	3.56	2.16	2.34	2.86	15.09	37.16	38.66	13.45	10.33
Mex3b	0.41532	1.32673	0.831042	1.97467	1.84529	0.423831	0.0273871	0.0376806	0.239977	0.40053	19.8057	57.735	Mex3b	26.96	20.41	18.89	11.38	7.53	7.02	2.77	6.17	4.46	6.79	35.96	61.03
Ppp2r5a	10.2249	17.4314	6.69695	7.60411	13.1674	2.65614	0.0772842	0.031205	0.071842	0.174019	0.571472	27.675	Ppp2r5a	15.41	14.12	13.67	10.12	9.95	14.35	5.02	11.79	8.27	11.18	9.27	30.81
Tnp1	9.29223	1.54136	0.187858	3.72325	0	4.79598	2.44832	2.48664	11.7925	279.22	3294.82	26576	Tnp1	3.7	2.98	2.79	3.22	2.43	2.59	2.77	1.94	4.42	33.3	25.62	33.46
Fam71f2	0.597003	0.0400117	0.176185	0.0824711	0.129208	0.328451	0.535064	2.2364	5.13896	6.45198	152	1001.85	Fam71f2	2.44	2.26	2.45	2.88	2.08	2.38	2.54	2.83	2.46	2.99	27.62	39.01
Tmem82	0.087067	0.133976	0.0200539	0.020062	0.0491697	0.0636818	0.0329736	0.00368331	0.242355	2.16579	1.99895	231.62	Tmem82	5.69	4.01	4.61	4.69	3.63	4.19	2.4	2.1	9.92	26.05	22.3	29.39
Herpud1	2.53056	1.80274	8.49145	7.36631	3.54123	2.49062	14.563	23.4244	3.41855	0.616397	23.2324	365.63	Herpud1	12.36	9.58	9.23	7.46	6.46	9.28	12.4	33.41	20.69	16.64	17.27	44.14
Jup	0.846374	1.08999	3.95506	0.791265	1.26413	0.256869	0.37492	0.108284	0.0484249	0.42549	28.3092	29.7868	Jup	8.24	6.35	6.12	5.49	3.83	4.73	2.56	2.34	1.91	3.24	26.54	33.27
Gpi1	85.7394	99.5082	53.3948	21.0898	6.31078	1.50169	2.01619	3.99242	3.75341	4.35948	89.0605	665.325	Gpi1	11.21	9.03	8.96	6.98	6.08	8.5	3.23	7.35	4.23	6.08	37.59	53.15
Lrrc57	2.4402	2.97477	5.57697	13.7417	6.07178	3.33083	2.04732	0.546617	0.769819	1.7034	32.8057	191.16	Lrrc57	11.71	10.01	8.88	7.82	8.04	10.58	8.33	8.68	14.29	17.99	16.37	26.01
Slc30a4	4.08607	4.90978	14.9855	47.43	30.0045	20.9461	5.69464	0.307945	0.529927	0.252436	12.5964	57.365	Slc30a4	12.99	10.43	10.62	7.45	7.52	10.27	7.2	7.48	6.52	7.87	27.09	42.22
Ttc7	0.957183	1.62619	8.58176	9.01529	20.2046	1.51127	0.0755003	0.476709	0.815645	0.599457	15.9371	107.485	Ttc7	16.31	12.92	13.3	9.83	8.87	12.12	2.81	1.93	1.95	2.75	30.46	51.93
Tex37	0.534268	0.0525687	0	0.0550897	0	0.0465624	0.0737478	0.0589853	1.58327	6.73566	116.833	608.56	Tex37	4.59	3.64	3.47	3.32	2.36	2.43	2.85	2.11	2.08	2.11	19.21	32.55
Sec23a	5.60214	5.29167	25.3706	38.6241	13.4583	19.3941	49.9416	28.8238	0.708544	0.419409	11.5742	83.505	Sec23a	14.6	10.51	11.52	8.44	7.95	12.27	14.29	25.83	14.29	11.43	12.2	36.79
Dyrk4	0.536974	0.195254	0.153481	0.0780763	0.323209	0.199414	0.0575036	0.21002	0.274796	0.530888	62.4537	63.8351	Dyrk4	3.5	3.08	2.92	3.17	2.63	2.54	2.55	2.12	1.98	2.36	21.01	28.25
Cpeb3	0.491872	0.370869	0.0746004	1.17993	4.5253	1.39653	0.509269	0.33006	0.0660716	0.992223	8.27844	75.59	Cpeb3	15.65	12.89	11.93	9.53	8.52	13.74	12.58	17.23	9.58	19.7	24.65	37.87
Sh3bp5	0.277248	0.993611	4.53551	2.04692	0.902646	1.20481	0.195225	0.0997414	0.200725	0.151566	8.43086	19.475	Sh3bp5	9.07	7.51	8.95	6.59	5.2	5.83	2.57	2.16	1.91	2.05	10.97	33.74
Prss51	0.0243536	0.00980474	0.0080884	0.0166605	0	0	0.0265639	0	0.106002	1.69159	16.2129	122.585	Prss51	2.28	2.29	2.06	3.23	2.54	2.46	2.33	1.97	1.78	6.64	24.06	34.72
Otud1	1.05334	0.937965	0.947468	4.99285	8.07477	3.31935	2.61857	2.15859	0.306831	0.129937	5.60236	27.965	Otud1	17.52	13.1	11.29	7.85	7.47	9.74	12.69	45.02	25	22.38	27.4	46.09
Lipe	4.77268	10.489	1.30082	1.66969	4.8162	4.14642	3.78441	5.72185	2.90609	3.60552	68.3351	413.8	Lipe	7.87	6.67	6.57	5.16	6.29	10.28	10	27.25	20.42	21.9	36.81	62.3
Spata32	0.157892	0.0635173	0.218747	0.0314425	0.0318233	0.0259968	0.0153254	0.362401	0.849426	3.2449	22.6297	253.895	Spata32	5.6	4.59	4.77	4.8	3.21	3.79	2.26	12.83	10.29	7.41	19.5	32.2
Slc39a13	2.59904	1.67387	4.55018	3.51631	2.26881	2.09821	2.85713	1.88269	0.468518	0.223065	12.0609	30.97	Slc39a13	8.71	7.07	7.21	6.06	5.16	8.85	7.03	13.67	10.62	11.23	23.53	41.14
Sppl2c	0.326365	0	0	0.0644185	0	0.202656	0.0610961	0.0663642	0.25467	15.5652	151.263	825.22	Sppl2c	2.24	2.21	1.98	3.06	1.98	2.28	2.19	2.37	2.39	12.44	37.5	34.44
Emilin2	0.329193	0.340938	0.0502966	0.0602867	0.00846509	0.15566	0.1022	0.295245	0.241966	0.219627	5.05703	22.22	Emilin2	9.56	7.41	7.03	5.73	3.26	3.8	2.49	2.23	1.91	2.24	15.33	33.4
Hspa1l	2.54335	0.412498	0.103955	0.0723894	0.0397071	0.277683	0.242799	0.246919	2.73642	28.4952	201.706	1595.38	Hspa1l	11.89	8.52	9.08	6.75	4.95	6.26	2.65	5.51	16.64	24.8	34.36	59.96
Ccdc185	0.178052	0	0.00504032	0.016282	0	0.141709	0.0455252	0.0389211	0.312962	8.02663	158.129	295.265	Ccdc185	6.16	4.39	3.76	3.78	2.59	2.78	2.83	1.98	2.03	5.41	23.51	34.13
Ccdc187	0.14169	0.00269609	0.00658269	0.0161873	0	0.0936909	0.0162039	0.0220715	0.0326229	4.93187	71.8742	195.57	Ccdc187	2.1	2.14	2.17	3.35	3.73	7.15	2.54	1.91	1.84	6.02	31.3	31.78
Nat8f4	1.80563	1.87969	0.492741	3.93739	1.90575	1.01006	2.51453	2.71215	0.764442	0.410598	5.49706	56.715	Nat8f4	5.13	3.62	3.76	3.64	3.43	3.41	4.4	3.74	2.87	2.58	4.17	17.72
Ptrh1	1.81299	2.0182	3.29352	0.745631	0.606331	3.05517	1.61001	1.00639	0.494418	0.192021	1.59419	34.32	Ptrh1	8.7	5.95	6.67	5.44	4.87	8.41	4.46	15.63	19.54	18.76	9.71	20.74
Fndc8	0.0635972	0.0225919	0	0.00456191	0.0208402	0.0468872	0.0162939	0.0119039	0.0488497	2.93761	82.5195	86.2033	Fndc8	6.81	5.39	5.45	4.69	4.51	6.78	3.65	7.8	5.22	5.95	23.95	39.86
Mex3d	5.57952	11.7158	13.1255	0.873187	0.236452	0.963115	0.0704398	0.0482544	2.90809	33.2805	70.2596	1697.02	Mex3d	13.49	10.99	11.64	8.18	4.83	5.61	2.64	6.22	21.28	43.62	34.2	41.44
Slc36a3	0.2216	0.00482628	0	0.00540007	0	0.0267177	0.00966885	0.106189	0.0758573	1.08443	50.3393	53.3996	Slc36a3	2.28	2.16	2.33	3.18	2.09	2.51	2.72	3	2.01	2.7	23.34	29.56
Spata31d1a	0.217124	0.212864	0.0871181	0.23461	0.0130763	0.218837	3.69915	4.59291	2.09882	1.47521	40.9769	132.485	Spata31d1a	3.58	3.62	2.31	3.01	2.44	3.08	2.85	10.33	4.16	3.99	17.28	40.16
Edrf1	16.3765	19.1169	28.102	15.086	9.4108	10.8763	6.33334	0.512175	0.33599	0.297277	28.5672	30.2081	Edrf1	12.71	10.49	10.35	8.55	7.93	12.08	9.44	11.25	8.63	9.55	21.63	37.19
Tppp2	0.347104	0	0	0.0556753	0	0.240493	0.0542034	0.0484696	0.316521	16.6288	147.669	670.76	Tppp2	5.02	5.36	3.52	3.8	2.91	2.9	2.48	2.08	1.84	5.82	20.49	21.71
Arl9	0.257109	0.0656018	0.0901225	0.758004	1.48202	3.65535	2.41244	1.67265	1.17671	3.6248	12.2352	216.955	Arl9	5.5	4.12	4.81	3.96	3.47	4.37	2.74	2.23	11.54	23.21	20.78	26.31
Clmn	0.845925	0.427347	0.0623478	0.00374567	0	0.032577	0.00500315	0.00272826	0.0298484	2.86849	12.7258	122.51	Clmn	8.64	8.52	6.11	4.34	2.96	2.86	2.32	3.03	9.5	43.83	41.05	53.16
Ccsap	1.33314	2.65005	0.136494	0.100529	0.0123825	0.117081	0.0158895	0.0153247	0.0939453	3.20629	31.4851	121.86	Ccsap	13.94	11.83	7.89	6.07	4.11	4.3	2.6	2.43	2.2	9.26	30.89	48.43
Cdkn1c	4.58774	9.62387	1.52341	0.535947	0.852417	0.692802	0.45989	0.229682	0.372132	0.193152	1.33354	24.365	Cdkn1c	15.83	12.16	13.18	8.13	6.02	6.43	2.5	10.8	9.31	9.03	13.95	36.68
Slc25a37	0.83637	1.27566	4.12893	1.58339	0.192496	0.0804066	0.0816177	0.0409246	0.0296227	1.08764	9.74422	39.96	Slc25a37	12.98	10.57	11.93	8.33	6.03	6.74	3.42	8.87	6.11	11.83	25.83	42.35
Cabs1	0.926245	0	0	0.168613	0	0.47285	0.102642	0.210264	0.684267	20.3849	352.017	562.585	Cabs1	2.48	2.46	2.48	3.06	2.35	2	2.59	2.09	1.91	5.11	25.03	42.62
Mical3	11.4485	13.6913	12.0449	2.20962	1.38611	0.541186	0.23792	0.136868	4.73883	8.47559	31.9388	540.675	Mical3	2.28	2.39	2.08	2.66	2.13	2.06	2.56	2.01	1.89	1.7	10.81	33.48
4930407I10Rik	0.193712	0.0092748	0.00609298	0.0545062	0.0534991	0.146905	0.0200202	0.0456656	0.266641	8.98706	139.863	243.545	4930407I10Rik	2.84	2.41	3.43	3.72	2.78	3.51	2.79	2.14	1.86	4.43	23.97	37.78
Knstrn	2.93147	2.92384	9.51386	6.05853	1.36237	0.258902	1.69221	4.83446	3.6214	1.03986	38.6286	153.94	Knstrn	6.4	5.75	6.59	5.59	4.86	6.45	5.02	16.67	8.6	7.19	13.95	27.26
Itpripl1	2.16093	3.26067	0.731317	1.2236	1.2181	0.506725	0.708667	0.179468	0.242378	0.519676	20.0737	20.9267	Itpripl1	5.7	3.77	5.1	4.32	4.02	4.61	3.55	7.45	4.99	5.86	22.56	33.69
Tex44	0.123387	0.0257172	0.0105256	0.0275808	0.00596737	0.0655011	0.00492557	0.173292	0.416389	0.736607	46.6509	50.8902	Tex44	2.83	3.07	2.34	3.06	2.12	2.49	2.23	7.11	6.02	5.65	28.89	55.5
Cd46	0.566739	0.181748	0.267688	0.10707	0.0133961	0.194647	0.0724537	0	0.344074	0.332692	25.6903	28.1351	Cd46	4.81	4.23	3.56	3.54	3.14	3.87	2.87	2.07	2.07	1.98	12.77	27.35
Epb41l3	12.6731	11.4913	3.11261	0.482812	0.239715	1.66545	0.151193	0.122901	0.729285	1.74599	19.9792	74.62	Epb41l3	12.82	11.5	8.44	5.89	3.32	3.5	2.93	2.39	1.84	1.96	17.76	16.64
Pim1	49.345	88.9006	15.2689	7.31839	7.81239	3.57557	1.60579	0.44679	1.1006	3.05586	23.308	134.02	Pim1	17.42	18.51	12.76	10.55	9.09	13.45	3.71	11.57	16.18	24.43	41.11	59.43
Ly6g6c	1.36028	0.647361	0	0	0	0.059469	0	0	0.00891183	2.25451	29.7488	51.455	Ly6g6c	6.02	4.68	3.35	3.42	2.46	2.94	2.6	2.11	1.86	4.5	29.04	40.09
Fam110a	1.5827	2.30223	0.926818	0.0652315	0.0809111	0.280964	0.332912	0.616621	4.67023	4.73223	55.8715	279.52	Fam110a	7.8	5.38	6.01	4.75	3.59	4.17	2.68	6.41	4.33	8.77	37.07	59.58
Adig	0.256579	0.142967	0.331528	0.55561	1.64543	1.07841	0.0402385	0.0376591	0.168802	6.17975	145.876	147.554	Adig	2.24	2.37	2.35	2.82	2.46	2.56	2.74	2	2.09	3.65	17.23	27.01
Spata3	0.572429	0	0.01037	0.059435	0	0.10047	0.0227244	0.0534645	0.323605	29.6139	183.925	850.115	Spata3	5.65	5.31	4.62	3.94	2.85	3.02	2.25	2.15	2.53	20.59	44.17	66.2
Arhgap30	0.289531	0.222989	0.0743806	0.117761	0.00788491	0.0322064	0.0680653	3.77902	0.78457	0.196145	30.8412	31.0395	Arhgap30	3.85	2.92	3.05	3.23	2.58	2.93	2.66	9.14	3.8	3.16	21.95	51.7
Rnf44	20.7127	20.6567	9.22137	4.71724	29.9891	9.75926	2.87095	1.92223	1.50904	1.76424	14.8173	95.605	Rnf44	16.08	11.45	11.86	8.14	8.54	14.41	7.5	31.26	24.1	26.55	23.97	56.6
Eva1c	0.125419	1.38173	0	0	0	0.0309018	0.00762998	0.180562	1.36181	1.17411	6.99049	78.03	Eva1c	10.69	8.88	6.05	4.95	3.81	3.75	2.55	6.9	5.08	4.69	16.78	29.98
Slfnl1	0.731787	0.201992	0.17327	0.404553	1.29052	1.50381	0.173519	0.246446	1.16868	35.7451	227.419	999.2	Slfnl1	1.88	2.14	2.49	3.09	1.94	2.14	2.19	2.17	2.01	9.62	31.87	41.55
Asb8	9.71472	8.83352	1.66534	4.67789	2.09829	8.9227	7.75884	8.35354	3.35837	1.29475	28.1392	120.945	Asb8	10.13	7.41	4.89	4.52	3.61	4.68	5.36	14.01	29.01	31.69	38.76	69.31
Prss55	0.23777	0	0.00764214	0.0187061	0.0202361	0.249888	0.01679	0.0488118	0.266249	20.647	163.467	488.115	Prss55	2.27	2.25	2.15	3.17	2.5	2.36	2.32	1.92	1.76	6.63	24.01	34.63
Fbxo2	0.106173	2.71508	0.0964713	0.109301	0.396817	0.161084	0.172165	0.083316	0.208388	1.86589	18.0685	46.075	Fbxo2	9.63	7.96	9.1	6.62	5.11	6.11	3.35	3.53	10.81	22.5	37.28	64.94
Neurl1a	0.980983	1.99487	0.103372	0.00257971	0.0145756	0	0.094707	0.155529	0.863572	1.05362	1.42264	57.375	Neurl1a	11.31	10.08	6.96	6.38	2.88	2.97	2.31	4.73	5.67	7.46	16.42	28.65
Cd59b	0.18686	0.100545	0.191801	0.0878495	0.430188	0.363236	0.074601	0.294324	0.386275	0.444932	24.1057	26.4439	Cd59b	5.03	3.54	3.52	3.72	2.6	2.46	2.51	1.9	1.98	2.32	13.56	19.03
Azin2	1.04365	0.810449	4.33457	1.63896	1.37038	2.17834	0.799555	0.0954826	4.28737	8.39571	18.7459	366.165	Azin2	12.67	8.66	8.65	8.13	5.98	8.72	2.6	3.84	7.76	9.05	19.73	33.18
Iqcf6	0.213514	0	0	0	0	0.0594554	0	0.0341579	0.141204	4.08487	83.9564	89.0563	Iqcf6	2.34	2.21	2.27	3.3	2	2.59	2.71	2.1	1.62	3.55	24	41.49
Gprc5b	0.670276	1.81325	0.752679	0.454184	0.356034	0.832491	0.0399043	0.0290523	0.27601	0.74785	15.5378	14.73	Gprc5b	10.47	7.97	6.57	5.27	3.58	4.01	2.56	2.26	26.51	31.79	4.87	3.49
Rbm28	5.93991	6.69615	10.5017	10.506	5.42826	11.105	16.7391	9.07937	1.40871	1.67419	20.2087	67.175	Rbm28	9.28	6.68	6.36	5.5	5.11	7.24	8.45	12.39	7.97	9.65	16.27	35.47
Tuba4a	3.74176	9.38514	8.85362	3.12556	3.33999	1.18838	0.15689	0.140581	2.97551	6.26834	53.8991	204.57	Tuba4a	11.08	8.36	7.94	6.08	4.48	4.94	2.55	3.82	5.54	7.35	21.08	37.28
Tmem64	3.88557	8.92792	9.0624	4.51549	2.23911	5.68954	1.88329	3.37635	2.03314	1.57306	9.69868	90.42	Tmem64	13.28	11.51	10.56	7.85	5.63	7.96	8.55	30.57	12.68	11.81	28.44	48.36
Siah1a	2.49699	2.86047	2.78944	8.97423	6.96675	7.38087	17.9591	20.1195	2.36667	2.35851	5.86316	120.685	Siah1a	14.3	11.89	12.25	9.86	9.18	12.86	23.22	38.03	40.68	40.29	29.48	38.81
Reep6	4.20987	7.22472	9.46245	1.382	2.18188	1.59281	2.48592	3.59454	12.654	36.462	85.1211	1227.21	Reep6	6.34	5.09	5.79	5.18	4.09	6.44	4.12	16.63	27.58	35.25	33.61	51.77
Snn	5.19408	5.56222	0.833996	0.0892636	0.0499149	0.203097	0.134746	0.0200155	0.0171556	1.4769	14.1939	25.665	Snn	10.02	7.08	7.02	5.38	4.39	6.71	3.08	3.05	2.2	3.04	25.73	48.05
Lelp1	0.689021	0	0	0.0821066	0	0.215953	0.0292307	0.0558305	0.182785	26.9975	178.026	541.125	Lelp1	2.95	2.41	2.03	2.94	2.07	2.12	2.39	2.42	1.98	8.95	20.48	22.96
Trim80	0.210519	0.0511591	0.013391	0.0403297	0.0236322	0.112209	0.026417	0.0325158	0.260215	14.8105	144.905	251.915	Trim80	4.23	3.28	2.97	2.89	2.49	3.01	2.59	2.02	1.98	10.49	30.06	44.3
Gm5901	0.077695	0	0	0.0189488	0	0.0656264	0	0	0.124553	7.41582	57.1624	136.11	Gm5901	2.56	2.53	2.37	2.98	2.31	2.83	2.53	1.89	2	4.62	16.14	14.41
Igsf9	3.73218	5.25643	0.547028	0.501456	0.688385	0.251343	0.219801	0.21285	0.393339	1.3451	23.3051	24.8105	Igsf9	8.09	6.39	5.51	4.49	3.34	6.72	2.49	2.53	2.18	3.01	29.51	35.38
Fhdc1	0.279068	0.157201	0.229952	0.0473443	0.0413868	0.198673	0.127574	0.274371	1.50443	1.01772	16.7606	47.185	Fhdc1	13.61	10.16	9.75	6.8	4.13	4.66	2.47	2.17	2.16	6.81	35.26	63.08
Rcc1	17.4237	22.787	18.9586	5.15402	2.68378	1.88807	7.13405	18.5916	1.73339	10.09	73.31	218.73	Rcc1	7.41	6.81	7.68	6.44	5.67	7.56	6.95	23.57	18.62	17.12	23.6	44.95
Calr3	1.14095	0.8805	1.87966	4.2554	2.15298	1.2434	0.264532	0.027922	0.399264	10.7358	141.491	147.473	Calr3	5.88	4.19	4.17	3.97	3.47	4.92	5.32	11.18	7.75	15.97	31.47	49.85
Dnajb8	1.03118	0	0	0.0707059	0	0.30395	0.0945502	0.0972433	0.382123	46.2176	291.729	813.45	Dnajb8	2.31	1.89	2.18	3.11	1.94	1.96	2.29	1.93	2.33	14.98	44.67	76.19
Plb1	1.29908	0.934825	0.725716	0.663469	0.41769	0.281307	0.0718067	0.551049	2.39877	3.28501	60.2867	74.465	Plb1	4.65	4.06	2.66	3.35	2.43	3.06	2.53	1.97	1.94	2.98	24.14	34.05
Lrrd1	0.201225	0.0414968	0.0166526	0.0264036	0.0119917	0.107019	0.0173099	0.0196967	0.193208	3.90658	91.756	99.2704	Lrrd1	5.23	4.38	4.09	4.07	2.53	2.65	2.79	2.69	2.31	4.3	21.36	32.51
Mgat4e	0.101051	0.0162584	0.0342937	0.105097	0.373052	1.07572	2.15507	2.16108	1.77801	0.568577	16.8025	35.31	Mgat4e	2.32	2.05	2.37	3.52	2.54	3.02	2.28	5.04	5.75	7.49	9.59	27.86
1700001O22Rik	0.34508	0.184414	0.449318	0.24007	0.0087214	0.157575	1.03241	6.78182	15.2665	16.8179	84.7384	588.175	1700001O22Rik	7.24	5.17	6.74	4.77	3.15	3.83	3.75	12.36	15.51	13.07	37.58	74.77
Gapdhs	1.17083	0.0193472	0.00532014	0.162706	0.0227013	0.484225	0.157372	0.157356	30.9864	164.283	366.262	3677.18	Gapdhs	2.15	2.55	2.21	2.75	1.87	2.29	2.28	2.53	20.95	45.05	42.28	53.04
Dda1	4.31944	6.44799	9.91421	3.28357	2.09527	4.70655	8.29518	12.4712	4.29802	3.56382	26.7871	132.925	Dda1	12.65	9.88	10.4	7.09	6.09	9.29	6.57	15.48	11.33	15.37	20.78	32.98
Kbtbd6	2.38984	6.44261	1.84578	6.51426	7.74752	7.50507	54.5463	37.3316	0.472183	0.313859	13.7987	14.4522	Kbtbd6	9.81	7.57	7.03	5.5	5.14	6.43	12.99	30.63	16	14.02	22.65	40.81
Pkm	107.949	87.4465	13.6389	43.3426	25.3185	18.8611	6.02085	2.28536	2.62888	20.3669	131.541	322.13	Pkm	14.75	10.06	10.28	7.99	11.12	22.59	2.58	5.53	18.53	26.67	38.88	47.85
Ndufa13	40.1423	36.0848	43.5948	20.5586	3.45329	5.5132	29.411	30.8453	16.5299	17.508	70.6912	593.655	Ndufa13	12.92	10.01	11.52	9.13	8.44	12.36	8.21	18.37	11.88	15.37	30.94	48.71
Ubqln5	0.0977713	0	0	0.0358051	0	0.113062	0.0222714	0.00847245	0.560902	3.12175	69.4893	72.0031	Ubqln5	4.11	3.84	2.96	3	2.47	2.68	2.93	2.25	2.4	3.92	17.87	35.36
Oplah	2.64879	2.68655	6.07518	1.16197	1.38722	0.732028	0.715023	0.748897	4.39347	4.37936	45.2578	118.005	Oplah	3.25	2.86	3.03	3.09	4.67	8.13	2.21	1.76	1.75	2.98	25.38	42.18
Eif4h	32.2808	41.0142	32.1981	28.7081	19.6484	22.1105	57.1294	63.2645	8.28277	2.60838	21.0986	181.285	Eif4h	12.31	9.79	11	8.95	8.03	12.47	13.91	25.3	15.39	15.79	16.96	26.03
4933411K16Rik	2.17252	0.0456695	0.0055366	0.1704	0.00733037	0.594723	0.218482	0.162486	7.10327	146.816	513.968	2337.08	4933411K16Rik	2.04	2.3	2.61	3.28	2.32	2.95	2.35	2.46	9.2	27.18	23.64	29.27
Mrps36	9.22877	12.1997	9.17657	8.38379	2.48206	4.37307	6.47727	1.24875	0.350844	5.30527	75.3353	78.0523	Mrps36	8.41	6.7	6.94	5.73	5.4	7.07	3.13	2.65	2.97	6.54	17.61	23.33
Wdr64	0.187856	0.0145398	0.00271361	0.0486818	0.0915109	0.179292	0.051206	0.132004	0.256688	12.7455	98.78	136.515	Wdr64	3.28	3.94	3.7	3.43	3.23	3.14	3.17	2.29	2.27	2.24	19.47	39.42
Cdc34	24.8217	46.7057	51.3127	19.6684	18.5859	15.4658	18.3674	36.1589	31.7594	38.6502	111.287	1129.3	Cdc34	10.36	8.84	10.3	7.44	6.29	9.7	9.62	25.39	16.01	20.5	28.4	44.96
Lemd1	0.663972	0.0709187	0.0263188	0.0274419	0.0104475	0.0867468	0	0.385747	1.01977	7.32686	95.5478	95.9086	Lemd1	2.79	2.75	2.73	3.44	2.37	2.8	2.32	2.13	1.68	5.14	26.56	34.79
Ccdc159	0.788092	0.657416	0.375283	0.221495	0.0283268	0.257264	1.25475	0.187184	0.286629	8.04276	110.979	115.093	Ccdc159	5.48	4.31	3.78	3.57	2.92	2.99	3.34	2.38	3.51	13.67	27.67	45.55
Kif2c	17.2662	29.7345	30.0148	7.8048	6.04309	12.0923	20.6455	15.0876	12.1	14.3269	102.667	354.15	Kif2c	8.39	5.58	6.9	6.21	5.9	7.62	7.9	23.88	17.92	12.64	11.68	23.27
Kbtbd7	4.83563	8.95685	3.65273	10.603	9.88702	4.85371	17.0234	15.3968	0.597016	0.167943	12.6269	13.3466	Kbtbd7	10.93	8.25	7.44	5.58	5.49	6.42	10.1	28.05	17.31	17.38	25.48	53.53
Tepp	0.340058	0.0528129	0.0274464	0.120336	0.0466811	0.229934	0.0129105	0.0130017	0.0991187	22.9304	141.956	247.27	Tepp	2.46	2.54	2.98	2.84	2.56	2.62	2.7	2.55	1.92	9.11	21.59	27.63
Znrf4	0.579469	0.014472	0.0167603	0.0153614	0.00830894	0.136805	0.0411857	0.0462408	17.6547	105.811	172.43	1908.66	Znrf4	7.82	5.89	10.53	6.59	3.1	3.43	2.37	3.7	36.44	53.93	39.53	51.3
Spata18	0.679044	0.0183554	0	0.0978953	0.0427572	0.378214	4.44361	2.51112	17.1057	45.7201	164.145	883.605	Spata18	10.67	8.54	9.59	7.75	5.39	7.52	10.39	37.7	46.68	46.46	28.89	46.9
Tle3	18.7203	16.4819	18.4757	0.865444	0.562049	0.617407	0.0247509	0.0192478	0.873414	5.14315	10.449	86.8	Tle3	23.53	19.3	20.69	13.79	11.92	15.49	2.84	5.58	23.62	46.37	34.84	55.41
Pwwp2b	0.520605	0.52779	0.764628	0.0387235	0.0337284	0.293753	0.0509571	0.18805	3.72838	55.6284	140.402	807.56	Pwwp2b	10.48	7.08	9.02	6.24	3.44	4.38	2.29	4.24	16.64	42.52	33.93	42.87
Herpud2	2.45824	2.79409	5.70475	5.50135	10.6181	5.29417	1.8928	1.25225	5.80343	5.98668	18.3074	169.295	Herpud2	12.02	10.55	9.09	8.06	7.64	11.5	10.28	30.82	34.77	35.32	25.28	40.07
Cd109	0.241945	0.120155	0.0463211	0.0157474	0.00214059	0.0619583	0.0449028	0.0235398	0.13612	2.24195	36.4297	37.9457	Cd109	7.56	5.71	4.61	4.42	3.81	3.57	2.56	2.14	2.09	4.69	20.7	29.78
Asns	7.57042	10.831	8.17972	12.9564	2.16359	1.4943	0.344014	0.286175	1.44125	11.5519	140.234	148.387	Asns	9.73	7.51	6.92	4.88	3.9	4.52	2.75	3.16	3.43	8	22.82	34.77
Midn	9.44041	13.1456	6.57513	0.784956	1.01086	0.734123	0.137167	0.0490004	1.77763	0.788936	7.44489	31.985	Midn	20.4	18.08	15.85	10.98	6.61	7.35	3.23	8.37	21.8	26.35	27.02	40.92
9130023H24Rik	1.36539	2.15165	1.08473	2.8987	6.82029	9.99818	2.697	0.912584	1.07561	0.802771	12.5777	16.005	9130023H24Rik	12.78	8.87	10.38	8.16	8.28	12.45	4.54	13.52	17.04	16.43	16.23	39.38
Tmem189	7.24602	12.0918	5.02434	0.349304	0.153756	0.27849	0.280327	3.28721	6.10837	3.76603	4.77857	145.305	Tmem189	12.18	9.36	9.87	8.07	5.06	6.35	2.58	3.6	3.75	2.95	10.06	34.62
Tmem269	0.285621	0.154001	0.27356	0.269656	0.477366	0.789545	0.983194	1.4716	0.540705	1.3227	28.1647	30.1782	Tmem269	2.82	2.46	2.57	3.21	2.8	3.65	2.91	1.83	2.13	3.81	28.12	45.39
Afg3l1	5.34188	5.61344	5.56752	1.81571	1.39492	3.25885	3.78323	4.43651	1.29888	0.915246	7.11551	25.62	Afg3l1	9.83	7.95	8.91	7.75	6.8	10.63	7.97	16.1	12.57	12.48	23.88	47.92
Abl1	9.55812	12.728	9.31691	6.45951	11.9974	7.99131	8.2736	8.69197	5.61442	1.54565	8.67643	96.69	Abl1	12.26	9.4	11.21	8.42	7.53	12.03	12.75	43.01	50.44	39.49	17.12	37.21
Tubg1	18.9326	46.4557	28.5493	5.29487	3.99593	2.27248	6.40889	2.71934	1.10341	3.69303	16.5086	52.5	Tubg1	12.47	9.33	9.23	8.08	6.52	9.53	6.2	11.59	16.12	26.09	25.36	37.67
1700016H13Rik	0.724854	0.0574046	0.00985613	0.159318	0	0.168956	0.0972762	0.0411457	1.88306	52.5178	245.037	535.915	1700016H13Rik	7.94	5.85	6.2	5.25	3.83	4.76	2.6	3.13	9.01	26.96	26.17	31.71
Asb17	0.456218	0.101532	0	0.119641	0	0.376475	0.0323966	0.0526821	0.521957	44.0561	261.585	378.325	Asb17	2.32	2.45	2.44	2.94	2.7	3.21	2.64	2.18	1.87	13.93	24.26	38.01
Atp6v0b	18.6681	24.1419	45.3287	27.1286	16.1147	29.3439	40.1707	1.68768	1.42026	1.3028	25.1903	27.6394	Atp6v0b	13.71	11.2	14.67	9.56	7.84	13.81	16.77	38.69	31.65	30.44	29.59	53.51
Csnk1g2	11.1452	21.5374	26.0094	14.3565	18.2672	18.6386	10.5237	8.02074	24.6701	71.9818	131.873	1147.89	Csnk1g2	13.95	10.95	12.74	8.76	8.89	13.83	8.77	26.87	35.85	44.19	33.63	42.4
Clasp1	8.46335	9.51277	12.5033	3.83584	1.76321	6.1828	4.72753	4.70358	3.28433	1.4937	12.8894	49.875	Clasp1	15.44	13.07	9.94	7.47	6.83	10.2	15.06	40.07	28.28	24.19	7.14	15.65
Chmp5	7.10504	7.13145	10.2669	18.7633	3.32099	15.4897	8.33796	8.53312	2.27777	1.65046	27.8842	28.0948	Chmp5	11.43	9.46	9.88	7.75	6.38	10.03	10.23	27.72	12.9	12.28	21.66	51
Tex35	0.685896	0.0895767	0.063959	0.214235	0.886012	0.653854	0.0734566	0.0776521	1.4792	62.9022	341.511	482.175	Tex35	2.47	2.48	2.06	2.98	2.35	2.47	2.47	1.82	2.47	12.68	25.75	26.45
Isg20l2	15.3679	16.6403	21.7342	9.23381	9.12613	7.40576	12.1362	6.39709	1.38028	9.2768	37.5715	98.05	Isg20l2	10.81	8.54	9.45	7.42	6.91	10.05	7.95	19.52	18.81	24.86	26.07	48.28
Trim45	3.80895	4.12048	1.30546	1.13375	0.938195	1.68005	4.24449	3.91482	2.05344	0.903139	17.5029	19.2	Trim45	8.03	6.75	6.88	5.22	5.54	7.39	2.94	11.7	10.85	8.78	17.37	43.17
Ifrd2	15.7153	21.5448	16.7523	3.48758	1.44336	1.32361	1.25313	0.303946	0.637928	1.42654	1.0523	24.505	Ifrd2	5.46	5	6.54	5.38	4.32	7.21	3.36	6.1	9.64	12.25	6.11	20.82
1700092M07Rik	1.2159	0.708496	0.680949	0.532267	0.213276	1.27798	0.245964	0.411162	1.1945	70.5883	316.301	566.285	1700092M07Rik	14.12	10.05	10.2	7.4	7.04	10.29	8.76	30.06	30.34	39.3	34.97	52.05
Ube2g2	7.80567	10.5793	12.9385	8.0208	5.73157	6.04257	8.18276	6.53646	2.05713	4.38037	16.5526	62.325	Ube2g2	8.66	6.53	8.41	6.52	6.7	10.96	10	21.61	15.29	18.79	18.8	32
Tmem53	2.53311	2.35478	2.11582	0.414064	0.277943	0.919215	3.03276	6.34505	23.6061	76.3994	146.544	1072.5	Tmem53	7.57	5.39	6.78	6.39	5.84	7.5	4.04	23.28	36.43	43.89	34.2	54.66
1700056E22Rik	0.347886	0.24237	0.0776211	0	0.0259748	0.0896849	0.0175324	0.161573	1.33328	7.08109	32.7512	69.575	1700056E22Rik	13.14	10.13	9.23	6.6	5.21	6.66	3.53	7.5	12.47	30.57	44.42	55.09
Actrt2	1.17316	0	0	0.0749316	0	0.43708	0.135701	0.068811	3.13919	134.999	444.239	1219.31	Actrt2	2.02	2.08	2.3	2.96	1.99	2.35	2.53	2.06	3.42	17.02	23.14	33.86
Odf1	2.01765	0.0400536	0.0163933	0.194357	0	0.689264	0.246162	0.197367	58.2107	301.005	552.798	3762.82	Odf1	2.32	2.5	2.21	3.08	2.42	2.48	2.54	2.32	27.65	37.16	26.5	29.91
Tmem144	0.355845	0.110157	0.0316137	0.0291968	0.024401	0.227369	0.0259662	0.0182959	0.0902386	8.30984	95.4218	98.5926	Tmem144	3.65	2.31	2.51	2.88	2.46	2.02	2.95	2.26	1.88	8.04	35.32	44.73
Usp49	4.36458	6.91106	7.60113	7.56428	13.0625	6.27085	3.97424	4.82343	3.35401	1.66757	4.43284	55.39	Usp49	12.46	10.45	10.78	9.58	8.05	11.05	6.77	27.18	19.76	16.42	10.36	24.73
Habp4	1.31731	1.50174	1.33361	1.4937	1.32768	0.695729	1.38653	1.63252	2.52416	31.0405	86.4876	307.6	Habp4	12.11	9.63	7.57	6.28	5.18	6.27	4.46	10.23	13.65	31.43	25.89	38.6
1700001K19Rik	0.699276	0.17668	0.420416	0.0565521	0.101684	0.239372	0.0444282	0.0498964	3.0278	49.9054	192.659	428.665	1700001K19Rik	2.16	1.99	2.45	3.48	2.31	2.99	2.19	2.3	9.28	24.2	26.58	36.41
Inpp4a	1.19533	1.45707	0.34695	0.908922	2.51703	5.01798	0.435359	0.0978652	1.89845	2.40122	6.67313	43.57	Inpp4a	8.05	7.23	6.81	5.62	5.35	7.52	2.65	8.01	22.6	29.19	21.94	32.94
Ace	1.65104	0.797536	3.76837	0.838775	0.60077	0.582297	0.0923219	0.866202	11.1273	49.3127	166.355	539.15	Ace	2.17	2.4	2.4	3.28	2.17	2.41	2.52	2.1	3.2	18.19	30.66	41.1
Csrnp1	1.21145	1.5156	1.94187	1.30642	1.11055	0.628297	4.61127	12.878	1.53687	2.34675	40.5913	41.9781	Csrnp1	11.56	9.36	10.56	7.77	5.39	6.24	2.17	2.66	5.16	12.26	26.83	38.02
Scand1	4.42299	3.6402	10.9266	0.874102	0.307867	1.08137	4.68701	16.6303	14.1421	23.9536	85.7718	349.7	Scand1	11.12	9.11	10.07	7.72	6.6	11.08	10.23	27.83	16.76	29.85	27.02	39.96
Txndc2	0.984433	0.12044	0.019472	0.107866	0	0.616763	0.157555	0.135658	2.37827	110.585	446.96	831.095	Txndc2	2.39	2.26	2.55	2.66	2.76	4.34	2.7	1.83	4.23	29.11	41.39	57.06
Cdrt4	0.495314	0	0	0.0683775	0.0142045	0.169914	0.0587449	0.11197	1.74983	56.2035	191.913	461.57	Cdrt4	2.24	2.27	2.23	2.94	2.44	2.56	2.24	1.98	2.93	18.1	24.57	29.64
Tekt5	0.216104	0.0960478	0.163379	0.12811	0.0829999	0.233024	3.34285	19.6542	11.2731	12.1168	106.974	153.665	Tekt5	3.46	3.44	3.18	4.03	2.96	3.39	2.43	2.25	2.06	8.94	30.3	44.07
Cdyl	7.86847	8.85877	11.189	4.72009	1.44773	2.97129	0.405048	0.184252	0.454987	37.3927	156.707	264.465	Cdyl	2.22	2.56	2.05	3.01	2.24	2.33	2.39	1.95	2.31	10.88	27.39	33.7
Rnf133	0.710355	0.436909	0.585675	0.384148	0.10907	0.330924	0.0844189	0.0684521	1.13302	48.2657	223.074	325.79	Rnf133	2.44	2.48	2.72	2.99	2.5	2.52	2.91	2.13	3.06	19.26	29.64	38.72
Tsks	0.5678	0.0495095	0.104934	0.201988	0.288314	2.81106	0.577558	1.14117	23.0724	115.838	238.41	1302.75	Tsks	3.04	2.85	2.22	3.35	2.47	2.9	2.34	2.15	13.58	24.51	19.84	30.6
Hipk1	1.89105	1.88564	4.06442	6.18321	7.76827	7.86865	16.571	6.06508	3.90983	3.80622	13.6653	71.42	Hipk1	15.67	11.31	10.71	7.19	8.23	11.6	12.53	28.25	22	20.02	22.63	35.7
Banf2	0.619624	0.0207447	0	0.0427434	0	0.556564	0.207475	0.116384	0.265768	36.9453	352.912	377.378	Banf2	2.31	2.49	2.34	3.23	2.11	2.27	2.45	2.01	2.12	8.31	27.47	38.03
Cst8	0.854231	0.0375134	0.0257676	0.287049	0.0178646	0.337167	0.120707	0.136805	1.05228	94.7374	437.255	591.875	Cst8	2.5	2.34	2.36	2.91	2.45	4.34	2.84	2.25	2.15	14.34	25.5	25.89
Cacnb1	1.80154	1.42582	0.848949	0.3309	0.445825	0.178893	1.32269	1.99157	4.24035	4.38039	32.4446	59.38	Cacnb1	11.7	11.55	12.4	8.05	7.57	11.82	12.25	43.5	27.73	27.42	24.36	32.66
Ubxn8	4.71701	3.84853	3.12268	1.28549	0.583832	2.03717	1.4812	3.27191	1.9002	2.45998	24.3312	26.2536	Ubxn8	7.18	6.03	6.35	5.75	6.34	8.25	9.65	16.45	15.77	19.64	22.71	33.17
Samd4b	9.07967	14.9371	16.3406	12.4609	57.5296	18.1547	12.1627	7.50174	7.1815	12.7848	30.3918	179.825	Samd4b	13.13	10.56	11.08	7.93	8.68	10.5	9.32	22.77	27.04	27.51	24.02	39.2
1700001C19Rik	2.39529	0.88598	0.451826	0.163293	0.204436	0.170419	0.228001	0.513153	1.75791	41.6586	119.484	331.975	1700001C19Rik	3.32	3.04	2.36	2.99	2.06	2.34	2.44	2.91	4.3	4.56	19.28	30.28
Tmem205	4.87292	4.51373	1.11841	3.00677	0.577019	1.83994	11.6447	2.43177	0.996718	34.7959	184.856	192.216	Tmem205	5.38	4.28	3.78	3.55	2.92	2.97	3.34	2.38	3.52	13.67	27.62	47.13
Chn2	1.44997	0.412466	0.539934	0.258112	0.00831343	0.209208	0.0619004	0.123524	2.72358	39.8034	171.216	263.005	Chn2	2.41	2.32	2.3	3.08	2.36	2.61	2.53	1.91	3	19.82	38.2	52.22
Eif4a2	34.77	29.5462	32.814	32.3068	10.8421	53.5024	134.914	88.1443	5.04592	2.02924	33.1516	39.055	Eif4a2	13.05	10.52	9.22	7.57	7.93	13.81	14.36	47.52	44.48	34.54	30.47	52.16
Rangap1	13.8145	21.2059	29.0923	4.14407	5.10544	5.35554	11.2141	15.2727	6.38703	38.8737	139.965	318.76	Rangap1	9.03	7.46	8.24	6.71	6.54	10.3	9.13	32.59	24.97	36.14	28.2	36.53
Rnf24	2.95256	2.99873	2.33825	2.74742	6.62163	2.43006	1.44212	1.28407	1.77726	1.6911	13.2897	21.805	Rnf24	14.6	9.44	10.69	8.44	7.17	10.42	8.4	22.61	22.64	23	22.43	35.21
Akap1	16.5885	15.634	11.5445	4.05924	2.16494	1.86174	0.137125	0.0872852	3.31531	94.0861	203.362	780.835	Akap1	2.74	2.02	2.42	2.75	2.28	2.42	2.79	2.19	9.04	36.73	33.93	38.37
Samd4	0.455099	0.300171	0.0858509	0.1771	0.195067	0.100844	0.0631147	0.0689583	1.33582	31.4152	82.0781	247.61	Samd4	3.21	3.13	2.81	3.36	2.33	2.57	2.29	2.22	16.02	51.95	17.96	4.77
4921509C19Rik	0.0609567	0.00632707	0	0.0135976	0.0131944	0.227978	0.0506528	0.0120737	0.109762	6.54808	60.0239	6.955	4921509C19Rik	2.45	2.08	2.57	3.32	2.43	2.62	2.67	2.41	2.01	7.14	24.21	0
4930548H24Rik	0.353326	0.349203	0.0743425	0.0524931	0.140771	0.65179	0.154789	0.120722	0.169273	4.00649	40.6457	41.4435	4930548H24Rik	2.25	2.06	2.3	2.98	2.38	2.78	2.48	1.97	2.43	4.56	22.42	39.23
Dnajc9	10.8895	29.522	42.1749	49.2099	12.9601	5.22484	4.434	3.57598	3.59261	11.8394	62.6451	91.655	Dnajc9	12.22	9.89	8.96	6.77	8.8	14.09	8.06	14.72	13.13	21.71	22	36.32
Fam187b	1.43603	0.740391	0.117219	0.115536	0.0313365	0.278737	0.0932098	0.0510061	15.8426	47.5348	158.498	467.095	Fam187b	2.58	2.27	2.13	2.83	2.02	2.32	2.33	1.96	17.84	23.91	25.94	34.47
Bicd2	16.717	13.8272	9.07016	8.51888	7.44754	4.90553	8.40828	6.91175	1.71715	0.662669	17.7868	18.1412	Bicd2	10.94	8.27	8.63	6.58	4.98	7.59	7.11	22.62	14.03	12.62	21.67	40.11
Syce2	38.1922	56.7237	47.822	148.689	98.6541	67.6114	30.6482	10.296	4.90185	26.7975	125.648	184.56	Syce2	6.61	5.56	7.3	6.24	6.8	9	4.04	6.32	10.6	15.76	19.63	26.7
BC024978	1.20878	1.35335	1.69565	0.836587	3.17829	6.03266	1.54709	1.16324	0.683296	4.18938	10.0524	37.55	BC024978	7.46	5.25	6.05	5.41	4.83	7.41	5.51	15.61	14.89	19.78	13.14	9.77
Tmem191c	1.47256	1.37382	2.28086	1.9986	1.50694	0.545652	0.0724965	0.00540463	1.00501	25.4688	75.5876	180.185	Tmem191c	10.53	7.75	8.65	7.7	6.76	9.13	2.65	4.75	13.73	34.53	24.59	38.02
Bzw1	85.7193	73.2159	97.7323	65.3777	23.8819	32.7301	33.9991	13.4197	7.03566	4.9082	21.6386	93.52	Bzw1	16.93	14.38	12.98	9.33	8.64	12.95	16.4	36.34	20.55	19.91	19.91	36.18
Actl11	0.253457	0	0	0.0278929	0	0.0944681	0.0383012	0.0405481	7.03014	39.841	83.9752	362.03	Actl11	2.27	2.1	2.42	2.81	2.16	2.99	2.14	1.77	17.35	33.65	29.07	41.26
Socs7	7.70619	9.50523	20.4492	8.46494	10.9656	11.9077	22.3572	23.9005	8.29963	6.77165	17.5599	125.73	Socs7	13.38	13.14	13.11	9.51	7.73	13.29	15.94	40.04	35.47	36.53	23.73	43.64
Carm1	8.86919	10.7977	4.53773	8.19517	33.3619	16.8265	11.4785	4.12032	1.93371	8.14256	44.5311	49.74	Carm1	15.8	13.2	13.45	9.99	8.15	12.01	11.83	38.57	26.97	31.79	31.36	51.05
Nsun4	4.20421	5.48078	5.68193	3.61885	2.38162	3.90783	2.46194	0.895685	2.18232	6.12437	8.36242	68.975	Nsun4	9.19	6.06	6.96	5.5	5.13	7.8	3.3	4.3	32.72	52.11	33.77	46.6
1110017D15Rik	1.37265	0.553968	0.202325	0.473818	0.239573	0.676625	12.8374	18.6165	37.2577	104.061	256.419	1052.63	1110017D15Rik	10.74	8.06	7.25	6.05	4.95	5.85	2.87	19.94	27.79	31.99	19.76	30.87
P2rx3	1.962	1.38082	0.217429	0.915979	0.827843	4.02615	2.64278	0.402105	0.204055	3.12714	29.1356	29.611	P2rx3	9.61	6.75	7.84	6.34	4.77	7.29	6.39	10.94	7.52	13.63	31.81	56.1
Fam71e1	1.8739	0.90946	2.76476	5.39316	4.49722	6.11646	1.69232	0.545225	20.8399	145.788	247.027	1261.03	Fam71e1	9.48	7.7	7.37	5.59	5.54	8.95	4.64	8.63	22.65	33.59	26.09	29.54
Sufu	1.67471	3.01976	2.22425	2.28798	8.44113	4.40007	1.39642	2.65262	6.09087	8.86604	31.7745	103.08	Sufu	16.42	11.81	12.89	7.82	10.65	16	14.26	48.89	38.17	35.42	30.02	57.43
Prr30	0.183964	0	0	0.0195858	0	0.146308	0.0228338	0.00817371	8.45759	54.7023	99.2158	469.02	Prr30	4.49	3.92	2.96	3.5	2.39	1.99	2.62	2.14	24.81	46.76	33.58	39.59
Gabarapl1	15.6293	5.6185	2.67223	0.630726	0.109426	1.10682	5.93641	15.0188	8.89305	27.1556	75.1789	247.23	Gabarapl1	11.33	7.76	7.78	4.78	3.78	4.46	4.14	14.32	16.51	24.11	31.2	50.64
Ubl4b	0.539831	0.0594987	0	0.0196042	0	0.23423	0.0370593	0.0830722	0.773846	62.5919	184.353	380.36	Ubl4b	2.43	2.15	2.16	2.78	1.99	1.94	2.45	2.23	3.62	22.65	26.14	29.98
Zfand3	12.0959	15.3716	8.67897	9.26869	13.401	6.09856	6.38141	11.302	16.0735	25.3256	39.9365	325.94	Zfand3	15.58	13.91	15.51	12.97	11.06	20.81	16.09	37.79	32.33	44.99	34.83	54.4
Spaca9	2.07218	2.58613	0.33171	0.67446	0.20072	0.619245	5.96522	11.3058	14.9956	127.449	391.734	850.46	Spaca9	8.78	5.97	6.2	5.15	3.54	5.24	4.13	18.73	25.8	40.1	34.96	44.52
4931428F04Rik	2.09525	3.4751	2.76972	0.53948	0.897945	0.561298	0.113215	0.0341156	0.0448062	7.83107	60.8476	61.7756	4931428F04Rik	10.91	8.54	9.37	8.04	6.67	8.24	2.59	3.7	3.29	18.63	41.29	63.19
Zfp706	2.743	3.16964	2.8634	6.71291	7.73938	5.11199	8.73107	5.83904	2.16378	1.63412	2.12565	30.42	Zfp706	12.45	10.09	10.61	7.94	7.38	11.13	13.84	24.73	19.11	20.31	14.28	30.61
Map2k7	18.1909	15.8541	11.3311	7.51922	8.60597	9.04148	12.9297	16.1284	11.8341	24.7987	86.5499	226.855	Map2k7	10.18	8.17	7.75	6.8	5.58	8.68	10.3	33.08	21.2	28.29	27.3	35.36
1700003F12Rik	1.11878	0.448352	0.18301	0.579664	1.25315	1.85852	0.647297	0.148912	16.4478	153.5	356.451	1091.42	1700003F12Rik	7.49	5.58	5.91	5.82	4.82	6.23	2.28	4.4	35.64	59.89	43.78	68.27
Oaz3	3.13711	0.0198161	0.0409171	0.518974	0.088986	2.03319	0.68063	0.759554	42.4368	476.052	1035.95	3351.78	Oaz3	3.19	2.42	2.17	2.96	4.44	9.66	2.93	2.24	13.72	26.2	21.67	34.1
Fam71f1	0.367913	0	0	0.11614	0.00791356	0.279123	0.166029	1.46034	17.7153	102.055	246.203	764.775	Fam71f1	2.35	2.2	2.64	3.37	2.09	2.09	2.31	2.28	9.11	22.75	39.49	44.93
Fam229a	0.948263	0.175486	0.389645	0.352717	0.073619	0.372975	0.167502	0.0426533	23.3279	185.535	350.236	1372.56	Fam229a	7.64	5.17	6.35	5.68	4.51	6.14	2.49	3.25	34.76	45.87	29.75	40.58
Psmf1	7.80056	5.25114	4.81282	3.52548	3.37884	5.16857	6.93818	14.8171	14.6464	38.1111	84.8516	349.895	Psmf1	7.31	6.17	7.31	5.71	5.08	7.35	10.39	17.16	22.4	29.35	7.84	3.88
Fam166a	0.75339	0.174743	0.335488	0.542067	0.230103	0.416539	0.0828117	0.126824	2.18627	91.4103	257.166	511.745	Fam166a	4.82	5.78	4.39	3.7	3.1	3.92	6.11	14.21	18.22	51.71	44.46	66.89
Tbc1d20	26.2574	29.907	25.0168	23.4336	25.5127	16.9306	13.0156	25.8131	28.4428	19.6261	50.2184	342.94	Tbc1d20	10.77	8.17	9.07	6.95	6.93	11.06	8.09	22.91	12.1	11.66	14.67	28.62
Lrrc8b	3.10219	3.0482	0.689588	0.780067	0.855763	0.692459	1.40878	2.2152	20.4362	83.7345	159.372	689.7	Lrrc8b	10.91	8.68	6.97	5.3	2.94	3.5	5.3	17.32	22.22	33.84	22.23	29.92
Irgc1	1.44561	0.00463386	0	0.0711977	0.0224355	0.555285	0.12066	0.14723	56.6378	257.735	465.183	2069.38	Irgc1	4.73	4.03	4.13	3.66	2.1	2.23	2.21	1.84	31.28	42.15	33.9	59.22
Ube2r2	10.3091	4.00985	0.323423	2.04131	1.12448	2.7342	4.72213	6.84156	2.11458	1.61913	7.27425	22.76	Ube2r2	15.91	12.72	9.8	7.51	6.1	10.93	8.26	24.87	17.09	20.66	23.96	36.22
Frat1	1.34016	0.89028	0.142542	0.107006	0.0292528	0.207085	0.0683196	0.0411894	12.0605	42.5278	60.8182	377.28	Frat1	14.69	10.29	10.34	7.25	5.67	7.72	2.98	6.44	26.49	39.42	23.21	30.92
Ccin	0.567331	0.583025	0.0229493	0.030512	0.00505904	0.246335	0.0920849	0.0821505	0.830683	35.9448	218.691	231.245	Ccin	6.76	4.52	6.36	4.86	4.83	5.32	2.44	5.21	12.7	44.89	42.64	65.16
Dusp3	0.482154	1.00561	0.561903	0.481884	0.329875	0.408695	0.0444339	0.0346617	0.189366	5.25515	21.9166	22.5889	Dusp3	7.47	6.7	7.36	5.85	4.38	5.41	2.44	2.82	12.15	29.99	35.37	57.82
Gsg1	3.33181	0	0	0.258529	0	0.730296	0.660304	2.9963	129.063	473.149	837.653	3973.7	Gsg1	6.12	4.62	3.63	3.53	4.64	10.41	2.57	2.7	37.01	43.1	31.36	47.32
Vwa3a	0.0898971	0.0726324	0.125546	0.0152848	0.0162137	0.0758254	0.0278701	0.0257992	2.7403	10.6168	45.4391	61.035	Vwa3a	2.74	2.28	2.39	3.11	2.21	2.66	2.22	2.12	21.99	42.07	30.21	37.42
Paqr9	1.32925	2.86729	2.67745	1.40161	1.04526	0.212284	0.125306	0.15369	4.54584	24.8668	29.3777	203.565	Paqr9	13.3	12.08	12.38	10.27	8.01	9.95	4.3	22.43	27.04	46.55	33.64	41.7
Trim36	0.617826	1.20274	1.33676	1.38953	1.61752	1.00613	0.0449272	0.0287125	8.0491	52.4014	102.223	376.05	Trim36	14.61	11.18	11.44	7.72	5.49	7.08	3.08	6.05	30.69	48.78	35.18	47.43
Pdzd8	8.72013	11.0632	7.44027	12.5546	15.519	11.1491	4.00973	3.97664	7.21011	15.2296	45.6075	131.585	Pdzd8	17.52	13.65	14.34	10.95	11.16	16.78	14.16	48.66	41.48	47.55	37.42	58.61
Inpp1	1.72126	0.894314	0.568384	0.294195	0.0797016	1.32836	1.26338	1.70861	4.00377	3.56686	32.4056	32.6405	Inpp1	8.13	7.38	5.21	4.38	3.33	4.01	3.07	1.96	2.08	2.33	17.19	31.08
Cdc14a	0.314148	0.266861	0.96461	1.27778	0.209958	0.13645	0.147055	0.0562461	3.14626	17.5294	40.5962	118.55	Cdc14a	15.41	12.16	11.4	8.18	5.64	5.96	2.51	5.59	10.19	41.34	38.38	45.87
Fam53c	9.12102	10.2519	12.2841	5.67518	11.7012	7.33871	1.99643	1.06024	8.62559	17.5386	23.8889	177.07	Fam53c	11.68	9.18	8.91	8.23	5.8	10.33	5.37	13.21	30.51	40.66	30.51	36.53
4930503B20Rik	1.38652	0.349186	0.0433787	0.215226	0.0900539	0.583648	0.150782	0.0958038	7.88736	104.659	372.473	485.205	4930503B20Rik	2.63	2.33	2.45	3.03	2.48	2.18	2.82	2.04	25.78	40.15	27.61	32.18
Spem2	0.438662	0.00582214	0.00641353	0.0364893	0.0254361	0.110517	0.0315749	0.0200506	0.17107	15.4065	118.493	130.034	Spem2	3.21	2.69	2.86	3.71	3.07	3.28	2.55	2.17	13.43	38.03	44.45	71.1
Rabif	8.92716	9.64354	7.20554	6.84409	2.19474	1.60891	4.21876	9.36855	1.21418	2.04104	8.36359	16.375	Rabif	9.23	6.78	7.18	6.61	6.34	10.36	7.09	19.16	10.66	7.32	6.88	27.91
Ctnna3	0.208913	0.133637	0.0482959	0.0302485	0.0196927	0.225747	0.197417	4.35459	7.40475	9.11157	35.0101	89.645	Ctnna3	10.12	7.91	7.92	7.66	6.51	10.13	5.95	31.02	38.89	40.1	10.71	6.25
Atp2c1	14.5249	15.0686	39.4642	41.5799	22.0481	21.7956	5.57946	2.63041	2.05845	2.56856	22.9317	23.4634	Atp2c1	14.06	11.21	11.52	8.91	8.32	12.67	11.01	18.42	13.43	15.63	17.33	30.5
Trim17	0.727081	0.670907	1.71721	0.28158	0.18409	0.351439	1.14809	2.40983	12.8962	101.194	266.039	586.935	Trim17	8.37	7.24	8.35	4.91	6.85	10.23	2.92	4.31	34.43	54.48	41.27	62.61
B4galt2	11.1824	15.2632	9.68745	7.0749	4.50615	0.438996	11.3176	3.34815	1.57468	1.36645	3.30766	18.63	B4galt2	13.51	11.22	13.12	9.24	7.06	11.29	15.1	32.97	28.84	27.39	29.72	56.85
1700029H14Rik	1.79427	0.514653	0.310194	0.198618	0.20057	0.254516	0.0949411	0.0708878	29.397	166.123	353.224	1102.69	1700029H14Rik	2.24	2.47	2.31	2.97	3.18	5.19	2.57	2.1	23.04	36.97	28.04	37.51
Atl3	2.76552	2.18852	6.17478	11.215	10.0885	6.11773	1.89969	0.19609	0.7241	19.3065	60.2927	88.38	Atl3	10.78	7.85	8.56	6.59	7.61	9.93	6.52	9.44	9.34	25.58	21.68	23.39
Nupr1l	0.801547	0.454266	0.630447	0.210722	0.112699	0.513299	0.48748	0.706674	16.0143	73.9154	127.874	531.25	Nupr1l	9.69	7.2	7.11	5.5	4.89	6.81	2.8	6.7	25.4	35.37	16.18	6.81
Rnf5	1.11589	0.82023	3.29716	2.09848	1.58925	5.36367	2.3161	0.769102	1.77115	1.17915	17.0181	18.2095	Rnf5	17.31	10.89	14.26	9.33	9.65	17.35	11.94	48.91	37.44	35.75	29.25	52.5
Pdpk1	8.76328	7.70363	23.9426	37.7201	32.8309	23.4878	14.6355	13.9544	13.5249	35.7002	140.89	213.41	Pdpk1	4.94	3.89	4.66	3.77	3.1	3.33	3.02	27.1	26.41	34.19	26.11	39.02
Actl9	0.977392	0	0.0359038	0.13817	0.00749624	0.694668	9.34902	36.7908	39.7788	90.2465	394.792	539.105	Actl9	2.74	2.9	2.54	3.24	2.44	2.42	6.42	40.21	29.6	35.08	30.63	42.19
Mbd2	11.071	17.9106	4.10417	4.51293	0.874255	6.8812	4.10323	3.28263	6.86048	3.44643	6.45171	67.1	Mbd2	13.19	11.96	9.05	6.63	6.06	10.15	11.19	33.44	26.2	21.37	14.43	31.5
Mettl9	14.7048	14.2908	14.5148	9.46888	3.95575	5.556	3.42248	2.72758	1.84177	1.8498	5.83045	20.225	Mettl9	15.27	11.44	12.2	9.55	9.18	14.16	13.39	34.82	21.08	19.06	11.33	27.89
Atp1a4	0.677481	0.00730381	0.00222576	0.0889994	0	0.353533	0.0658516	0.1653	6.80004	130.428	289.36	674.1	Atp1a4	2.47	2.57	2.68	3.06	2.27	2.62	2.62	1.89	7.8	27.03	21.54	26.02
Parvg	0.0146611	0	0	0.0120357	0	0.0144265	0.0224492	0.363882	2.84712	1.4301	15.0939	15.5399	Parvg	2.06	2.14	2.19	2.78	1.76	2.26	2.7	6.83	6.14	6.11	10.81	18.82
Faiml	0.807178	0.676293	0.583526	0.0871638	0	0.112329	0.303371	0.440556	2.78027	1.53082	23.5933	24.6367	Faiml	5.18	4.17	5.05	4.07	3.63	4.98	3.34	6.9	4.99	4.35	10.02	26.05
Iqcf3	1.92891	0	0	0.116188	0	0.703291	0.196866	0.179081	7.7967	303.173	688.536	1438.13	Iqcf3	2.59	2.13	2.32	3.61	2.4	2.46	2.71	1.85	8.17	37.64	27.29	25.78
Tssk2	0.745973	0.00677432	0.00746243	0.123783	0.0476924	0.608108	0.140912	0.271791	25.4676	220.641	360.34	1320.5	Tssk2	2	2.21	1.9	2.78	1.97	2.22	2.36	2.17	45.32	72.42	51.99	66.97
Fam78a	0.964617	1.37858	4.51428	0.503454	0.0944578	0.231021	0.271132	0.954859	30.5003	14.5584	43.9654	261.595	Fam78a	12.5	9.82	11.63	8.82	4.4	4.88	2.5	12.21	47.2	61.97	45.93	70.74
Cdv3	28.3517	26.6377	22.941	40.8062	26.4244	18.3847	10.0007	6.24657	16.9387	52.1676	73.7417	391.405	Cdv3	14.77	13.36	12.5	10.72	10.56	16.79	11.7	15.21	31.95	53.26	37.31	25.37
Pom121	4.66469	6.38855	5.80773	1.54916	8.66846	12.3785	6.34423	7.04483	4.50595	4.51718	8.19751	52.295	Pom121	10.69	9.95	9.35	8.1	7.55	13.1	13.19	34.17	34.17	30.5	20.28	41.09
Cypt12	1.36123	0.018473	0	0.393499	0	0.701317	0.249984	0.237614	9.11932	252.188	702.524	1045.76	Cypt12	2.94	2.99	2.28	2.72	2.03	1.73	3.09	2.3	17.41	26.13	17.67	21.93
Plekhh2	1.89265	4.17559	0.182992	0.0440177	0.0169086	0.161549	0.0864538	0.824566	4.61557	3.57935	8.88727	45.725	Plekhh2	8.49	6.75	5.41	4.34	3.68	3.93	2.88	2.78	2.35	4.22	17.86	25.8
Fbxo24	0.361233	0.095065	0.216986	0.468299	1.68177	2.2062	1.01574	0.632635	1.75115	32.2919	123.591	124.289	Fbxo24	9.76	7.04	7.9	6.04	6.03	8.31	4.76	16.2	22.35	49.36	45.59	63.31
Dcaf5	4.484	7.55503	10.124	10.073	5.8022	4.0227	11.4153	14.1805	10.7758	8.39242	34.0899	92.605	Dcaf5	16.36	13.5	15.83	11.69	10.15	18.12	17.66	48.85	24.43	21.82	23.11	0
Capzb	11.2673	10.6779	9.076	9.84803	7.44138	14.8305	20.0401	34.4794	43.3889	28.8198	76.0763	400.375	Capzb	11.53	9.36	9.51	7.66	6.16	10.08	7.64	29.78	18.53	17.53	40.72	67.27
2810408A11Rik	2.1022	1.21529	3.81116	6.26134	5.2976	2.26309	1.75334	2.38089	17.3913	65.0669	170.988	372.69	2810408A11Rik	12.72	10.84	12.44	8.3	8.03	12.43	8.55	25.95	29.56	38.26	29.65	40.01
1700009N14Rik	0.449611	0.0067125	0	0.0339816	0	0.170934	0.0537906	0.042911	20.4578	101.897	155.215	641.23	1700009N14Rik	3.63	2.87	2.93	3.15	2.65	2.29	2.81	2.05	25.62	42.92	21.99	17.07
Rps6ka1	11.1763	12.5557	29.7215	3.3124	1.82564	2.55823	0.577547	1.24831	2.46847	6.16175	48.2677	7.865	Rps6ka1	2.28	2.45	2.07	2.83	2.17	2.33	2.51	2.2	2.49	4.74	17.67	12.15
Gabpb1	6.94371	8.02017	12.5221	4.90098	6.95662	7.54103	6.29428	5.45014	2.11071	3.05552	25.6596	25.7745	Gabpb1	17.87	13.4	16.04	11.77	10.52	16.48	18.39	43.53	32.97	28.9	21.35	38.39
Ell	7.62457	6.8685	15.548	7.29633	20.2898	6.16594	6.97941	10.799	6.23262	0.821564	6.6869	38.61	Ell	11.58	8.43	11.32	8.75	7.95	11.9	9.52	27	22.71	22.63	19.45	38.58
Usp12	7.94475	6.84362	10.6799	5.99593	4.18767	6.21538	3.46195	3.69749	3.67635	9.27599	25.7263	57.17	Usp12	13.4	11.28	11.07	8.53	7.09	11.34	8.5	17.17	23.17	33.56	24.73	35.85
Hmgb4	0.944676	0	0	0.262865	0	0.769096	0.186412	0.15031	8.42307	225.838	672.84	811.1	Hmgb4	2.2	2.65	2.46	3.04	2.11	2.45	2.39	2.11	9.32	26.12	25.17	31.13
Glrx2	0.941156	0.36714	0.123247	0.0599687	0.0348329	0.251714	1.67451	1.83706	1.38668	6.51724	28.5449	30.945	Glrx2	11.69	9.6	7.31	4.85	3.59	5.03	6.08	12.03	18.48	21.62	24.7	35.7
Coq10b	16.1431	18.6974	11.9201	8.28611	2.57623	3.34938	4.15587	3.91168	4.52175	5.13836	25.1214	35.355	Coq10b	10.14	8.07	8.75	7.46	7.08	9.57	10.66	23.46	18.07	17.52	17.66	35.01
Gm13547	0.0883489	0.0539561	0.357921	0.0428861	0.11252	0.0896085	0.0270236	0	0.146411	11.7089	59.8437	61.8908	Gm13547	2.14	2.09	2.46	2.84	2.22	2.4	2.1	2.05	1.96	8.54	19.28	29.13
Tob1	1.77989	1.84953	3.17747	4.75443	6.09202	15.3819	7.33136	9.78605	2.98376	4.13083	18.3085	25.82	Tob1	17.5	16.76	15.31	11.7	8.79	15.36	13.34	41.92	32.19	31.12	26.89	36.43
Stpg3	0.224713	0.12637	0.269657	0.0478486	0.0247465	0.121802	0.0177837	0.0272867	0.950476	40.8659	91.9645	164.235	Stpg3	9.57	7.84	8.54	6.88	5.97	8.54	7.91	9.98	9.72	50.9	48.2	80.72
Pcnt	10.67	10.0344	13.5714	4.54462	5.10086	9.1918	10.1568	11.7697	3.75757	1.06105	5.74248	23.575	Pcnt	10.61	7.59	8.07	6.57	6.24	10.11	12.64	32.3	23.37	19.1	5.43	2.86
Pcbp4	11.9472	9.00692	2.61319	1.00978	0.564261	1.07595	2.5226	2.11323	2.57146	2.41447	6.03245	23.845	Pcbp4	8.31	7.46	7.72	5.75	4.27	7.28	4.28	20.93	12.72	10.65	9.95	26.37
Smcp	0.840679	0	0	0.119682	0	0.454376	0.200985	0.314893	52.044	282.999	443.352	1556.19	Smcp	2.41	2.38	2.38	2.58	2.22	2.13	2.83	2.23	23.73	35.86	26.73	29.03
Otub2	0.559854	0.798352	1.04954	0.14504	0.00446457	0.215811	0.749314	2.3542	10.2533	52.5656	111.589	263.245	Otub2	6.39	4.58	5.58	4.84	3.32	3.55	3.08	6.9	12.52	27.69	29.32	41.09
Gtpbp2	7.32227	5.02658	7.54417	3.65097	5.07302	9.66506	14.9924	13.3509	6.7644	5.96511	28.1193	47.36	Gtpbp2	11.68	8.77	9.5	7.2	6.34	8.71	5.35	20.47	16.45	19.11	28.56	44.27
Snrpd2	136.951	133.824	90.9284	76.4273	23.5621	39.5123	114.088	108.342	64.8908	123.24	152.094	955.25	Snrpd2	9.67	6.77	7.35	6.01	5.89	9.38	8.79	30.81	27.65	26.84	18.08	39.4
Fbxo44	0.271712	0.705529	0.125501	0.150131	0.384582	0.360221	10.4707	5.86611	8.52922	24.2673	105.335	112.832	Fbxo44	9.38	7.86	8.87	6.57	5.08	6.11	3.37	3.52	10.71	22.55	37.55	63.51
Clpb	15.2068	16.0378	15.6812	7.25061	5.78156	8.88414	4.76295	2.77897	17.2878	78.3753	115.819	438.45	Clpb	6.51	6.73	5.26	5	4.53	7.14	3.55	4.7	26.34	39.93	28.59	39.74
Thegl	0.201772	0.062434	0.00451237	0.035157	0.0398406	0.192565	3.7913	17.333	23.4619	27.6674	79.6653	215.3	Thegl	8.22	6.2	5.85	4.67	4.11	5.58	5.68	29.15	40.69	45.33	31.59	59.53
Dnajb7	0.295385	0.0143079	0.00873344	0.0467583	0	0.150493	0.0358859	0.0666201	0.904595	68.8637	270.782	278.765	Dnajb7	2.64	2.5	3.31	3.04	3.25	3.62	2.41	2.27	4.88	18.99	20.64	26
Morn3	0.513445	0.0284487	0	0.0377175	0	0.263477	0.091682	0.0883772	3.88025	128.16	210.552	547.945	Morn3	3.16	2.32	2.6	3.77	2.39	3.61	2.47	2.13	8.66	28.49	19.42	6.68
Saxo1	0.168977	0.485892	0.0733039	0.037288	0.0317254	0.133894	0.00928712	0.0140291	0.071026	22.6715	120.518	122.298	Saxo1	3.08	2.71	2.71	2.87	2.19	2.27	2.61	1.82	2.01	18.93	32.5	45.45
Pgp	7.91879	18.6675	22.9675	4.13099	5.28904	7.83166	28.777	109.465	175.847	140.245	137.146	1642.28	Pgp	12.32	9.61	10.24	8.01	6.92	12.3	17.93	36.07	29.53	32.81	19.79	12.87
Eef1d	78.7654	77.6731	51.9055	32.4634	11.8654	4.73571	29.5538	30.4962	37.772	156.856	257.967	836.69	Eef1d	14.04	11.69	11.87	9.13	7.17	10.81	7.5	6.9	24.1	43.8	34.74	36.63
Dyrk1b	8.60726	6.77935	7.53824	3.0807	8.93088	15.6554	14.7042	20.9581	40.1119	44.4738	52.1326	421.715	Dyrk1b	10.8	8.6	9.71	7.71	7.02	11.09	13.01	24.57	27.79	35.53	17.64	15.42
Psme3	35.7959	50.1003	36.7089	18.8088	16.7287	15.7431	21.8154	12.7416	8.63429	7.3685	37.3468	52.165	Psme3	8.9	7.7	8.65	6.91	7.8	11.48	11	24.73	15.61	16.7	22.14	35.55
Srxn1	0.896264	2.11914	0.523644	0.549766	0.180627	0.0691387	0.232872	0.0886698	1.12815	6.37834	20.0605	21.82	Srxn1	8.12	6.77	6.8	5.21	4.08	4.11	3.24	7.38	19.56	29.56	25.91	23.78
Ttll8	0.397116	0.132849	0.0199931	0.0166119	0.0372112	0.224883	0.0857042	0.0569618	7.33735	35.2966	76.5373	161.125	Ttll8	8	6.58	5.05	4.95	3.62	4.5	2.38	2.73	22.64	35.14	29.62	47.28
Ube2w	7.95238	6.68211	9.36522	8.77517	1.43564	3.88532	5.71434	6.22384	4.50525	3.61148	12.8962	32.3	Ube2w	11.84	10.28	9.48	7.98	6.02	8.86	9.77	24.26	11.85	14.03	21.52	34.19
Abhd5	5.19415	5.34083	6.37639	6.54613	2.68268	3.00513	3.77947	12.9693	15.1016	29.5656	69.1928	178.54	Abhd5	11.16	8.68	8.83	7.43	6.7	8.91	7.53	20.47	18.28	31.12	26.96	35.04
Per1	9.43821	8.57925	8.57224	2.04547	5.90442	1.73945	7.60351	6.95731	4.99135	2.35696	25.8488	25.9353	Per1	12.56	9.41	7.7	5.52	6.97	12.24	14.89	29.57	37.33	40.44	32.04	57.29
Yod1	1.68049	1.44863	6.13707	4.78989	2.09328	5.69161	8.06338	6.40531	4.38858	3.52047	12.5211	30.81	Yod1	19.25	14.21	13.08	10.41	10.09	13.22	17.23	43.72	35.87	35.9	25.92	42.96
Tmem247	0.776434	0.0112827	0	0.0909888	0	0.287315	0.226152	0.148129	25.0603	189.123	313.877	852.1	Tmem247	2.52	2.15	2.64	3.21	2.26	2.18	2.4	1.92	29.33	47.06	27.03	20.93
Nr4a1	4.81367	5.34575	0.687341	0.127459	0.0649635	0.686099	0.0308891	0.0165373	1.63197	7.80164	9.46773	41.65	Nr4a1	8.58	6.97	5.5	4.44	3	3.04	2.48	3.16	17.9	31.23	12.8	4.27
Trappc2l	8.85968	6.61995	14.9565	13.3685	4.04738	10.4076	25.0481	31.8981	12.6709	14.192	67.7062	76.825	Trappc2l	8.25	6.31	8.19	6.58	6.94	9.44	6.23	14.55	7.19	6.95	18.43	28.11
Actb	275.227	434.9	252.995	43.1216	14.3832	50.9193	56.0245	65.0904	123.088	132.434	255.54	1098.38	Actb	14.74	9.94	9.56	7.84	6.97	11.95	14.49	38.36	23.04	31.01	24.69	44.29
Mrgbp	13.1521	17.731	16.1022	26.4225	18.4269	14.8225	52.4193	44.5604	4.86642	0.920456	20.6772	21.854	Mrgbp	7.6	5.61	6.34	5.52	4.9	7.48	10.09	23.01	15.74	13.73	23.35	46.89
Rxra	17.8218	15.4379	10.8513	0.532003	0.149433	0.528915	0.101171	0.0375312	0.0417307	4.90121	16.1979	17.087	Rxra	2.12	2.28	2.23	2.95	1.88	2.08	2.16	1.88	1.69	10.27	34.72	40.63
Hdac11	10.0954	6.62548	4.29627	1.04997	0.0745919	0.257337	0.760131	0.0801752	0.252416	23.0562	97.5351	99.2685	Hdac11	7.63	5.08	5.4	4.88	3.48	4	2.66	2.36	4.33	13.81	20.44	30.9
Ccser2	4.40745	5.57325	7.35208	6.62257	2.51943	4.49658	2.56471	4.15384	3.51575	10.8831	49.0718	26.74	Ccser2	11.21	8.77	8.91	7.58	5.82	9.08	8.07	27.65	16.96	13.86	5.19	3.21
1700122O11Rik	0.15146	0	0	0	0	0.0121841	0	0.00986994	0	7.98384	41.7547	43.8305	1700122O11Rik	4.21	3.48	3.52	3.22	2.35	2.38	2.33	2.41	2.17	6.19	30.04	33.85
Eif1	17.7815	15.2369	8.63239	11.3704	15.1395	28.6829	39.545	52.8576	55.2941	65.8642	81.5172	554.58	Eif1	8.5	7.88	7.27	5.88	5.62	8.78	10.99	22.24	17.14	21.02	20.01	31.3
Adam6b	0.140549	0.00373606	0	0.00769795	0	0.148913	0.00375206	0.013831	0.148907	21.5595	90.0553	92.993	Adam6b	2.44	2.26	2.2	3.22	2.22	2.4	2.55	2.12	2.08	8.43	19.08	23.97
Slc25a41	0.662469	0.289553	0.438943	0.0505216	0.0186204	0.0854703	0.0138286	0.0194132	0.052948	12.6153	61.8205	65.339	Slc25a41	5.23	3.46	4.31	3.45	2.46	2.6	2.31	1.86	2.02	9.62	32.24	39.75
Stk35	11.1648	14.4776	7.89183	1.93293	3.72749	7.67952	7.22624	10.9203	14.9923	8.24876	16.8685	103.825	Stk35	16.2	13.61	14.15	10.6	9.41	15.11	19.71	43.82	32.8	34.36	27.08	46.04
Hils1	2.26287	0.0403432	0	0.245087	0	1.07639	0.343954	0.223749	37.7949	500.243	967.146	1819.41	Hils1	3.66	2.66	3.16	3.37	3.13	3.72	5.17	28.57	32.44	44.9	31.42	45.14
Vhl	10.2077	9.54268	22.4731	24.3801	14.6233	4.71647	7.26459	12.7168	13.683	15.5633	54.5146	96.445	Vhl	9.06	7.32	8.1	6.83	6	9.42	5.7	30.74	20.79	26.92	27.77	44.86
Ubl3	5.35491	5.61874	11.0916	22.515	22.9515	11.4451	5.45523	9.04678	14.4912	46.0516	73.7264	238.605	Ubl3	17.31	11.94	14.23	9.35	10.29	14.9	7.4	26.88	34.43	42.92	29.81	38.59
Ctdsp2	22.9849	9.93994	7.25652	2.53396	1.64284	7.19342	1.06017	0.218474	1.17454	4.75058	5.92015	24.605	Ctdsp2	20.14	15.02	14.36	10.83	7.9	12.52	5.46	17.54	27.84	43.27	24.54	34.61
Tor1aip1	6.15492	6.25366	5.60663	6.53214	5.33061	8.80855	6.70661	3.69113	7.85436	36.3437	125.833	127.814	Tor1aip1	12.22	10.2	12.29	8.68	10.08	13.36	14.29	31.05	48.45	57.34	45.06	92.29
Mif	69.0516	142.255	120.642	47.4765	9.42703	2.84036	1.28968	0.31125	0.802095	4.35664	14.1549	15.3045	Mif	8.92	6.69	5.91	5.86	4.48	6.07	3.05	6.18	16.73	30.28	21.77	28.43
Jmjd6	22.1589	26.5438	22.9979	12.5276	7.72776	11.9987	20.8018	30.426	20.7909	12.9381	22.6983	147.01	Jmjd6	11.26	9.57	10.89	8.47	8.54	13.29	10.77	25.37	21.66	22.11	22.08	49.95
Rnf138	26.4558	17.2688	12.271	45.2401	24.1641	20.7553	39.282	27.1645	19.6163	61.9633	129.196	279.025	Rnf138	13.48	12.82	12.15	8.16	8.17	12.7	14	25.6	29.06	35.6	25.74	37.71
Bag1	45.034	50.8369	70.1145	48.646	17.6143	19.2545	44.2978	87.0983	69.8647	60.5321	114.653	537.645	Bag1	11.45	9.46	9.88	7.76	6.38	10.03	10.24	27.76	12.88	12.29	22.18	51.67
Rad21	45.8511	56.922	45.5492	11.1987	4.14824	7.33015	5.17813	3.78013	4.36113	8.31275	57.8853	57.9085	Rad21	13.63	10.65	11.1	7.78	7.57	12.05	12.5	27.36	18.05	17.82	11.65	13.2
Sox30	1.49794	1.40565	0.582388	1.03038	3.23644	9.59012	10.7583	8.7456	9.11377	20.1818	41.3656	103.59	Sox30	9.06	7.11	7.92	6.27	7.15	12.57	11.26	25.99	42.09	44.55	28.32	34.76
Emc10	14.9824	19.5813	26.1236	13.0085	18.5951	17.6093	6.48399	5.76499	3.4491	5.20943	12.4766	30.355	Emc10	9.48	7.7	7.38	5.59	5.53	8.95	4.63	8.61	22.68	33.48	26.02	29.53
Dpysl5	0.849796	1.66255	0.851804	0.183636	0.627646	0.364386	0.0236887	0.012705	1.31624	10.0834	16.4781	39.365	Dpysl5	13.66	9.88	10.7	7.6	6.51	7.11	2.71	2.55	18.59	41.59	13.76	4.62
Dpysl3	2.2603	1.45495	0.378193	0.113365	0.0375052	0.326731	0.0503501	0.0301916	3.64925	57.5821	89.962	207.015	Dpysl3	2.56	2.29	2.47	2.65	2.32	2.29	2.59	1.82	12.35	31.9	11.24	3.73
1700019N19Rik	0.853943	0.221373	0.240995	0.084417	0	0.41807	1.57415	25.2952	46.9927	188.365	396.013	743.82	1700019N19Rik	3.39	3.02	2.4	3.51	2.36	2.79	2.86	18.88	30.47	42.84	32.3	41.26
Tmigd3	0.412365	0	0	0.0381073	0	0.167632	0.150859	0.346318	1.83777	66.7911	262.576	263.789	Tmigd3	2.23	2.51	2.74	3.18	2.32	2.04	2.73	2.06	2.97	14.76	26.62	44.42
Ccdc189	2.78653	1.97458	1.30308	1.58684	0.392007	1.48689	9.39738	32.9415	48.6286	56.7315	46.161	456.175	Ccdc189	9.36	7.94	8.1	6.03	6.17	10.52	10.08	31.44	35.44	44.1	13.31	8.9
Gm11780	0.383477	0	0	0.0453485	0	0.139376	0.0252324	0.0384352	7.38703	58.295	117.634	194.485	Gm11780	4.81	3.89	3.66	3.39	2.44	2.07	2.37	2.05	14.61	27.1	17.24	20.2
Micalcl	1.47313	0.138246	0.0917522	0.0489757	0.026197	0.220073	0.0566753	0.106048	0.744431	71.2797	206.401	214.755	Micalcl	2.23	2.11	2.34	3.3	2.12	2.32	2.84	1.93	4.29	29.55	37.31	45.38
Dbil5	6.99113	3.90171	1.85864	1.15614	0.813945	1.46296	9.33637	67.5313	192.496	444.635	722.83	2278.94	Dbil5	8.95	6.3	7.08	5.97	5.84	8.5	8.2	25.27	23.94	35.91	28.5	44.89
Spata25	0.395686	0.0925511	0.019813	0.0344513	0.0772735	0.193814	0	0.0194374	0.437663	39.1087	136.199	47.46	Spata25	8	5.43	5.87	5.56	4.24	4.7	2.6	4.05	8.81	26.05	23.01	15.55
Pabpn1	26.8719	26.3533	41.9685	17.4874	25.5011	24.6743	45.0725	33.3767	19.3148	37.8277	88.4264	176.06	Pabpn1	10.48	9.06	9.49	7.54	7.19	11.22	12.43	23.28	30.15	42.79	31.26	43.45
Ttll10	0.368181	0.193838	0.0157041	0.0103884	0	0.137838	0.051671	0.0482848	30.1275	70.664	118.986	347.46	Ttll10	2.33	1.97	2.35	2.71	2.25	2.74	2.24	2.1	27.31	35.87	31.62	44.76
Gpat4	11.5559	10.9687	4.08997	7.60997	8.35598	7.83938	20.3995	39.7602	55.5454	61.4578	118.816	422.465	Gpat4	11.8	9.48	8.49	6.66	5.93	9.05	12.04	35.71	25.79	32.92	26.78	40.64
Spz1	2.1042	0.00586938	0	0.254747	0.00641064	0.932812	0.705632	1.99354	81.6242	419.304	741.476	1573.32	Spz1	4.43	3.53	3.46	3.5	2.86	3.62	3.94	26.93	36.33	41.84	24.91	31.73
Zdhhc25	0.187613	0.0529733	0.0170105	0.0302984	0	0.0707937	0.0558013	0.0633196	2.0732	27.9489	42.5385	95.695	Zdhhc25	3.2	2.64	2.34	3.21	2.24	2.33	3.03	4.25	20.79	51.72	18.41	8.05
Grin2d	0.134515	0.267047	0.72677	0.399678	2.94063	0.954415	0.407003	2.16912	3.15339	1.58158	0.632854	21.055	Grin2d	9.22	7.31	8.7	5.77	5.75	7.74	4.47	24.73	17.8	14.54	4.83	5.09
Chpt1	16.0199	12.0297	17.6067	4.64381	0.374967	1.88585	11.1353	15.1019	9.3258	18.8701	63.4504	65.09	Chpt1	9	7.57	8.31	5.96	5.26	7.22	6.83	11.78	8.41	17.62	21.02	13.42
Baz1a	1.58194	1.95388	17.0873	24.9168	20.6186	8.18496	30.7535	97.467	5.65119	3.05262	22.2233	22.5952	Baz1a	17.4	14.29	14.98	11.36	9.71	11.01	7.04	19.25	18.53	20.21	23.74	39.56
1700019D03Rik	0.915777	0.119613	0.173817	0.144928	0	0.496475	0.101906	0.215878	15.837	196.333	417.167	546.41	1700019D03Rik	3.3	2.71	2.69	3.48	2.64	2.55	2.67	1.86	13.92	26.59	20.36	19.05
Tpm3	43.852	46.877	35.3567	11.5701	3.70459	3.15045	4.6156	2.81757	1.71344	9.25088	20.2969	29.48	Tpm3	11.57	8.47	9.45	6.69	6.35	9.84	7.84	15.71	12.44	20.11	19.62	33.26
Tpt1	97.7612	118.109	104.948	104.276	65.3827	100.631	70.0686	110.223	91.2505	134.723	178.885	840.665	Tpt1	15.09	11.42	12.88	9.39	9.07	13.07	16.76	30.68	28.7	32.36	24.3	42.18
Ppm1a	8.03608	6.70887	12.4383	3.27198	1.59934	7.86588	5.64184	4.97713	22.0017	43.2995	67.6185	226.65	Ppm1a	13.98	13.59	12.23	9.15	9.9	13.5	14.23	35.56	42.34	52.75	38.14	64.91
Tssk3	0.594552	0.240412	0.458009	0.814005	0.624766	0.299154	0.106874	0.0811107	29.8728	90.8315	174.444	369.38	Tssk3	7.71	5.17	6.33	5.7	4.54	6.17	2.48	3.25	34.9	46.11	30.05	40.2
Dynll2	11.0433	15.9261	14.7755	5.60252	9.56217	8.14548	5.22015	0.227813	12.4033	67.1204	117.044	240.215	Dynll2	12.3	10.88	10.77	8.27	7.45	11.68	4.72	4.49	16.45	24.95	29.86	44.52
Tex45	0.165944	0.0110895	0.00480891	0.0266291	0.0127338	0.0488434	0.40009	1.77969	3.74038	4.86207	38.6263	41.5492	Tex45	7.11	6.01	4.08	4.43	4.74	7.92	5.81	16.79	12.54	13.16	28.83	48.11
Hk1	19.836	8.74231	5.7708	0.778522	0.26334	0.593486	2.11736	23.3147	103.062	235.66	306.199	1204.06	Hk1	2.01	2.2	2.56	3.38	2.1	2.38	2.58	2.61	25.61	35.19	19.94	18.75
Tcp11	4.54788	2.48212	0.051845	0.217568	0.0784041	0.765729	44.0739	241.41	327.107	437.18	530.761	2874.43	Tcp11	11.44	8.92	7.83	5.34	5.58	9.38	10.8	35.46	58.93	66.32	42.41	54.3
Rab3il1	2.68858	2.01133	5.8951	0.358408	0.0241065	0.338313	0.0695938	0.065252	30.4335	132.735	223.027	496.175	Rab3il1	2.13	2.14	2.49	3.29	2.03	2.25	2.37	2.32	28.28	43.43	31.71	38.94
Cap2	0.26129	0.42467	0.0495206	0.00477913	0.0028075	0.0310153	0.364957	2.23458	12.3764	8.9096	27.7283	65.84	Cap2	7.49	5.95	5.61	4.2	3.32	4.01	2.4	2.19	1.85	3.23	18.78	25.51
Lypla1	23.2658	16.3578	18.573	20.955	3.02248	7.98932	22.5417	8.27324	1.44927	18.6418	36.6668	51.605	Lypla1	8.37	7.67	7.54	5.61	4.99	5.78	6.83	8.66	8.65	25.63	20.86	23.76
Ppp4r1	18.1843	18.7894	10.8386	4.50061	2.39502	3.26785	13.0133	15.8951	17.7312	60.3585	110.926	230.82	Ppp4r1	15.26	14.43	14.03	11.94	7	10.46	18.56	35.12	21.56	17.09	21.01	42.84
Spred3	0.0509034	0.023916	0.0401952	0.0336246	0.250195	0.265361	0.100536	0.633103	2.3602	2.59073	14.2208	15.4656	Spred3	14.71	9.14	11.72	7.27	7.68	10.16	2.94	43.87	40.31	49.32	38.08	58.21
Pgap2	4.55394	5.4795	1.81322	2.04263	2.27778	6.09876	0.816355	2.16707	2.09469	15.1014	25.0678	50.055	Pgap2	9.93	7.61	9.28	7.75	6.99	11.3	11.65	23.1	33.42	37.7	21.46	33.36
Gid4	6.47206	8.85151	8.27182	12.7751	25.3648	5.36906	10.76	9.44041	4.12538	4.32058	16.567	20.3	Gid4	14.05	11.05	12.03	9.49	9.57	15.16	14.94	31.18	17.4	28.45	27.99	38.48
Aif1	1.24684	0.021492	0.00886488	0.118157	0	0.796121	0.194311	0.156727	27.7766	283.997	588.836	771.585	Aif1	2.35	2.19	2.69	2.8	2.23	2.03	2.48	2.17	14.83	29.91	22.66	24.76
Spcs2	13.4792	15.8856	13.1316	11.613	3.89776	8.02965	19.4454	8.21264	11.7338	14.6145	41.5016	73.365	Spcs2	9.53	6.81	7.24	6.22	5.52	8.53	10.78	27.51	31.88	30.13	28.02	43.72
Ube2j1	9.37986	7.45563	8.35975	18.8072	8.36077	7.29404	19.0916	25.829	25.8304	61.7834	100.136	281.805	Ube2j1	12.23	10.64	11.29	8.74	7.11	9.04	13.96	22.53	26.11	40.82	30.76	49.38
Kifc3	2.35493	3.72339	1.4577	0.190453	0.224236	0.125202	7.36226	12.552	13.1122	5.80526	26.1303	56.225	Kifc3	2.62	2.28	2.64	3.45	1.88	2.19	2.61	2.2	2.23	2.31	17.87	39.28
Spag4	1.09246	0.827224	2.75171	5.423	6.0755	1.5652	0.215166	0.16234	38.103	139.395	224.014	547.65	Spag4	9.75	7.08	8.38	6.78	5.3	8.26	2.94	5.67	30.13	41.52	28.28	38.25
Adam6a	0.140598	0	0	0.0290935	0	0.127691	0.00678015	0.0155644	0.143519	32.1565	113.177	122.518	Adam6a	2.39	1.96	2.12	2.95	2.5	2.42	2.85	2.52	1.69	11.67	21.09	22.22
Asb1	2.49632	0.897943	2.9419	19.2086	23.6649	19.9173	15.4156	28.3347	6.67423	5.09973	3.9891	47.05	Asb1	11.55	8.32	9.48	7.33	7.49	9.95	16.39	46.9	34.09	26.94	10.92	39.92
Atp1b3	23.261	24.2608	32.9913	41.7369	30.0765	33.3304	21.7911	29.4305	22.562	118.046	196.704	411	Atp1b3	12.08	10.92	12.22	9.33	8.42	11.91	7.9	15.36	22.37	37.56	24.25	33.48
1700013G24Rik	0.789024	0	0	0.0337491	0	0.199486	0.0984006	0.119556	29.5238	263.185	351.986	901.19	1700013G24Rik	2.26	2.12	2.28	2.94	2.28	2.41	2.34	1.95	28.13	39.64	13.65	4.35
Rbm4b	10.848	13.6868	14.3844	20.6685	15.146	9.52821	8.39296	10.5299	27.0275	67.8435	116.409	288.91	Rbm4b	10.12	7.42	8.5	7.11	7.19	11.48	10.86	32.07	40.3	42.06	32.67	46.54
Nbr1	32.6092	30.2227	26.6771	30.4175	16.2937	12.4144	14.329	7.66647	32.8013	93.6616	167.546	370.36	Nbr1	12.27	9.73	10.82	8.58	10.06	15.41	7.39	14.41	40.68	46.88	31.4	47.84
Pkd1l3	0.241162	0.151733	0.0688664	0.0442078	0.0477356	0.517968	0.0762291	0.143221	0.25092	14.8931	39.3362	41.0117	Pkd1l3	6.46	4.23	5.78	4.14	3.73	5.49	3.48	3.07	3.16	16.02	26.06	38.96
Synj2	6.42116	0.75271	0.193133	0.0565536	0.147522	0.51081	0.0404563	0.0777906	1.4412	15.886	27.1103	45.995	Synj2	4.46	3.6	3.96	4.02	2.83	3.73	2.31	2.1	2.02	2.14	32.77	53.5
Srpk2	12.812	9.6489	2.17153	0.661122	0.851441	9.94466	17.5028	18.6679	6.53352	32.4167	59.7456	104.19	Srpk2	16.75	13.55	11.78	9	6.95	10.93	10.34	24	11.33	22.39	13.31	4.97
Zfp516	10.5102	9.57933	6.25812	2.6022	1.1286	6.17964	0.320119	0.775071	0.35336	5.01694	11.762	10.765	Zfp516	24.04	18.76	21.19	13.51	9.77	15.66	2.35	3.04	8.05	26.85	14.77	6.59
Sorbs3	0.135325	0.296766	0.308922	0.190433	0.515329	1.38072	0.164261	0.265984	13.3387	25.9134	37.6697	126.64	Sorbs3	6.98	5.02	4.35	4.92	4.25	7.99	2.53	2.74	33.63	48.29	33.7	49.98
Rgl1	9.71237	11.8748	5.68858	0.817129	0.64397	4.17698	10.9956	16.564	7.74525	3.63546	10.7704	36.585	Rgl1	14.73	12.4	12.48	10.06	8.44	13.36	13.9	29.15	26.97	25.59	12.3	7.7
Stard10	1.29012	1.19963	0.360687	0.268948	0.470659	0.722704	0.460814	4.46127	63.7316	241.678	295.611	974.66	Stard10	9.55	7.25	7.3	6.2	4.39	5.25	2.73	7.92	35.45	55.49	13.89	4.53
Cep112	0.527781	0.403205	0.405119	1.17761	3.73675	3.87963	0.516026	2.33534	11.4429	95.8627	192.159	254.07	Cep112	11.54	7.15	7.53	6.29	6.74	12.21	6.6	25.14	36.41	27	6	4.47
Gcc1	3.49272	2.71576	2.93648	2.09227	0.739765	3.27779	3.92237	5.76016	2.51605	1.94078	16.1729	16.194	Gcc1	14.06	10.36	11.81	7.25	6.13	9.33	11.86	26.9	17.83	21.12	35.69	73.33
Klf5	0.405365	1.00103	1.81493	0.287296	0.229886	0.825717	0.167173	0.0512523	0.110665	5.54004	21.4352	1.985	Klf5	14.77	11.3	12.14	7.34	5.31	5.96	4.48	10.51	6.5	19.03	25.37	10.21
Uba52	942.517	506.861	415.911	784.347	176.153	213.421	156.348	166.66	116.586	373.573	593.892	1434.22	Uba52	15.13	11.77	12	9.61	8.18	12.7	10.46	19.91	28.48	46.77	30.44	43.48
Dcun1d3	3.54304	4.41212	5.96287	8.66219	7.99275	3.49597	3.34042	5.4184	4.39293	6.38179	17.0486	27.41	Dcun1d3	11.14	8.65	8.55	6.9	7.21	11.36	11.87	25.92	28.24	30.79	22.33	34.76
Cd55	2.38897	0.90092	2.13819	1.8477	0.35987	0.335979	0.697588	1.34645	5.08135	2.79705	29.8578	31.9372	Cd55	7.45	6.38	6.26	4.39	4.17	5.03	6.31	29.16	18.03	11.85	18.91	36.24
Cdc14b	5.05033	4.20621	1.43225	7.03996	7.89248	2.64326	1.03615	0.902144	2.47637	10.2677	17.5479	34.83	Cdc14b	13.43	11.91	11.25	8.81	7.68	10.47	3.18	7.08	32.78	46.84	28.42	37.17
Spata19	2.79265	0.206429	0.171092	0.351235	0.10111	1.12107	0.310728	0.676554	55.3057	407.2	749.231	1128.4	Spata19	2.03	2.41	2.26	2.46	2.16	2.21	2.55	2.14	21.51	36.97	21.65	23.19
Gm14151	0.207669	0.00351899	0	0.00710578	0	0.173357	0.0254459	0.0160575	1.08158	26.9597	104.696	9.1	Gm14151	2.59	2.47	2.56	3.55	2.53	2.7	3.16	2.87	4.31	18.08	29.78	0
Chd5	3.20266	5.02904	3.01151	3.39421	3.24995	0.313677	0.246568	0.284286	11.1164	51.7701	82.8669	171.76	Chd5	8.07	7.22	8.78	7.11	4.49	4.96	2.37	9.93	29.11	51.82	36.46	41.26
Tmem161b	4.81914	4.52989	6.45147	13.3839	4.37779	8.45838	15.2561	15.3017	3.23654	3.1691	24.8517	25.5087	Tmem161b	9.73	7.81	7.45	5.47	4.59	6.08	7.87	20.83	16.42	17.31	20.72	32.5
Fhl5	0.516254	0.00850928	0.0163933	0.113891	0.00929398	0.536898	0.130773	0.102566	3.45282	120.857	335.012	347.537	Fhl5	2.29	2.37	2.36	2.92	2.43	1.77	2.32	2.11	9.92	33.02	24.43	33.18
Ogdh	8.53096	10.0202	16.1717	9.63188	17.0546	15.4949	8.08687	8.66214	6.42562	4.33394	16.8758	26.445	Ogdh	12.5	9.88	10.19	8.11	7.66	13.83	9.8	14.98	12.11	14.68	18.69	35.94
Znrf1	2.58006	2.86676	3.7859	2.70947	3.26533	2.83543	4.79043	2.32375	3.51197	3.66538	6.89582	21.945	Znrf1	16.32	12.89	14.18	9.93	8.9	12.44	9.97	36.14	38.22	43	27.27	41.01
Ccdc169	0.254261	0.203753	0.0330805	0.0792419	0.00905231	0.183149	0.423251	0.0876975	5.8094	32.658	80.8065	85.0649	Ccdc169	4.33	3.51	3.02	3.3	2.79	3.15	2.44	2.57	19.69	30.45	23.31	29.71
Spata20	1.5546	0.0345449	0.295802	0.177888	0.0233701	0.722334	0.328117	1.37794	124.626	419.821	589.501	1586.66	Spata20	4.22	2.41	3.89	3.3	2.33	2.71	2.36	9.06	30.58	46.12	26.47	15.11
Tmem270	0.13249	0	0.0244577	0.0430563	0.012125	0.0998177	0.0602049	0.0101312	0.108133	16.7991	67.5266	72.2187	Tmem270	2.71	2.37	3.04	3.32	2.12	2.82	2.1	1.84	2.7	11.68	19.37	23.54
Ttbk1	1.2011	0.837515	0.844756	0.0310775	0.0334624	1.9728	5.40416	12.5786	14.3852	14.8813	13.1956	103.19	Ttbk1	6.36	5.37	4.85	4.4	3.33	6.27	6.45	26.25	17.54	13.57	4.18	3.17
Pcyt1a	3.34196	3.49544	8.30494	11.2102	14.5648	10.241	11.9263	14.336	8.1192	4.06135	11.9515	36.405	Pcyt1a	12.11	9.37	9.31	6.62	7.78	11.29	11.47	25.94	19.79	19.7	19.8	47.72
Spata31d1d	0.145556	0.0157592	0.0932839	0.0339423	0.0250569	0.117457	0.0200043	0.0637142	0.100064	17.8808	60.9608	62.091	Spata31d1d	2.33	2.43	3.08	2.99	2.86	3.39	3.41	13.39	7.48	29.7	38.79	51.94
Clip4	3.83307	5.34873	0.471199	0.50404	0.136717	0.738987	1.10733	0.80768	37.8476	166.716	268.937	539.355	Clip4	2.43	2.64	2.34	2.92	2.45	2.66	2.76	2.15	22.72	34.39	24.34	32.44
Rnf38	9.13998	9.46417	7.86725	5.40708	9.44197	13.3153	11.0402	15.2346	20.512	29.4047	37.1875	158.58	Rnf38	11.79	9.14	9.58	8.76	7.29	10.85	9.66	24.2	43.31	49.24	25.29	32.75
Pfkfb2	3.60413	2.88369	9.73063	9.70932	8.90119	7.18249	11.7774	7.85168	3.27884	7.13041	30.3325	30.5181	Pfkfb2	19.12	13.98	13.25	10.5	10.13	13.2	17.33	43.36	34.96	36.16	25.92	42.84
Fam227a	0.775424	0.651674	0.180597	0.166957	0.0437848	0.56816	3.84376	4.03485	5.74193	2.35915	15.6068	15.77	Fam227a	11.15	8.13	9.95	7.51	6.01	9.87	13.41	34.21	39.02	39.69	23.31	35.99
Agpat3	1.45487	10.248	0.319826	0.142472	0.128446	1.98444	21.8699	46.4617	57.3435	46.8142	46.0869	356.03	Agpat3	9.35	8.97	6.02	5.66	2.98	5.48	16.91	36.48	24.48	24.62	6.24	4.23
Cdca2	11.3414	16.4585	17.1838	5.97538	6.93787	15.7654	8.45227	10.5097	26.1229	41.7384	118.286	142.105	Cdca2	14.37	11.33	12.38	9.08	9.41	15.83	12.73	39.82	32.24	30.79	17.38	10.31
Acsl1	10.6106	14.9164	21.1579	14.9892	11.2643	5.31337	0.764034	0.23071	32.2899	118.479	178.704	394.615	Acsl1	10.55	8.88	8.54	6.71	10.87	16.18	4.62	12.23	35.82	45.54	26.54	31.05
Spg20	1.50714	1.72867	2.91309	7.24815	3.13065	4.36478	5.64759	0.199772	0.456789	5.15107	14.4698	15.2541	Spg20	7.58	7.24	7.06	5.09	5.55	6.74	3.92	4.15	7.69	20.81	18.31	33.61
Adrm1	30.6654	40.7922	57.0192	22.3271	25.0579	14.9341	24.5989	30.8619	17.5836	18.3837	24.8656	111.855	Adrm1	10.8	10.16	9.47	7.1	7.71	16.47	8.86	16.32	12.44	16.64	17.32	35.25
Tnfaip2	0.11836	0.0746425	0.00434553	0.00265919	0	0.0821971	1.33585	4.19542	6.09389	11.0306	44.9393	45.9845	Tnfaip2	5.06	3.86	4.08	3.56	2.34	2.7	3.02	20.61	20.82	33.67	32.74	39.21
Spata21	1.40806	0.0857805	0.0555968	0.207317	0.501011	1.03348	0.311212	0.459696	117.568	427.358	536.978	1514.61	Spata21	2.4	2.08	2.13	3.04	2.24	2.6	2.35	2.19	32.65	43.68	15.75	4.92
Ube2k	6.08611	6.42224	4.56482	6.75217	8.52374	6.06575	3.77262	3.3278	4.70925	8.766	19.7242	31	Ube2k	14.71	11.27	12.33	9.01	8.79	13.24	12.71	26.97	28.1	34.72	23.95	38.39
Ttc23	3.96918	0.889645	0.415198	0.697819	0.353034	4.606	8.25153	19.5637	14.5915	11.0513	15.8044	80.605	Ttc23	9.95	8.04	10.09	7.4	6.57	9.71	10.21	26.39	26.11	27.37	10.13	8.11
Ak1	0.207942	0.133196	0.037225	0.0167693	0.00492559	0.207302	0.672735	5.84035	35.512	61.6217	68.2035	296.055	Ak1	2.42	2.3	2.16	3.23	1.65	2.19	2.53	14.9	36.54	46.1	26.01	29.71
Dcun1d1	3.44003	3.41476	0.365793	2.68536	1.32031	4.67747	4.77598	6.77661	9.8973	43.4468	106.199	112.369	Dcun1d1	13.7	11.37	8.63	7.29	5.83	9.98	11.24	26.96	17.55	41.69	40.8	69.61
1700129C05Rik	0.519038	0	0	0.158202	0	0.379256	4.55447	33.9469	61.8694	158.022	290.736	512.935	1700129C05Rik	2.73	2.35	1.97	3.53	2.22	2.65	2.75	16.71	22.58	31.27	22.25	28.66
Galntl5	0.692027	0	0	0.0674806	0	0.411243	0.180715	0.157858	19.4128	202.675	389.91	421.315	Galntl5	2.23	2.24	2.44	3.35	1.95	2.33	2.41	2.12	12.4	27.15	23.31	19.44
Gm5617	4.26456	2.10195	2.24065	1.18043	0.840326	4.11282	37.237	169.185	290.364	375.028	380.478	2034.57	Gm5617	11.6	8.63	8.75	6.83	7.88	12.83	13.84	25.23	44.96	52.92	27.69	37.53
Dmwd	9.65034	13.7681	16.355	8.2306	8.56215	8.02098	11.5557	5.86713	5.92114	10.7158	10.3349	49.215	Dmwd	10.28	8.83	8.47	7.19	5.78	8.53	12.75	30.23	22.81	19.48	9.04	13.19
Usp44	2.53994	1.58001	0.252336	0.627872	0.970199	0.677326	4.31603	11.5486	25.9109	59.4424	122.769	182.135	Usp44	12.76	10.71	7.62	5.84	5.45	6.5	8.49	20.91	17.99	17.09	13.74	26.7
Crip2	5.85724	12.0023	8.85099	4.97616	1.93832	0.344077	1.17644	0.776238	14.9737	35.8705	41.0101	140.335	Crip2	10.07	6.68	8.69	6.66	5.12	6.33	3.17	13.71	39.32	47.4	32.25	37.87
Usp2	3.96544	6.25438	3.43199	1.28691	1.02445	0.410236	21.1557	29.4607	54.2938	68.2111	97.5476	339.315	Usp2	11.84	8.4	9.14	7.73	5.64	9.23	16.52	49.7	31.09	28.8	28.82	27.83
Sec1	8.98345	11.9619	1.81144	6.12791	8.72122	5.98682	6.88501	14.5318	9.20936	5.66336	19.0373	33.895	Sec1	4.12	2.99	3.92	4.24	4.28	7.11	6.36	21.31	14.75	16.34	13.76	25.74
Fam205c	1.75938	1.20922	0.173422	1.71496	0.742321	0.466476	0.189878	0.150665	10.2925	188.104	287.967	416.235	Fam205c	5.88	4.41	3.49	3.66	3.54	4.06	2.42	2.03	10.65	29.07	18.1	11.45
Pfkfb4	0.423452	1.18251	1.28177	0.39321	0.0522947	0.87787	6.57901	18.5837	6.00169	2.56259	3.78947	26.6	Pfkfb4	6.61	4.95	5.17	4.78	3.86	6.03	4.94	15.75	7.56	5.73	7.43	34.63
Ccdc54	1.0332	0	0.0159843	0.121403	0	0.398663	0.144272	0.157911	11.7743	229.1	411.064	442.63	Ccdc54	2.54	2.11	2.34	2.74	2.02	2.32	2.85	2.09	14.31	33.13	22.59	31.32
Ubr7	11.6952	16.2171	25.0247	26.9485	16.4457	18.9358	14.8747	9.33649	18.2992	25.9134	61.0229	94.595	Ubr7	13.09	10.19	11.8	9.59	8.58	14.19	21.29	43.78	40.66	45.68	31.08	47.43
Gm4787	0.779807	0.192389	0.368046	0.283132	0.53734	0.630101	0.71845	0.345613	1.20219	66.9658	176.293	184.37	Gm4787	2.7	2.6	2.59	3.16	2.6	3.06	2.59	2.03	3.74	19.45	22.5	32.36
Prm3	0.879882	0	0	0.08221	0	0.253891	0.020936	0.0819486	8.72689	168.347	337.149	278.73	Prm3	7.3	5.11	6.1	5.69	3.7	5.32	3.17	20.58	32.88	54.16	27.75	22.59
Dusp4	0.335194	0.226961	0.13431	0.0032916	0.0282184	0.139363	0.00351089	0.00353569	1.77257	8.19093	7.55711	27.05	Dusp4	21.66	17.31	14.25	9.34	9.96	14.5	2.57	4.08	27	48.59	19.47	31.13
1700017B05Rik	2.94237	2.53642	0.742562	1.41166	1.46935	3.9745	14.248	18.3119	7.82953	6.90079	15.8101	35.29	1700017B05Rik	11.69	9.28	8.05	7.34	5.79	9.5	19.37	47.31	27.83	28.28	38.87	52.71
Eef1g	193.34	175.922	103.117	60.3455	17.8415	20.3552	76.9352	126.345	109.441	112.28	235.672	527.52	Eef1g	9.66	7.08	6.96	5.46	4.78	7.39	6.79	15.59	12.67	12.67	21.23	43.82
Mtfr1	8.46369	6.7003	7.56729	13.2433	5.2144	7.7737	38.7703	29.7415	20.6314	67.7532	109.51	194.19	Mtfr1	8.68	7.72	8.49	6.08	5.02	6.71	8	28.27	21.53	33.74	26.61	24.62
Mmachc	2.01786	1.68559	1.81649	1.87437	0.253107	1.81183	19.1436	16.3608	1.80304	3.28726	11.0057	11.4954	Mmachc	8.55	5.81	5.81	6.26	5.1	8.03	12.25	31.24	21.65	25.47	25.53	32.66
Usp50	0.235286	0.0398816	0.183559	0.360042	0.165213	0.169923	0.043721	0.0463125	5.08343	59.9734	76.4794	146.755	Usp50	4.53	3.47	3.73	3.88	3.46	4.12	2.38	2.15	11.53	30.77	9.77	3.72
Abhd2	8.92329	7.68833	13.1258	0.929162	0.192269	2.06261	2.99762	4.19088	8.56362	24.8277	82.1447	87.7805	Abhd2	8.62	8.13	7.99	5.76	4.41	7.32	7.44	24.5	21.2	32.21	33.73	49.65
Cep192	19.943	22.3554	17.5991	21.5822	20.9399	23.3173	18.4868	16.625	3.82312	2.03295	11.8487	11.9304	Cep192	10.15	8.01	8	5.78	6.84	11.18	13.08	31.72	24.55	18.56	5.39	5.8
Arhgap33	0.777533	1.67655	0.875835	1.67656	17.7302	20.1339	13.3982	3.83485	4.46157	4.62846	5.38266	25.585	Arhgap33	10.31	7.87	7.81	6.62	6.45	12.79	10.97	23.88	23.1	19.78	9.32	7.51
Cyb5d1	9.15435	8.91027	13.3203	3.78384	2.47011	10.6869	5.96625	5.11138	3.35553	8.70826	38.2192	41.7264	Cyb5d1	16.47	11.47	12.14	8.35	11.47	17.83	10.49	38.76	45.18	61	41.94	65.67
Luzp1	8.65328	11.6589	9.88058	24.5925	31.9412	14.0074	1.67334	0.476436	4.15672	42.8876	69.4368	90.62	Luzp1	13.91	12.57	13.52	10.8	8.66	12.17	4.65	6.95	13.08	32.8	26.5	35.84
Tmem184c	7.14219	6.81782	7.76157	4.34122	0.175749	3.34909	3.61057	2.10059	3.3036	17.5398	65.993	70.0313	Tmem184c	9.84	7.41	7.01	5.77	5.49	7.84	5.04	11.41	16.7	23.13	24.34	43.44
Rai14	9.71709	10.637	8.85641	3.18948	0.686108	1.90207	20.6548	73.8568	48.5497	50.4949	106.524	229.72	Rai14	15.2	11.18	10.57	6.89	5.27	6.48	8.78	40.6	27.16	42.09	39.08	41.11
Tmco2	1.20186	0	0.0107883	0.28968	0.236538	0.709569	0.200795	0.135111	17.6969	246.671	486.91	500.481	Tmco2	3.13	2.8	2.93	3.04	2.83	2.82	2.82	2.03	23.45	40.84	27.78	38.63
Tymp	2.55219	2.45807	2.86238	1.01522	0.715478	0.519537	0.718646	3.02301	3.5278	2.27791	2.17389	17.42	Tymp	13.57	10.45	9.75	6.79	5.29	7.92	9.93	31.56	16.5	13.13	13.33	39.72
Ubc	331.561	384.067	328.378	239.483	260.115	205.923	78.4828	99.8617	252.673	529.738	656.9	1981.72	Ubc	13.1	10.67	13.05	8.62	8.87	13.62	12.97	28.4	55.05	68.07	40.91	63.25
Retreg3	19.1291	20.1883	11.6736	12.4422	9.67423	4.01244	2.41252	1.91553	1.73811	7.73901	31.46	32.5936	Retreg3	12.39	9.35	9.24	8.07	6.54	9.51	6.2	11.56	16.12	26.06	25.26	37.67
Frat2	1.62707	2.7818	0.38796	0.0124828	0.0174347	0.517464	4.14124	5.87276	8.29907	11.4894	20.7467	44.605	Frat2	15.09	12.37	12.23	7.86	5.56	8.82	15.33	48.01	43.53	48.07	24.48	18.35
Ppt1	0.980125	1.09243	14.1568	17.6565	3.14191	5.89646	2.89822	0.318232	1.72925	28.5522	45.2015	54.29	Ppt1	6.92	5.17	6.4	5.22	4.25	7.19	3.56	2.75	11.19	39.21	11.18	3.53
Atp9a	21.1162	37.9013	3.80988	0.715504	0.23956	1.05178	4.48012	18.7076	11.2751	11.3364	17.6921	56.505	Atp9a	2.43	2.09	2.57	3.29	2.14	2.66	2.74	2.27	1.82	2.12	15.24	36.04
Slc35a5	3.06256	2.16024	1.92648	5.03629	2.06031	4.45626	4.34589	5.72956	2.84445	6.9694	23.62	24.7328	Slc35a5	13.29	10.66	10.02	7.46	6.73	10.5	9.79	33.71	20.89	22.85	20.01	35.42
Ccdc28a	7.57923	5.25893	1.60898	7.36779	5.13342	11.3053	3.32399	2.0408	17.639	25.4894	63.1562	77.925	Ccdc28a	10.4	7.36	6.93	6.15	5.14	7.48	7.26	11.94	22.62	31.23	29.03	47.67
Mtmr4	7.00078	13.3361	10.2167	9.10188	9.89408	8.33786	5.48914	11.3767	9.13008	2.30947	5.69379	31.63	Mtmr4	16.69	12.68	11.45	8.49	8.82	14.51	8.17	33.39	27.23	24.32	16.05	36.29
Pkib	0.0953678	0.00520109	0.00394811	0.00695039	0	0.0268552	0.0194204	0.0199647	1.64461	16.5227	32.4988	26.59	Pkib	2.23	2.48	2.47	3	2.56	2.04	2.78	1.99	10.07	24.35	21.07	15.95
Rev1	17.3636	18.8007	15.2419	23.3712	21.373	21.8873	21.3885	15.2248	2.59254	4.04432	13.5298	8.05	Rev1	17.6	14.14	13.89	9.22	8.86	11.72	8.68	12	16.91	38.18	22.78	20.59
4930523C07Rik	0.0520932	0.0420002	0.0750186	1.29215	0.359239	0.0642997	0.00420169	0.00188593	0.0501338	5.85918	18.1564	19.2629	4930523C07Rik	6.1	5.26	5.12	4.48	3.47	3.81	2.64	2.06	3.02	17.02	31.21	48.31
Ubxn6	24.1769	19.7821	14.8092	9.73041	8.17803	4.75838	43.1212	91.7337	123.889	100.908	113.182	612.88	Ubxn6	14.15	11.61	10.28	7.96	7.78	10.42	12.09	42.02	41.22	37.59	31.88	64.48
Sh3yl1	5.87762	2.48359	2.24111	0.330494	0.0842827	0.745497	1.17245	1.17507	3.64708	8.40647	27.3373	11.59	Sh3yl1	12.44	9.69	7.66	5.73	7	12.47	6.42	17.21	31.96	42.35	23.41	13.43
Cdip1	13.869	14.5335	5.08062	25.1956	20.4587	5.45656	5.6293	11.9515	13.5871	8.14631	7.44852	62.69	Cdip1	9.97	7.29	8.7	6.07	5.14	7.63	8.83	30.78	25.56	25.61	14.82	4.91
Ergic3	11.3089	12.285	23.2364	56.0333	59.283	64.0809	42.4612	59.6567	40.2531	37.3924	35.6697	214.525	Ergic3	10.91	6.77	8.33	6.24	6.15	9.66	6.5	13.38	5.89	5.84	9.66	34.48
Lats2	12.3544	12.2195	10.7827	1.83662	0.64598	1.71614	1.14654	2.05082	6.91989	27.8764	35.7445	76.345	Lats2	17.65	12.9	14.29	9.61	8.61	15.11	8.92	27.8	23.25	34.06	9.7	4.82
Hbp1	63.2457	26.843	19.3459	25.3062	12.1577	14.6587	4.35855	2.72497	2.47491	4.29068	15.601	15.8114	Hbp1	15.23	11.9	12.46	10.01	8.86	14.04	11.23	22.13	28.74	34.5	24.33	35.33
Zswim6	11.3495	8.48338	8.57079	4.63829	7.20963	6.04888	3.01118	4.97205	0.709238	4.93611	15.1771	15.7274	Zswim6	27.62	25.05	24.47	16.95	12.2	16.91	9.23	38.76	24.38	39.89	31.9	42.98
Mroh5	0.398648	0.166725	0.279308	0.10581	0.0101823	0.0544699	0.022725	0.00382744	0.495136	13.1925	37.6434	5.94	Mroh5	6.51	5.55	5.62	5.13	2.41	2.81	2.21	2.01	27.08	43.19	9.15	4.63
Ipo5	17.8389	37.5022	9.1274	39.4875	49.7023	32.6493	57.5222	87.3512	102.858	188.457	296.493	630.315	Ipo5	14.71	11.09	10.71	9.46	7.87	9.94	13.32	29.73	21.11	19.38	15.44	24.94
Vps37b	2.75374	5.82531	7.84198	1.4006	1.13453	1.13517	0.852476	0.482374	0.383634	5.73193	15.6459	16.8785	Vps37b	8.81	7	7.48	6.39	5.27	8.7	4.34	4.94	7.53	15.53	21.48	33.52
Cs	46.562	64.5322	47.8435	59.4636	63.0474	24.1015	31.7416	14.8702	3.96287	2.60877	15.0055	15.9043	Cs	9.64	8.07	7.98	6.29	8.26	11.15	7.21	8.13	5.81	6.87	15.68	17.89
Akap3	1.32022	0.111063	0.023791	0.303338	0.261749	3.51437	1.49077	2.57518	103.62	338.858	550.382	837.405	Akap3	7.17	5.97	6.54	5.04	5.2	7.29	8.7	19.95	32.95	39.66	25.22	39.65
Fam71d	0.793668	0.045891	0.170557	0.339361	0.581806	0.519627	0.224118	0.205821	46.4699	197.392	344.233	416.02	Fam71d	2.4	2.06	2.33	2.99	2.6	2.91	2.64	2.39	17.17	23.63	19.14	23.96
Ndel1	18.7067	21.9746	24.4949	20.2049	12.2025	7.70523	8.53015	8.96699	6.87146	16.7668	57.2414	62.1823	Ndel1	10.87	8.61	9.97	6.64	7.2	11.68	12.57	29.93	24.14	29.62	24.72	37.69
Pcmt1	12.546	8.30903	6.87039	16.6313	14.6393	19.3052	24.4891	54.5914	43.0618	44.4879	56.0306	215.92	Pcmt1	15.86	11.1	11.06	7.84	7.41	11.34	12.69	28.48	23.96	36.62	23.41	39.11
Kif17	3.04902	2.81288	2.95598	0.941529	0.279151	0.28083	0.0772734	0.15298	29.1427	105.839	100.268	316.665	Kif17	9.59	7.59	9.42	6.68	5.35	7.05	2.54	3.64	30.27	40.91	15.9	5.29
Msi2	17.1516	8.60378	5.3805	1.93954	0.222402	0.539362	0.0435842	0	1.31224	8.63097	11.4114	19.265	Msi2	13.43	10.27	13.65	10.25	7.28	9.73	2.51	5.65	18.54	33.28	8.43	6.01
BC049715	1.16498	0.713162	0.127384	0.487211	1.33605	7.99295	5.09218	5.58812	16.3788	59.1406	105.15	127.665	BC049715	11.2	8.73	8.1	5.72	7.06	10.3	15.72	27.2	36.26	44.92	23.9	19.21
Armc12	0.77128	0.0409587	0.0140649	0.0561554	0	0.264019	0.107794	0.0880735	31.8516	174.637	251.785	383.39	Armc12	5.97	4.39	3.74	3.57	3.04	3.93	2.37	2.49	43	55.97	19.41	16.09
4930404N11Rik	0.409448	0.18016	0.256833	0.196902	0.300519	1.59755	0.525421	0.499004	8.15012	53.3403	102.554	104.685	4930404N11Rik	4.74	3.54	4.45	4.86	3.2	3.82	2.51	3.22	20.25	35.13	22.51	26.83
Tescl	0.539634	0.0817918	0.137299	0.0755293	0.0141747	0.233258	1.61079	2.39281	17.3153	149.016	221.318	289.755	Tescl	5.69	4.71	4.17	3.84	2.41	2.67	6.78	4.6	16.15	27.38	13.07	5.69
Gpx4	33.0304	74.9387	68.3825	16.7781	2.54691	2.8459	81.9895	389.718	476.501	641.084	700.199	2730.4	Gpx4	9.38	8	7.84	5.81	4.6	6.64	9.34	27.84	35.16	42.46	25.91	36.19
4933402J07Rik	1.10142	0.306439	1.2495	0.503845	0.32687	0.416825	0.124639	0.139593	59.8447	202.911	288.354	517.24	4933402J07Rik	2.18	2.21	2.33	2.97	2.35	2.38	2.55	1.99	19.47	28.94	17.1	15.79
Abcg2	5.52706	6.50494	6.07067	15.2365	3.63772	3.16646	0.0852521	0.1376	5.28664	7.53855	31.9525	34.3218	Abcg2	2.61	2.55	2.5	2.89	2.16	2.05	2.6	2.12	23.7	25.08	21.87	28.78
1700037C18Rik	0.623818	0.297889	0.467018	2.4373	2.79064	6.39408	9.14868	10.6657	16.0792	68.8862	118.064	141.68	1700037C18Rik	8.1	5.69	6.81	5.12	5.06	7.87	5.66	9.83	28.59	39.16	29.15	44.88
Cystm1	3.21138	5.80248	6.45382	20.6722	8.47081	2.38802	7.95676	13.7157	21.9987	46.5508	57.2834	152.03	Cystm1	10.38	8.11	8.39	7.62	5.78	8.02	7.39	24.86	31.76	45.99	30.76	41.66
Ap2a1	18.7694	24.4187	27.6862	5.81795	7.748	10.4361	14.1381	19.4057	27.5161	53.4978	89.2132	157.805	Ap2a1	9.36	7.77	7.83	6.07	5.94	8.88	9.63	24.02	26.66	27.88	24.65	36.11
Btbd9	5.1522	3.56773	5.16397	3.78825	8.80736	7.92642	5.19321	2.56432	5.01683	3.80488	13.8505	14.2795	Btbd9	13.74	9.76	11.1	9.41	9.21	14.24	14.18	34.11	35.33	38.51	30.62	58.33
Ppm1j	2.05489	0.813623	0.882642	0.287319	0.138615	0.271263	0.0593115	0.0265301	5.52635	81.0374	96.9431	166.32	Ppm1j	11.54	8.64	8.14	5.93	5.52	5.81	2.41	2.13	18.49	39.9	16.29	5.73
Spata7	3.65555	2.44768	3.90309	2.49564	1.35354	6.46014	8.47296	4.77027	49.8188	152.434	254.875	358.59	Spata7	9.44	7.72	6.54	5.54	4.86	7.22	7.78	11.66	35.07	38.27	24.66	32.52
Rnf126	12.304	25.4236	25.2595	3.7789	4.34336	7.11807	24.8972	76.7137	94.5492	69.664	60.5759	434.885	Rnf126	14.85	11.62	11.81	8.89	7	12.71	15.31	36.13	33.41	31.9	10.22	6.94
Ubald1	7.34733	8.6562	4.46542	1.1413	1.02526	3.46046	9.82853	16.6995	12.0308	6.15212	8.80889	45.78	Ubald1	13.06	11.53	11.25	8.08	6.52	11.59	17.89	40.82	30.26	26.52	21.32	47.8
Sh3d21	3.39414	5.85128	5.81955	0.984099	0.189445	1.09852	0.223915	0.572736	39.7482	348.512	614.659	543.87	Sh3d21	8.55	7.08	6.61	5.92	4.51	6.18	3.39	7.82	25.37	44.82	31.21	29.7
Aqp7	0.200486	0.00372534	0.00614641	0.0201829	0	0.183522	0.030279	0.028674	12.3806	68.3323	130.844	109.865	Aqp7	3.15	2.66	2.78	3.23	2.44	2.75	2.48	2.33	40.19	53.32	20.15	6.17
